# Supplementary material for: Network-Driven Proteogenomics Unveils an Aging-Related Imbalance in the Olfactory IκBα-NFκB p65 Complex Functionality in Tg2576 Alzheimer’s Disease Mouse Model
Source: Int J Mol Sci. 2017 Oct 27;18(11):2260. doi: 10.3390/ijms18112260 (PMC5713230; doi:10.3390/ijms18112260)
Supplement: Supplementary file 1 [file ijms-18-02260-s001.zip]

Archive with 5 entries (5 files):
- Table S5. Equal loading control.pdf
- Table S1. identified and quantified proteins in OB samples.xlsx
- Table S2. Differetial proteome in aged Tg2576 OBs.xlsx
- Table S3. Transcriptomics aged Tg2576 OBs.xlsx
- Table S4. Biofunction analysis.xlsx
