# Supplementary material for: Network-Driven Proteogenomics Unveils an Aging-Related Imbalance in the Olfactory IκBα-NFκB p65 Complex Functionality in Tg2576 Alzheimer’s Disease Mouse Model
Source: Int J Mol Sci. 2017 Oct 27;18(11):2260. doi: 10.3390/ijms18112260 (PMC5713230; doi:10.3390/ijms18112260)
Supplement: Supplementary file 1 [file ijms-18-02260-s001.zip › Table S1. identified and quantified proteins in OB samples.xlsx]

## Sheet: Identified proteins
Gene names	Protein names	Protein IDs	WT1	WT2	WT3	TG1	TG2	TG3	Peptides	Unique peptides	Mol. weight [kDa]	Score
Magohb;Magoh	Protein mago nashi homolog 2;Protein mago nashi homolog	G3UZW7	9.75545	10.4461	9.63969	10.0676	10.2118	9.61956	2	2	11.799	10.892
Cask	Peripheral plasma membrane protein CASK	A0A067XG53	11.2064	12.0201	11.1061	11.1538	11.584	11.0216	10	10	99.226	30.949
Igkv10-95	Ig kappa chain V-V region HP 124E1;Ig kappa chain V-V region HP 93G7;Ig kappa chain V-V region HP R16.7;Ig kappa chain V-V region MOPC 173	A0A075B5L0	NaN	NaN	NaN	NaN	NaN	NaN	1	1	10.429	17.966
Igkv4-57;Igkv4-74;Igkv4-78;Igkv4-57-1;Igkv4-79		A0A0A6YYE7	5.03795	5.68378	5.63122	5.92336	5.64212	5.40422	1	1	12.689	2.5837
Igkv6-13		A0A075B5N7	NaN	NaN	NaN	NaN	NaN	NaN	1	1	10.44	2.6798
Igkv3-7	Ig kappa chain V-III region PC 7210;Ig kappa chain V-III region 50S10.1;Ig kappa chain V-III region PC 2485/PC 4039;Ig kappa chain V-III region PC 7940;Ig kappa chain V-III region PC 7175;Ig kappa chain V-III region PC 6684;Ig kappa chain V-III region PC 7769;Ig kappa chain V-III region PC 6308;Ig kappa chain V-III region PC 7183;Ig kappa chain V-III region PC 7043;Ig kappa chain V-III region CBP…	A0A075B5N9	5.7595	6.71644	6.29129	5.90492	6.54635	4.88499	1	1	10.856	15.865
Igkc	Ig kappa chain C region	A0A075B5P2	10.0459	10.3272	9.93303	9.67228	9.89957	9.171	2	2	11.778	3.5474
Ighg2b;Igh-3	Ig gamma-2B chain C region	A0A075B5P3	10.8956	11.9318	11.5482	10.8919	11.6016	10.928	4	2	36.568	52.321
Ighg1	Ig gamma-1 chain C region secreted form;Ig gamma-1 chain C region, membrane-bound form	A0A075B5P4	9.78712	9.60036	9.66126	9.78323	9.39408	8.81057	3	3	35.633	8.8289
Ighm	Ig mu chain C region	A0A075B5P6	10.1	10.261	10.207	10.139	10.2576	10.0171	4	4	49.943	8.3038
Igha		A0A075B6A3	6.76248	6.93086	5.79914	5.88012	6.38101	5.33081	1	1	36.718	2.5548
Slc12a5	Solute carrier family 12 member 5	A0A076FR46	11.939	12.6562	11.74	11.9676	12.2987	11.6694	15	15	125.6	284.9
Srgap2	SLIT-ROBO Rho GTPase-activating protein 2	A0A087WNM1	9.02242	9.53173	9.16699	8.68422	8.9735	8.95847	5	5	98.278	9.4448
Cdv3	Protein CDV3	A0A087WNP6	9.62458	10.1584	9.62401	9.64687	9.56676	9.5563	5	5	24.196	98.16
Tceb1	Transcription elongation factor B polypeptide 1	A0A087WQE6	10.9606	11.4222	11.0248	10.9369	10.9912	10.7915	5	5	10.657	48.144
Agfg1	Arf-GAP domain and FG repeat-containing protein 1	A0A087WNV1	9.15213	9.64142	8.91199	9.37247	9.30109	9.1722	4	4	53.974	11.262
Nfasc	Neurofascin	A0A087WNW2	12.2568	12.9236	12.2725	12.3582	12.5233	12.0555	21	21	101.17	111.78
Ktn1	Kinectin	A0A087WQF8	5.76288	5.89918	6.54595	5.51954	6.53768	6.1934	2	2	137.63	22.645
Clasp1	CLIP-associating protein 1	A0A0A6YXZ1	9.14152	9.61763	8.431	8.74873	9.03527	8.95736	6	6	136.62	8.4427
Rgs6	Regulator of G-protein signaling 6	A0A087WSJ9	10.744	11.3161	10.4683	10.6827	11.0153	10.5898	8	6	50.185	14.687
Lsamp	Limbic system-associated membrane protein	Q3TYE5	8.72144	9.29763	8.84746	8.81826	8.83551	8.29195	3	3	37.31	14.162
Dhx9	ATP-dependent RNA helicase A	A0A087WPL5	12.4392	12.9893	12.3469	12.3982	12.6188	12.1458	22	22	149.62	82.033
Abi2	Abl interactor 2	A0A087WRS3	8.51503	9.10496	8.00563	8.00579	8.39904	8.25507	4	1	49.358	52.576
Nrxn3	Neurexin-3	A0A087WPQ9	9.59197	9.92322	9.52576	9.48198	9.54969	9.22622	8	6	111.39	35.291
Mag	Myelin-associated glycoprotein	A0A087WPR1	7.75208	8.63988	6.85187	7.79857	8.0536	7.46777	2	2	69.387	11.791
Adgrb1;Bai1	Brain-specific angiogenesis inhibitor 1	A0A087WPX2	NaN	NaN	NaN	NaN	NaN	NaN	1	1	56.808	2.1161
Kcnma1	Calcium-activated potassium channel subunit alpha-1	E9Q9P4	2.38582	3.94907	3.87381	3.89714	3.25627	3.3799	1	1	118.43	3.1579
Kif1a	Kinesin-like protein;Kinesin-like protein KIF1A	E9QAN4	10.0315	10.7674	10.1113	10.0864	10.1338	10.0909	11	11	190.97	28.221
Slc39a10	Zinc transporter ZIP10	A0A087WRC8	6.44717	6.6575	6.80632	5.82079	6.092	6.74349	1	1	16.869	2.7333
Cacna2d4	Voltage-dependent calcium channel subunit alpha-2/delta-4;Voltage-dependent calcium channel subunit alpha-2-4;Voltage-dependent calcium channel subunit delta-4	A0A087WQH4	10.276	8.42375	10.2058	10.1325	9.91334	10.0647	1	1	126.01	2.0893
1810009A15Rik;Ints5	Uncharacterized protein C11orf98 homolog	A0A087WQJ5	NaN	NaN	NaN	NaN	NaN	NaN	1	1	9.0366	2.1687
Xrn1		A0A087WQN7	7.02137	7.14496	7.01313	7.15725	6.45411	6.58155	1	1	194.3	2.169
Pik3r4	Phosphoinositide 3-kinase regulatory subunit 4	A0A087WQR4	NaN	NaN	NaN	NaN	NaN	NaN	1	1	23.613	2.3155
Bzw1	Basic leucine zipper and W2 domain-containing protein 1	A0A087WQS2	8.78996	9.70475	8.96999	8.79246	9.08619	8.42181	3	3	51.209	6.1362
Atp5g2;Atp5g1;Atp5g3	ATP synthase F(0) complex subunit C1, mitochondrial;ATP synthase F(0) complex subunit C3, mitochondrial;ATP synthase F(0) complex subunit C2, mitochondrial	A0A087WQS5	14.578	14.8475	14.7983	14.8579	15.4063	14.7827	1	1	11.1	3.0731
Nudt16	U8 snoRNA-decapping enzyme	A0A087WRE5	7.68461	8.26829	8.08002	7.22853	7.94574	7.5575	2	2	21.248	3.4302
Agap1	Arf-GAP with GTPase, ANK repeat and PH domain-containing protein 1	E9Q3K3	8.20002	8.24051	7.89367	7.44427	7.95361	7.63684	4	3	73.925	10.124
Itm2c	Integral membrane protein 2C;CT-BRI3	A0A087WRM2	6.22978	7.09561	5.07181	5.63804	6.13461	6.20705	1	1	26.179	3.0256
Ank3		A0A087WRP9	5.45411	4.89327	4.18595	5.39982	4.17049	5.02822	1	1	20.2	2.8419
Tardbp	TAR DNA-binding protein 43	A0A087WRZ5	12.2706	13.0243	12.3146	12.3205	12.6256	12.0811	6	6	32.177	56.678
Myl1;Myl3	Myosin light chain 1/3, skeletal muscle isoform;Myosin light chain 3	A0A087WRZ7	9.22629	10.7003	9.57903	9.65957	9.65866	9.2499	1	1	10.301	2.2897
Col6a3		J3QQ16	8.42895	9.01539	8.31474	8.54276	8.38353	8.70009	4	4	288.69	9.6918
Cacna1e	Voltage-dependent R-type calcium channel subunit alpha-1E	E9QK20	4.39979	5.38236	5.32629	5.2607	6.41456	4.23036	1	1	223.16	2.4341
Sh3bgrl2	SH3 domain-binding glutamic acid-rich-like protein;SH3 domain-binding glutamic acid-rich-like protein 2	A0A087WS96	10.5691	11.3081	10.5511	10.5968	10.9529	10.2644	3	3	13.545	8.6103
Fam126b	Protein FAM126B	E0CZ67	8.23381	8.48297	7.54674	8.27919	7.81417	7.92202	1	1	11.538	6.6075
2410002F23Rik		A0A087WSJ7	4.41522	4.26888	5.00054	NaN	3.34483	3.37879	1	1	18.844	6.2833
Dst	Dystonin	A0A087WSP0	6.43216	7.57153	5.93445	6.52036	6.36545	4.93574	5	3	590.43	4.6706
Stat1	Signal transducer and activator of transcription;Signal transducer and activator of transcription 1	Q99K94	7.02237	7.04243	6.27174	6.10986	6.05838	7.00697	1	1	83.106	3.0653
Gcdh	Glutaryl-CoA dehydrogenase, mitochondrial	A0A0A0MQ68	7.14282	7.52317	7.40599	7.41261	7.41498	7.40318	2	2	49.57	3.8371
Katnal2;Spata5	Katanin p60 ATPase-containing subunit A-like 2;Spermatogenesis-associated protein 5	D3Z0U5	10.9833	11.4006	10.9909	11.0274	10.8319	10.9632	1	1	31.2	4.508
S100a13	Protein S100-A13	A0A0A0MQ90	11.4847	11.8649	10.6751	10.6359	11.0639	10.2189	3	3	17.744	15.767
Serpina1a;Serpina1c;Serpina1d;Serpina1e	Alpha-1-antitrypsin 1-1;Alpha-1-antitrypsin 1-3;Alpha-1-antitrypsin 1-4;Alpha-1-antitrypsin 1-5	A0A0R4J0X5	11.6649	12.4262	11.9361	11.6083	11.8447	11.4216	6	2	45.854	36.374
Tuba4a	Tubulin alpha-4A chain	A0A0A0MQA5	14.3249	14.7679	14.1737	14.1906	14.5937	14.0594	29	7	52.793	147.39
Macf1	Microtubule-actin cross-linking factor 1	A0A0A0MQA6	12.7087	13.3026	12.6382	12.7045	12.8551	12.5588	58	56	607.89	285.29
Meis1;Meis2;Meis3	Homeobox protein Meis3;Homeobox protein Meis1;Homeobox protein Meis2	A0A0A0MQB8	NaN	NaN	NaN	NaN	NaN	NaN	1	1	38.614	2.3578
Mapt	Microtubule-associated protein;Microtubule-associated protein tau	A0A0A0MQC7	14.3353	15.0013	14.5668	14.4802	14.7269	14.2986	22	21	76.259	95.312
Shank3	SH3 and multiple ankyrin repeat domains protein 3	A0A0A0MQD5	7.60925	8.12205	7.02658	7.60792	8.55359	7.53473	2	2	192.22	6.0808
Gapdh;Gm3839	Glyceraldehyde-3-phosphate dehydrogenase	A0A0A0MQF6	17.7467	18.6039	17.7465	17.7365	18.0215	17.6366	21	17	38.653	323.31
Nudcd3	NudC domain-containing protein 3	A0A0A0MQL8	8.68647	8.83756	8.35557	8.93558	8.85947	8.43192	3	3	28.435	8.8186
Eif5a;Eif5a2	Eukaryotic translation initiation factor 5A;Eukaryotic translation initiation factor 5A-1;Eukaryotic translation initiation factor 5A-2	A0A0A0MQM0	11.3326	12.9286	11.5258	11.8736	11.5445	11.6264	4	4	16.302	57.545
Plch1	Phosphoinositide phospholipase C;1-phosphatidylinositol 4,5-bisphosphate phosphodiesterase eta-1	E0CY47	9.41479	9.89904	9.43507	9.61633	9.54925	9.6464	1	1	16.125	2.5696
Atg7	Ubiquitin-like modifier-activating enzyme ATG7	S4R2T5	5.43996	6.16848	5.89103	5.57286	6.5704	4.91886	2	2	74.552	15.349
Mrpl15	39S ribosomal protein L15, mitochondrial	A0A0A6YVP4	NaN	NaN	NaN	NaN	NaN	NaN	1	1	19.212	2.264
Nudt5	ADP-sugar pyrophosphatase	A0A0A6YVU1	7.65935	9.1151	8.40476	8.15952	8.27496	8.45677	2	2	9.9734	3.8343
Gm9774;Adrm1	Proteasomal ubiquitin receptor ADRM1	A0A0A6YVU8	8.86496	9.51991	8.75539	8.8427	8.93097	8.43792	6	6	42.147	28.216
Mbnl1;Mbnl2	Muscleblind-like protein 1;Muscleblind-like protein 2	A0A0A6YXP3	7.75174	8.21442	8.03089	7.24193	8.28757	7.62994	1	1	19.667	3.5361
Usp4	Ubiquitin carboxyl-terminal hydrolase;Ubiquitin carboxyl-terminal hydrolase 4	A0A0A6YWM7	6.24279	6.12114	5.80119	7.39763	6.27828	5.97373	1	1	44.838	2.4542
Gm6525;Rpl36a	60S ribosomal protein L36a	A0A0A6YW33	9.34498	9.72048	8.66042	8.91582	9.33689	8.16063	1	1	12.431	2.7024
Rgs7	Regulator of G-protein signaling 7	Q80XD3	10.2153	10.8829	10.0433	9.77144	10.1911	9.66906	7	5	55.014	13.311
Naa15	N-alpha-acetyltransferase 15, NatA auxiliary subunit	A0A0A6YW80	6.45245	6.1151	4.74276	5.97101	4.82817	5.42663	2	2	95.295	3.4223
Camkv	CaM kinase-like vesicle-associated protein	A0A0A6YW88	11.7589	12.3797	11.381	11.6121	11.8259	11.1957	10	10	51.674	111.43
Astn1	Astrotactin-1	A0A0A6YWE6	8.88817	9.88396	8.8438	8.95951	9.08305	9.10826	5	5	130.04	16.59
Slc38a3	Sodium-coupled neutral amino acid transporter 3	A0A0A6YWH4	8.92419	9.86271	8.84684	9.03884	9.44539	8.84307	2	2	10.712	7.0476
Rapgef2	Rap guanine nucleotide exchange factor 2	E9QNQ4	9.58096	10.2671	9.83697	9.90337	10.0425	9.83099	6	6	166.43	25.879
Dclk2	Serine/threonine-protein kinase DCLK2	A0A0A6YX33	11.2564	11.886	11.1085	11.0236	11.3983	11.0379	13	12	64.926	87.264
Rab3gap2	Rab3 GTPase-activating protein non-catalytic subunit	A0A0A6YWM5	8.19668	8.5274	7.9462	8.0944	8.46936	7.84524	4	4	152.54	8.9193
BC026585	Quinone oxidoreductase-like protein 2	A0A0A6YWZ0	5.05242	4.22064	4.31745	3.14068	4.32178	4.37907	1	1	15.142	11.439
Lamtor1	Ragulator complex protein LAMTOR1	A0A0A6YX02	6.25284	6.9514	6.45368	6.66959	6.05052	7.01881	1	1	15.738	5.0359
Atp6v1h	V-type proton ATPase subunit H	A0A0A6YX18	13.4436	14.1232	13.3824	13.348	13.7863	13.2902	16	16	54.108	174.59
Igsf3	Immunoglobulin superfamily member 3	A0A0A6YX40	6.61161	6.95047	6.03822	6.28283	7.30533	5.63549	1	1	137.03	2.6959
Prkar2a	cAMP-dependent protein kinase type II-alpha regulatory subunit	A0A0A6YX73	12.5982	13.2541	12.6363	12.5445	12.9207	12.5066	17	13	43.165	148.65
Stx6	Syntaxin-6	A0A0A6YXG0	NaN	NaN	NaN	NaN	NaN	NaN	2	2	22.569	2.8759
Osbpl9	Oxysterol-binding protein;Oxysterol-binding protein-related protein 9	Q5FWX7	8.14272	8.52904	8.04996	7.86419	8.54276	7.69293	2	2	70.147	4.5958
Lrba		A0A1D5RM41	7.97149	7.62805	7.18607	7.48115	7.87836	7.29057	2	1	234.22	2.8847
Ighg2c;Ighg;Igh-1a	Ig gamma-2A chain C region secreted form;Ig gamma-2A chain C region, A allele;Ig gamma-2A chain C region, membrane-bound form	A0A0A6YY53	10.2703	10.8041	10.8244	10.4444	10.5679	10.4696	3	1	36.407	2.742
Camsap2	Calmodulin-regulated spectrin-associated protein 2	A0A0A6YY67	6.44351	6.93958	6.61692	6.77873	6.91588	6.72096	1	1	165.69	2.9739
Snw1	SNW domain-containing protein 1	A0A0B4J1E2	8.60114	9.38407	8.70549	8.55639	9.27104	8.26936	2	2	61.461	29.781
Gclm	Glutamate--cysteine ligase regulatory subunit	A0A0G2JDI4	7.33771	8.18992	7.44419	7.19062	7.67158	7.39463	2	2	10.778	7.9026
Dcun1d1	DCN1-like protein 1;DCN1-like protein	A0A0G2JEA2	NaN	NaN	NaN	NaN	NaN	NaN	2	2	10.917	8.1063
Lrrc7	Leucine-rich repeat-containing protein 7	B9EHV0	9.11429	9.11067	9.00977	9.22347	8.91088	9.17045	3	2	156.67	4.7542
Rps27l;Rps27	40S ribosomal protein S27-like;40S ribosomal protein S27	A0A0G2JDW7	9.28397	10.5349	9.09524	8.99087	9.49592	8.7322	2	2	9.2327	5.088
Tdrkh	Tudor and KH domain-containing protein	A0A0G2JE08	4.38509	6.57823	6.49518	6.34103	5.58376	5.99607	2	2	32.45	47.812
Ube2d2b;Ube2d2;Ube2d3	Ubiquitin-conjugating enzyme E2 D2B;Ubiquitin-conjugating enzyme E2 D2;Ubiquitin-conjugating enzyme E2 D3	A0A0G2JE32	9.86307	10.3107	9.60897	9.54927	10.2398	9.72846	1	1	14.731	3.0824
Sh3glb1	Endophilin-B1	A0A0G2JEC4	8.82887	9.45631	8.96023	8.89736	8.94547	8.86598	6	5	44.303	12.625
Amph	Amphiphysin	A0A0G2JEG8	14.9561	15.6659	14.9753	14.9453	15.2214	14.8193	23	21	75.339	248.5
Pdlim5	PDZ and LIM domain protein 5	A0A0G2JEJ0	8.68993	8.86632	8.64465	7.87793	8.64544	8.3009	2	2	26.66	3.0347
Fxr1	Fragile X mental retardation syndrome-related protein 1	A0A0H2UH27	7.01011	7.91528	7.45746	7.65742	7.57607	7.39772	4	2	51.014	8.6032
Camkk2	Calcium/calmodulin-dependent protein kinase kinase 2	A0A0G2JET2	7.12484	8.29402	7.89827	7.12143	7.31352	7.57811	2	2	45.963	5.212
Ift22	Intraflagellar transport protein 22 homolog	A0A0G2JF44	7.59723	8.37825	7.80729	7.52301	8.17023	7.77854	3	3	17.523	8.2987
Atrx	Transcriptional regulator ATRX	Q3UY26	6.43256	7.55313	7.49081	7.52081	6.57838	6.8695	1	1	38.85	2.2061
Pitpnm2	Membrane-associated phosphatidylinositol transfer protein 2	A0A0G2JFQ8	7.0237	6.90629	6.29829	5.50032	6.95443	6.56566	2	2	50.925	2.851
Rbm8a	RNA-binding protein 8A	A0A0G2JFX7	8.33535	9.10465	8.48973	8.45278	8.32697	8.04117	3	3	19.143	20.434
Fubp1	Far upstream element-binding protein 1	Q3TUE1	11.7459	12.0756	11.4424	11.418	11.8063	11.2367	16	12	67.443	47.044
Pgam5	Serine/threonine-protein phosphatase PGAM5, mitochondrial	A0A0G2JG95	6.00648	7.09297	6.41895	7.16702	6.92564	5.94268	1	1	20.294	2.9452
Lgi1	Leucine-rich glioma-inactivated protein 1	A0A0G2JGE8	7.14822	7.0354	6.03322	6.05624	7.17592	6.85175	2	2	58.127	4.1049
Ccbl2	Kynurenine--oxoglutarate transaminase 3	A0A0G2JGE1	7.89639	8.15755	7.33405	7.77959	8.27235	7.55044	3	3	21.684	4.8232
Dhx30	Putative ATP-dependent RNA helicase DHX30	A0A0G2JGL1	5.05233	4.23741	3.19566	3.29412	3.28895	3.37948	1	1	27.421	4.1028
Nras;Hras	GTPase NRas	A0A0G2JGP4	10.3949	11.007	10.6528	10.7455	10.7832	10.3233	6	0	20.586	46.835
Camk2d	Calcium/calmodulin-dependent protein kinase type II subunit delta	E9Q1W0	12.4027	13.1112	12.2443	12.451	12.7141	12.2919	21	12	57.748	53.285
Atp1a3	Sodium/potassium-transporting ATPase subunit alpha-3	A0A0G2JGX4	17.8239	18.2644	17.9255	18.0456	18.2603	17.7731	63	40	112.99	323.31
Lppr4	Lipid phosphate phosphatase-related protein type 4	A0A0G2JGY9	5.02853	6.18023	6.12427	5.86428	6.37086	5.70191	2	2	76.746	4.7704
Commd8	COMM domain-containing protein 8	A0A0G2JH18	7.51971	8.07575	7.02292	7.60503	7.21169	7.21451	1	1	14.76	3.1761
Znf512	Zinc finger protein 512	A0A0J9YV10	8.76281	9.19468	8.92199	8.89827	9.13825	8.42815	3	3	25.504	6.0681
40787	Septin-11	A0A0J9YTY0	10.8905	11.8047	10.989	10.8772	11.3069	11.0263	12	5	48.978	91.849
Ctbp1	C-terminal-binding protein 1	A0A0J9YUM4	12.1325	12.8061	12.1108	12.177	12.4357	12.348	11	11	37.006	29.299
Ociad1	OCIA domain-containing protein 1	A0A0J9YUB6	9.29639	9.72127	9.27685	8.82455	9.3855	8.97754	3	3	19.622	20.886
Nup205		B9EJ54	7.34332	7.84072	7.18021	7.14303	7.13227	7.21723	2	2	227.46	9.2466
Ube2k	Ubiquitin-conjugating enzyme E2 K	A0A0J9YUI1	8.01324	8.73681	7.88545	8.11925	8.56826	8.08773	5	5	15.81	10.337
Nck2	Cytoplasmic protein NCK2	A0A0J9YUK4	9.03447	10.0411	9.32085	9.12787	9.31671	9.03119	3	2	16.195	4.6887
		A0A0J9YUN4	10.1473	11.1191	10.0063	9.9035	10.4612	9.97269	55	3	97.294	39.088
Eif4g1	Eukaryotic translation initiation factor 4 gamma 1	A0A0J9YUS5	9.94021	10.7707	10.0168	10.1127	10.386	10.0664	7	7	145.31	14.091
Hmgb1	High mobility group protein B1	A0A0J9YUZ4	15.0234	15.7143	15.3718	15.1919	15.3622	12.6235	9	6	24.233	27.646
Atp8a1	Phospholipid-transporting ATPase IA	A0A0J9YV34	8.01987	8.69648	7.83788	7.89978	8.09455	7.92606	2	2	49.805	3.0504
Ptprz1	Protein-tyrosine-phosphatase;Receptor-type tyrosine-protein phosphatase zeta	B2RXS8	12.4123	12.8958	12.4317	12.4604	12.644	12.3772	10	10	164.36	122.25
Grm2	Metabotropic glutamate receptor 2	A0A0J9YVF0	8.51846	9.40461	8.41777	8.22954	8.91007	8.12727	2	2	65.785	14.398
Ppm1g	Protein phosphatase 1G	A0A0J9YVG0	8.65026	8.65281	8.62231	7.97195	8.38526	8.20403	3	3	47.802	15.217
Txnrd2	Thioredoxin reductase 2, mitochondrial	J3QMN4	9.1428	9.29786	8.85381	8.54608	8.68699	8.69171	3	3	53.051	6.1545
Nfu1	NFU1 iron-sulfur cluster scaffold homolog, mitochondrial	A0A0N4SUH8	8.89121	9.89473	8.53644	9.1191	9.22752	8.70836	4	4	28.654	15.693
Fam21	WASH complex subunit FAM21	A0A0N4SVK9	6.45603	5.57809	4.79836	6.18162	5.62837	5.40443	1	1	11.789	2.5925
Vamp1	Vesicle-associated membrane protein 1	A0A0N4SUV3	4.41474	4.31651	NaN	4.36464	4.32683	3.33357	4	1	12.428	12.885
Magi1	Membrane-associated guanylate kinase, WW and PDZ domain-containing protein 1	A0A0N4SUZ0	9.97714	10.589	9.91033	10.1104	10.0885	9.8393	13	13	139.03	62.477
Serbp1	Plasminogen activator inhibitor 1 RNA-binding protein	A0A0N4SV32	10.464	10.6351	10.3594	10.319	10.2652	10.2118	4	4	39.644	27.638
Arl8b	ADP-ribosylation factor-like protein 8B	A0A0N4SVB8	9.11679	9.14062	8.87615	8.80568	8.94125	8.96246	3	2	15.985	13.47
Tra2a	Transformer-2 protein homolog alpha	A0A0N4SVC2	10.9226	11.3206	10.6274	10.8101	10.91	10.543	6	6	32.259	19.208
Eif4g3	Eukaryotic translation initiation factor 4 gamma 3	Z4YKC4	7.24155	7.25001	6.73688	7.23563	7.52293	7.09519	2	2	173.55	5.5326
Ppp6c	Serine/threonine-protein phosphatase 6 catalytic subunit;Serine/threonine-protein phosphatase 6 catalytic subunit, N-terminally processed	A0A0N4SVL9	9.732	9.91331	9.60342	9.86714	9.77637	9.75454	2	2	32.547	3.7274
Eif4a3;Gm8994	Eukaryotic initiation factor 4A-III;Eukaryotic initiation factor 4A-III, N-terminally processed	A0A0N4SVP8	10.7185	10.7212	10.1887	10.1993	10.2904	10.1552	7	6	46.959	15.537
Gng12	Guanine nucleotide-binding protein G(I)/G(S)/G(O) subunit gamma-12	A0A0N4SVT3	8.63952	9.44541	8.75699	8.93602	9.02799	9.02045	4	4	7.1971	12.772
Rab11fip5	Rab11 family-interacting protein 5	A0A0N4SW73	7.14609	7.24888	6.57253	7.14354	7.37217	5.91042	3	3	139.55	17.058
Myadm	Myeloid-associated differentiation marker	A0A0N4SW94	4.4221	3.19604	NaN	3.30352	4.35875	3.33271	1	1	8.6402	17.569
Plekha5		A0A0N4SWD7	7.77116	7.79012	7.36711	7.86753	7.84687	7.72329	3	3	113.85	8.3557
Ndufa9	NADH dehydrogenase [ubiquinone] 1 alpha subcomplex subunit 9, mitochondrial	A0A0R3P9C8	12.4511	13.2055	12.3695	12.4492	12.411	12.0104	13	13	42.121	74.524
Lppr3	Lipid phosphate phosphatase-related protein type 3	A0A0R3P9D0	7.96907	7.90159	7.8545	7.0197	8.07676	7.37712	3	3	76.724	8.9245
Capns1	Calpain small subunit 1	A0A0R4IZW8	9.43619	10.3774	9.55808	9.64006	9.80163	9.29386	4	4	28.406	45.108
Sdf2	Stromal cell-derived factor 2	A0A0R4IZW9	7.83314	7.85393	7.78064	7.45385	7.94269	7.48164	2	2	23.991	3.3056
		A0A0R4IZX2	8.92151	9.83517	9.44323	9.18597	9.26094	8.81714	2	1	37.432	6.2519
Ncan	Neurocan core protein	A0A0R4IZX5	11.9746	12.5795	11.772	12.0231	12.1113	11.9343	15	15	137.17	139.82
Thop1	Thimet oligopeptidase	A0A0R4IZY0	12.1721	12.8663	12.0123	12.1751	12.2729	11.9992	18	18	78.026	76.801
Dus3l	tRNA-dihydrouridine(47) synthase [NAD(P)(+)]-like	A0A0R4IZY9	7.25701	6.60303	5.81096	6.52829	6.29622	6.7389	1	1	71.15	15.822
Aplp1	Amyloid-like protein 1;C30	A0A0R4IZZ1	8.39921	7.99328	7.9855	7.43146	7.75087	7.39112	4	4	72.847	34.096
Nrbp2	Nuclear receptor-binding protein 2	A0A0R4J002	8.01514	8.96446	8.45693	8.40033	8.51653	8.08964	2	2	29.601	5.9077
Hdac2;Gm10093;Hdac1	Histone deacetylase 2;Histone deacetylase;Histone deacetylase 1	Q8BQ10	9.24332	9.73932	9.10397	9.26454	9.68025	8.99741	2	2	34.69	20.449
Auh	Methylglutaconyl-CoA hydratase, mitochondrial	A0A0R4J023	13.4127	14.1147	13.4594	13.3888	13.5726	13.2912	16	16	33.338	134.71
Amer2	APC membrane recruitment protein 2	A0A0R4J030	8.23031	9.54903	8.66619	9.01212	8.92588	8.38345	2	2	66.432	5.1564
Nefm	Neurofilament medium polypeptide	A0A0R4J036	14.8971	15.5157	14.8505	14.8323	15.1194	14.7332	40	34	95.94	323.31
Kng1	Kininogen-1;Kininogen-1 heavy chain;Bradykinin;Kininogen-1 light chain	D3YTY9	8.0177	8.43962	8.3766	7.54032	8.36243	8.0387	5	5	53.204	9.6311
Luc7l	Putative RNA-binding protein Luc7-like 1	A0A0R4J047	5.74502	6.97315	6.27597	6.32036	6.51567	6.19375	2	1	38.465	4.6443
Prmt5	Protein arginine N-methyltransferase 5	A0A0R4J049	8.75365	9.65118	8.97691	8.85393	9.21194	8.74574	5	5	72.737	11.847
Acy1	Aminoacylase-1	A0A1L1SRC1	7.75669	8.36715	8.06194	7.97327	7.51191	8.17961	3	3	38.643	8.1913
Hagh	Hydroxyacylglutathione hydrolase, mitochondrial	E9PYA3	11.036	11.6133	11.0051	10.9391	11.197	10.8557	6	6	26	75.437
Chid1	Chitinase domain-containing protein 1	A0A1B0GSH5	5.44361	5.93407	5.92298	4.72857	6.39398	5.70141	1	1	21.968	4.1762
Atg4b	Cysteine protease ATG4B	A0A0R4J065	6.75942	7.17632	5.76476	6.46509	7.46801	6.52331	2	2	44.403	4.2147
Scly	Selenocysteine lyase	A0A0R4J069	7.52489	8.28105	7.74133	7.69014	8.08746	8.21359	2	2	47.203	4.6905
Ubxn4	UBX domain-containing protein 4	A0A0R4J078	8.92914	9.36529	9.1898	9.30647	9.17088	8.85116	4	4	56.459	21.526
Acbd3	Golgi resident protein GCP60	A0A0R4J079	8.18671	9.15259	8.22853	8.86836	8.94043	8.125	2	2	60.181	4.8096
Ndufaf1	Complex I intermediate-associated protein 30, mitochondrial	A2AQ17	NaN	NaN	NaN	NaN	NaN	NaN	1	1	37.782	5.8738
Acadl	Long-chain specific acyl-CoA dehydrogenase, mitochondrial	A0A0R4J083	11.8294	12.5577	11.7406	12.0875	12.2553	12.0014	11	11	47.896	116.63
Slc6a17	Sodium-dependent neutral amino acid transporter SLC6A17	A0A0R4J087	8.07783	9.06064	7.98993	7.95274	8.25843	7.92	3	3	80.756	19.773
Fahd2	Fumarylacetoacetate hydrolase domain-containing protein 2A	A0A0R4J094	11.0259	11.3266	10.6295	10.8068	10.9213	10.7023	10	10	34.676	89.519
Slc17a6	Vesicular glutamate transporter 2	A0A0R4J0A6	8.13592	8.96904	7.92582	8.17792	8.44729	7.70515	4	3	64.559	14.825
Lrp6	Low-density lipoprotein receptor-related protein 6	A0A0R4J0A9	8.3025	8.18249	7.75429	7.46687	7.69084	8.22863	1	1	180.31	2.7415
Mark2;Mark3	MAP/microtubule affinity-regulating kinase 3;Serine/threonine-protein kinase MARK2	E9Q9N6	9.33871	9.98826	9.29616	9.13196	9.43492	9.20479	3	1	79.091	5.2241
Cmas	N-acylneuraminate cytidylyltransferase	A0A0R4J0B4	8.60781	8.93599	8.66413	8.63996	8.6555	8.39485	5	5	48.029	10.952
		A0A0R4J0B5	5.04265	5.35117	5.35099	4.09348	5.74023	3.17844	1	1	50.53	2.9317
Sh3gl3	Endophilin-A3	A0A0R4J0B8	7.69146	7.7241	7.77367	7.99628	7.24736	7.87744	3	2	38.95	4.5256
Gak	Cyclin-G-associated kinase	A0A0R4J0F6	8.40143	8.27501	7.94263	7.89815	8.03678	7.79513	4	4	143.67	7.5693
Pck2	Phosphoenolpyruvate carboxykinase [GTP], mitochondrial	A0A0R4J0G0	12.2853	13.1349	12.125	12.3349	12.4668	12.4461	26	26	73.417	274.14
Eml4	Echinoderm microtubule-associated protein-like 4	A0A0R4J0H0	5.02804	6.20179	3.9803	4.93485	5.39845	3.23131	1	1	97.507	2.7738
Serpina3k	Serine protease inhibitor A3K	A0A0R4J0I1	8.07815	8.30104	7.34465	7.72581	7.72955	7.8748	3	3	46.672	78.959
Lrp1	Prolow-density lipoprotein receptor-related protein 1;Low-density lipoprotein receptor-related protein 1 85 kDa subunit;Low-density lipoprotein receptor-related protein 1 515 kDa subunit;Low-density lipoprotein receptor-related protein 1 intracellular domain	A0A0R4J0I9	11.3592	12.151	11.3614	11.3556	11.7289	11.3574	18	18	504.77	58.257
Ckap5	Cytoskeleton-associated protein 5	Z4YL78	11.2502	11.8321	11.2391	11.1452	11.5594	11.0909	16	16	218.71	42.948
Tbcc	Tubulin-specific chaperone C	A0A0R4J0M1	5.03782	5.68969	5.28961	5.66965	5.34915	4.33163	2	2	38.094	11.238
Vcpip1	Deubiquitinating protein VCIP135	A0A0R4J0M9	NaN	NaN	NaN	NaN	NaN	NaN	1	1	134.44	2.5867
Acad8	Isobutyryl-CoA dehydrogenase, mitochondrial	D3YTT4	9.91046	10.5448	9.99365	10.0901	10.1439	10.1881	5	5	45.075	26.234
Lmnb2	Lamin-B2	A0A0R4J0Q5	14.2293	14.8242	14.0588	14.0998	14.4242	13.9047	43	37	69.084	323.31
Rtn4ip1	Reticulon-4-interacting protein 1, mitochondrial	A0A0R4J0S3	4.36891	6.42427	5.23347	4.88147	5.30155	6.00286	2	2	43.399	5.7313
Llgl1	Lethal(2) giant larvae protein homolog 1	A0A0R4J0S4	9.26653	9.88673	9.07625	9.58135	9.79277	9.22105	5	5	115.56	39.197
Celf1	CUGBP Elav-like family member 1	A0A0R4J0T5	9.55959	10.3233	9.58667	9.85975	9.79978	9.42995	9	6	52.178	11.514
Commd5	COMM domain-containing protein 5	A0A0R4J0U7	NaN	NaN	NaN	NaN	NaN	NaN	1	1	24.467	2.4035
Lrrc40	Leucine-rich repeat-containing protein 40	A0A0R4J0W6	7.12474	7.97441	6.3063	6.76009	7.44708	6.9689	3	3	68.048	12.935
Arhgef7	Rho guanine nucleotide exchange factor 7	D3Z0V2	9.60611	10.3051	9.78965	9.84166	9.92186	9.75872	6	5	72.353	30.594
Pdia4	Protein disulfide-isomerase A4	A0A0R4J0Z1	10.5334	11.2101	10.5751	10.7142	10.8239	10.4927	9	9	72.369	20.209
Aqp4	Aquaporin-4	A0A0R4J0Z3	11.2557	12.3114	11.3883	11.5716	12.2153	11.3577	4	4	34.535	9.6511
Cpeb3;Cpeb4;Cpeb2	Cytoplasmic polyadenylation element-binding protein 3;Cytoplasmic polyadenylation element-binding protein 2;Cytoplasmic polyadenylation element-binding protein 4	D3Z1R6	1.67807	1.55026	1.57061	0.893518	1.64842	NaN	2	2	74.688	4.8941
Apeh	Acylamino-acid-releasing enzyme	A0A0R4J107	9.50086	10.056	9.2032	9.33961	9.53774	9.09432	9	9	79.704	54.09
Igsf8		G3UYZ1	12.5388	12.8514	12.5565	12.3933	12.4887	12.1321	13	1	58.131	313.39
Srpk2	SRSF protein kinase 2;SRSF protein kinase 2 N-terminal;SRSF protein kinase 2 C-terminal	A0A0R4J124	7.0187	7.36273	6.72996	6.77781	6.78934	6.55487	2	2	76.884	2.6552
Selenbp2;Selenbp1	Selenium-binding protein 2;Selenium-binding protein 1	A0A0R4J135	7.76898	7.98772	7.70162	7.61552	8.1069	7.86078	2	2	52.627	2.8913
Arsb	Arylsulfatase B	A0A0R4J138	9.92914	10.3653	9.82737	10.0254	10.0186	9.79043	3	3	59.704	9.5313
Osbpl8	Oxysterol-binding protein	A0A0R4J150	8.905	8.81288	8.68324	8.3763	8.73792	8.43725	4	4	96.98	9.8101
Smarca4	Transcription activator BRG1	A0A0R4J170	7.43521	7.8913	6.9197	7.67306	7.6111	6.53004	4	4	181.85	15.684
Rprd1b	Regulation of nuclear pre-mRNA domain-containing protein 1B	A0A0R4J195	7.52144	8.46984	7.58579	7.3601	8.01005	7.56293	3	3	36.812	19.437
Dap3	28S ribosomal protein S29, mitochondrial	A0A0R4J1B9	6.02146	6.13175	6.12542	5.89731	5.62708	5.73012	2	2	42.123	8.5056
Cpne2	Copine-2	A0A0R4J1D0	5.44698	5.67299	4.85873	4.92548	4.9212	5.01172	2	1	60.907	5.7144
Madd	MAP kinase-activating death domain protein	A0A0R4J1F4	9.16478	9.57353	8.87912	9.05197	9.22434	8.85596	6	6	173.2	25.036
Golga3	Golgin subfamily A member 3	A0A0R4J1H6	7.02137	7.14303	6.41743	7.03529	7.09128	7.66945	2	2	162.89	4.3796
Eef1d	Elongation factor 1-delta	E9QN08	11.0232	11.5281	10.7956	11.1173	11.2379	10.9341	8	1	27.217	168.73
Dpysl4	Dihydropyrimidinase-related protein 4	Q3TMU8	13.5925	14.0586	13.5581	13.5833	13.7852	13.5712	20	18	61.927	186.63
Itih4	Inter alpha-trypsin inhibitor, heavy chain 4	A0A0R4J1N1	8.02481	8.35297	8.0499	8.17587	8.40011	7.77268	2	2	100.32	6.1354
Ank1	Ankyrin-1	G5E8J2	9.73992	10.2839	9.69902	9.60794	9.87197	9.38853	11	7	202.52	26.356
Tfam	Transcription factor A, mitochondrial	A0A0R4J1N9	10.9233	11.642	10.9837	11.149	11.2406	11.0102	9	9	23.384	17.674
Edc4	Enhancer of mRNA-decapping protein 4	D6RE33	6.76818	6.30918	5.30619	5.60404	6.56157	5.36838	3	3	141.95	45.158
Enpp1	Ectonucleotide pyrophosphatase/phosphodiesterase family member 1;Alkaline phosphodiesterase I;Nucleotide pyrophosphatase	G3X9S2	NaN	NaN	NaN	NaN	NaN	NaN	1	1	103.03	3.9283
Sorbs2	Sorbin and SH3 domain-containing protein 2	Z4YJR7	7.83308	7.85798	7.55121	7.48792	7.30296	7.49489	3	3	121.43	5.686
Txndc5	Thioredoxin domain-containing protein 5	A0A0R4J1Y7	7.1417	7.60236	7.08225	7.13083	7.13247	7.10947	3	3	36.083	5.2403
Syncrip	Heterogeneous nuclear ribonucleoprotein Q	G3UZI2	11.2757	12.0338	11.264	11.3905	11.693	11.2153	14	8	58.751	29.908
Agpat1	1-acyl-sn-glycerol-3-phosphate acyltransferase alpha	A0A0R4J263	5.73885	7.50152	6.57793	6.2581	6.92541	6.87381	2	2	31.737	3.7088
Ndufa12	NADH dehydrogenase [ubiquinone] 1 alpha subcomplex subunit 12	A0A0R4J275	11.696	12.4654	11.7985	11.8181	11.8736	11.8751	7	7	17.633	98.443
Anks1b	Ankyrin repeat and sterile alpha motif domain-containing protein 1B	A0A140T8U6	10.5076	11.1706	10.5363	10.5307	10.9073	10.4547	4	4	30.24	12.38
Kctd12	BTB/POZ domain-containing protein KCTD12	A0A0R4J2B2	12.5747	13.4372	12.4468	12.4658	12.6667	12.2593	12	11	35.888	245.19
Lcmt1		A2RTH5	8.68106	9.25207	8.66963	8.80584	9.02004	8.64176	3	3	38.192	4.7596
Cdipt	CDP-diacylglycerol--inositol 3-phosphatidyltransferase	A0A0U1RP60	7.36098	7.11405	7.24012	6.99526	7.14873	6.86555	1	1	11.345	8.2318
Mat2a	S-adenosylmethionine synthase isoform type-2	A0A0U1RNT6	9.76084	10.2071	9.72257	9.5435	9.8815	9.31967	4	4	39.738	20.749
Cbl	E3 ubiquitin-protein ligase CBL	A0A0X1KG61	5.04719	4.93182	4.15785	5.72678	4.22466	3.33614	1	1	95.998	2.4397
		A0A0U1RP81	NaN	NaN	NaN	NaN	NaN	NaN	34	1	53.717	2.6165
Opa3	Optic atrophy 3 protein homolog	A0A0U1RPB1	7.53013	7.93717	7.84931	7.54272	7.77578	8.11411	2	2	23.887	2.0912
Fxyd1	Phospholemman	A0A0U1RPI1	5.45418	4.88122	4.92567	4.88186	5.6951	4.98176	1	1	7.6016	4.2661
Atxn2l	Ataxin-2-like protein	A0A0U1RPL0	4.99349	7.22766	6.23538	6.67821	6.06339	6.59164	1	1	115.26	8.147
Mcee	Methylmalonyl-CoA epimerase, mitochondrial	A0A0U1RQ27	7.13391	8.07671	7.81654	8.28049	6.90821	7.51191	3	3	13.271	7.7058
Ubfd1	Ubiquitin domain-containing protein UBFD1	A0A0U1RQ55	6.44874	6.51578	5.55164	5.90453	6.14784	5.71196	1	1	11.154	3.9377
Bub3	Mitotic checkpoint protein BUB3	A0A140LHA2	9.34445	9.75977	9.6363	9.04404	9.59085	9.175	4	4	36.766	7.5067
Spcs2	Signal peptidase complex subunit 2	A0A140LJG6	7.00764	8.03568	6.79896	6.46303	6.66263	6.38552	1	1	14.255	25.638
Sirt2	NAD-dependent protein deacetylase sirtuin-2	A0A140LHL5	11.7402	12.4507	11.6628	11.9517	11.9359	11.7944	10	10	39.425	32.756
Yif1b	Protein YIF1B	D3YY42	6.22134	7.49241	6.20928	6.32285	6.48017	6.87283	1	1	27.479	21.06
Nat14	N-acetyltransferase 14	A0A140LIC7	5.45796	4.17449	3.24333	NaN	5.03254	3.27883	1	1	16.364	2.3822
Coq7	5-demethoxyubiquinone hydroxylase, mitochondrial	A0A140LIF0	7.75375	8.54736	8.10988	7.74322	8.0457	7.70888	1	1	24.764	6.3271
Gps1	COP9 signalosome complex subunit 1	A0A140LJB7	8.19559	8.60977	7.89778	8.4707	8.51211	8.14542	5	5	55.034	19.792
		A0A140LJC7	9.54166	10.3998	8.77873	9.47828	9.85991	8.98465	1	1	231.59	2.0741
Pi4ka		A0A140T8I9	8.33829	9.15558	8.79041	8.73819	8.90289	8.43921	7	7	231.35	13.751
Rpl36	60S ribosomal protein L36	Q6ZWZ4	9.2422	9.81516	8.97665	9.23678	9.3185	8.95207	3	3	12.254	5.0045
Rps2;Gm18025;Gm6576	40S ribosomal protein S2	A0A140T8L5	12.2946	12.8297	12.2506	12.338	12.5924	12.0355	9	9	24.2	32.448
Rpl23a;Gm6096	60S ribosomal protein L23a	A0A140T8M7	11.5479	12.1179	11.438	11.6455	11.9275	11.1554	4	4	17.698	11.127
Champ1	Chromosome alignment-maintaining phosphoprotein 1	A0A140T8S5	NaN	4.35353	5.71578	4.91073	3.23349	NaN	1	1	87.56	2.9228
Rpl9	60S ribosomal protein L9	A0A140T8T4	9.99478	10.6618	10.0593	10.0492	10.2747	9.96172	5	5	21.853	26.401
Vdac3	Voltage-dependent anion-selective channel protein 3	A0A140T8V3	12.8187	13.3417	12.7551	12.7958	12.9455	12.7297	12	12	30.695	113.58
Rap1gap2	Rap1 GTPase-activating protein 2	A0A171EBK8	8.08156	8.48752	7.91528	8.19957	7.95414	7.98635	4	3	84.377	26.891
Prmt1	Protein arginine N-methyltransferase 1	A0A171KXD3	7.69363	7.50072	6.11447	7.54071	7.22622	6.98914	3	3	36.567	5.604
Rpl18	60S ribosomal protein L18	A0A1B0GSF7	9.98157	10.0419	9.18965	9.00663	9.03996	8.86289	4	4	15.245	16.694
Taldo1	Transaldolase	A0A1B0GR11	13.6099	14.5368	13.7308	13.6128	13.9626	13.5219	15	14	42.151	74.274
Stim1	Stromal interaction molecule 1	A0A1B0GR78	NaN	NaN	NaN	NaN	NaN	NaN	1	1	62.195	2.0792
Kiaa1671	Uncharacterized protein KIAA1671	A0A1D5RLN6	14.4909	14.9308	14.2	14.2652	14.6303	14.0331	2	2	43.215	4.5297
Cyth2	Cytohesin-2	A0A1B0GRX7	9.25781	9.79378	8.95646	9.44611	9.56175	9.32796	5	4	44.655	37.859
Pde2a	cGMP-dependent 3,5-cyclic phosphodiesterase	Q5PR72	NaN	5.42777	5.6865	4.08636	5.33942	5.73844	3	3	105.25	3.3127
Prosc	Proline synthase co-transcribed bacterial homolog protein	A0A1B0GRP7	9.64609	10.7367	9.72028	9.82216	9.83493	9.66402	7	7	36.061	27.521
Lsm4	U6 snRNA-associated Sm-like protein LSm4	D3YTP8	9.46648	9.57698	9.81711	9.60518	9.37905	9.15578	2	2	11.072	5.8494
Prpf40a	Pre-mRNA-processing factor 40 homolog A	A0A1B0GRU8	NaN	NaN	NaN	NaN	NaN	NaN	2	2	105.53	4.0262
		A0A1B0GRV0	8.51428	9.40241	8.81279	8.5144	8.39605	8.57969	13	1	34.973	8.5649
Tsg101	Tumor susceptibility gene 101 protein	A0A1B0GRX2	6.88826	7.70397	6.67765	7.16652	6.57953	7.23055	1	1	7.6829	4.225
6330403A02Rik	Protein stum homolog	A0A1B0GS08	6.43423	7.47484	6.41217	6.12978	5.84484	6.88496	2	1	14.775	4.4933
Bax	Apoptosis regulator BAX	A0A1B0GS13	7.14822	7.03529	6.04669	5.57322	6.36924	5.97223	2	1	12.513	12.122
Ric8a	Synembryn-A	A0A1B0GS30	5.04243	5.97246	4.15534	4.9749	5.97891	4.28259	1	1	17.855	4.808
Glrx3	Glutaredoxin-3	A0A1B0GS58	10.9317	11.2328	10.8748	10.9592	10.8113	10.9022	9	8	41.704	17.235
Arfip2	Arfaptin-2	A0A1B0GSM3	8.01569	8.58086	7.75516	8.54342	7.87024	7.86127	2	2	29.348	11.005
Rpl13a	60S ribosomal protein L13a	A0A1B0GSQ6	10.1553	11.2338	10.2385	10.6522	10.7087	9.7944	5	5	19.031	8.9621
Svil	Supervillin	Q8K4L2	9.54633	10.1184	9.15818	9.17966	9.37591	9.4952	2	2	226.81	2.0922
Ddhd2	Phospholipase DDHD2	A0A1B0GSA5	8.39682	8.70196	8.18923	8.26242	8.58436	8.54982	2	2	82.112	2.5641
Rnh1	Ribonuclease inhibitor	A0A1B0GSG5	11.1989	11.571	10.886	11.0518	11.1638	11.1325	11	11	53.926	78.782
Dhdh	Trans-1,2-dihydrobenzene-1,2-diol dehydrogenase	A0A1B0GSH8	10.0082	10.3664	9.7676	9.8238	10.0044	9.64043	3	2	28.687	7.9844
Timm10b	Mitochondrial import inner membrane translocase subunit Tim10 B	D3YVK5	6.61185	6.93239	6.4706	6.1098	6.32427	6.20081	2	2	10.583	5.5547
Msra	Mitochondrial peptide methionine sulfoxide reductase	A0A1B0GT40	8.61567	8.12959	8.6436	8.14909	8.31958	8.45113	2	2	19.168	11.205
Hdac6	Histone deacetylase 6	A0A1B0GX25	5.02804	6.20165	4.01221	4.26085	5.01841	NaN	1	1	110.18	2.8051
Pls3	Plastin-3	A0A1C7CYV0	11.3339	11.8293	11.2218	11.1697	11.4571	11.0651	11	7	70.642	27.772
Cherp	Calcium homeostasis endoplasmic reticulum protein	A0A1D5RL92	9.07919	9.65331	9.0318	9.00913	9.27265	9.07366	2	2	106.41	6.1084
Dock9	Dedicator of cytokinesis protein 9	A0A1D5RLE0	9.86782	11.131	9.53345	9.73385	9.81014	9.34185	3	3	233.77	6.0374
Csnk2a2	Casein kinase II subunit alpha	A0A1D5RLE4	9.99053	10.5452	9.99915	9.948	10.2812	9.91907	4	4	28.504	7.9663
Reep1	Receptor expression-enhancing protein 1	A0A1D5RLF1	8.43987	8.51049	8.03232	8.4345	8.16757	8.21597	2	2	31.891	4.6205
Hsdl1	Inactive hydroxysteroid dehydrogenase-like protein 1	A0A1D5RM62	6.43768	7.29866	5.01293	5.65059	5.93386	5.39269	1	1	11.203	2.1073
Rab3gap1	Rab3 GTPase-activating protein catalytic subunit	A0A1D5RLG3	9.75699	10.3495	9.8552	10.0072	9.84188	9.81202	5	5	110.96	22.43
Map1s	Microtubule-associated protein 1S;MAP1S heavy chain;MAP1S light chain	A0A1D5RLY6	10.2402	10.942	10.3214	10.3758	10.5265	10.1599	11	11	91.025	33.527
Sipa1l2	Signal-induced proliferation-associated 1-like protein 2	A0A1D5RLY9	7.24983	7.43296	7.22555	6.75916	6.4596	6.87308	1	1	187.46	2.3317
Iqsec1	IQ motif and SEC7 domain-containing protein 1	A0A1D5RM83	9.08132	9.70027	9.54179	9.48218	9.63999	8.93428	7	6	117.93	48.712
Acsf3	Acyl-CoA synthetase family member 3, mitochondrial	A0A1D5RMC8	3.35361	5.74819	4.03738	5.74817	NaN	3.41616	1	1	59.932	2.8605
Ate1	Arginyl-tRNA--protein transferase 1	Q4FCQ7	7.02978	7.43363	7.41988	6.72751	6.86282	7.59619	1	1	58.319	8.1528
Tln2	Talin-2	E9PUM4	12.7491	13.2229	12.7654	12.7074	12.9216	12.6768	37	32	271.66	202.55
Pam16	Mitochondrial import inner membrane translocase subunit TIM16	A0A1L1SQA2	5.7598	6.15239	5.89118	5.61453	5.89552	6.2135	2	2	10.723	4.3179
Rps25	40S ribosomal protein S25	A0A1L1SQA8	11.4037	12.0301	11.1188	11.3423	11.9152	10.8412	4	4	10.309	9.0314
Pts	6-pyruvoyl tetrahydrobiopterin synthase	A0A1L1SRN0	5.41738	7.11395	6.03417	5.88964	5.89806	5.98828	1	1	8.8551	2.1174
Mrpl4	39S ribosomal protein L4, mitochondrial	A0A1L1SU24	8.56655	9.00526	8.31261	8.4025	8.626	8.40071	2	2	18.081	8.587
Aplp2	Amyloid-like protein 2	A0A1L1SS44	10.3108	10.6731	10.0565	10.1235	10.2991	10.0244	7	6	71.302	21.075
1700008F21Rik;Ccdc7	Coiled-coil domain-containing protein 7	A0A1L1SS82	7.41261	8.97674	7.17692	8.31501	8.19869	7.63358	2	2	184.94	3.478
Eif1;Eif1b	Eukaryotic translation initiation factor 1b;Eukaryotic translation initiation factor 1	J3QN87	6.43964	7.18785	6.24432	6.50362	6.49039	6.5811	1	1	10.245	2.9084
	Ester hydrolase C11orf54 homolog	A0A1L1SSF8	9.96294	10.3099	9.95433	9.9747	10.1864	9.9542	5	5	31.334	12.316
Sparc	SPARC	Q5NCU4	7.76328	7.86165	7.62928	7.55175	7.88228	7.2903	1	1	34.322	2.8686
Syne1	Nesprin-1	A0A1L1STC6	8.56339	9.21866	8.55766	8.58229	9.1227	8.37434	10	10	1009.9	35.981
Twf2	Twinfilin-2	A0A1L1STC8	6.44135	7.08385	5.49512	4.71946	6.71493	5.95664	4	2	23.658	16.15
Ilf3	Interleukin enhancer-binding factor 3	Q45VK5	11.1246	11.5404	10.846	10.8736	11.2921	10.8438	9	9	76.347	35.159
Idh3a	Isocitrate dehydrogenase [NAD] subunit alpha, mitochondrial	A0A1L1STE6	15.86	16.7357	15.8994	15.8634	16.2269	15.7235	23	23	41.52	216.61
Fam63b	Protein FAM63B	A0A1L1STF0	4.39992	5.37396	5.70238	NaN	5.03051	3.27904	1	1	65.508	22.098
Islr	Immunoglobulin superfamily containing leucine-rich repeat protein	A0A1L1STF4	NaN	NaN	NaN	NaN	NaN	NaN	1	1	16.401	6.262
Gdpd5	Glycerophosphodiester phosphodiesterase domain-containing protein 5	A0A1L1STK0	NaN	NaN	NaN	NaN	NaN	NaN	2	2	69.557	6.9471
Mrpl3	39S ribosomal protein L3, mitochondrial	A0A1L1SU47	6.04258	6.35574	6.10534	6.65349	6.92089	6.72096	1	1	15.338	2.3666
Actn4	Alpha-actinin-4	A0A1L1SV25	14.4643	15.1545	14.3132	14.3632	14.6642	14.2749	38	14	107.11	323.31
Usp47	Ubiquitin carboxyl-terminal hydrolase 47	A0A1L1SV73	6.6149	6.66789	5.18729	4.88206	5.34067	5.41488	2	2	157.15	5.6588
Pafah1b2	Platelet-activating factor acetylhydrolase IB subunit beta	A0A1L1SVK0	11.8946	12.5734	11.9283	12.0434	12.1613	11.7311	3	3	22.056	44.567
Myl6	Myosin light polypeptide 6	A0A1W2P6F6	13.365	14.3378	13.2825	13.4037	13.5533	13.2992	8	2	17.005	68.219
Sgta	Small glutamine-rich tetratricopeptide repeat-containing protein alpha	A0A1W2P6P1	10.9939	11.4137	10.8309	10.9859	10.9639	10.8463	6	6	23.214	46.485
Cnpy2	Protein canopy homolog 2	A0A1W2P729	8.86716	8.92018	8.6008	8.40565	8.32553	8.4508	4	4	15.316	20.843
		A0A1W2P772	4.99991	6.86666	6.07146	6.12846	6.13537	6.41861	4	0	35.622	25.909
Rps12	40S ribosomal protein S12	Q6ZWZ6	11.962	12.601	11.8731	11.8323	12.1884	11.4841	5	5	14.515	25.613
Rab3ip	Rab-3A-interacting protein	A0A1W2P7K6	4.37726	6.21002	5.26176	4.9	4.92182	5.01172	1	1	50.894	3.8171
Efr3b	Protein EFR3 homolog B	A0A1W2P7T9	8.76261	8.92264	8.86583	9.01397	9.37671	8.88139	4	4	74.287	5.7224
Abracl	Costars family protein ABRACL	A0A1W2P7X0	5.72137	6.72028	4.01525	6.16539	6.35339	5.94762	2	2	6.4374	56.231
Nrcam	Neuronal cell adhesion molecule	A0A1W2P7Y9	11.6957	12.4266	11.6216	11.6499	11.7764	11.3972	13	13	125.51	83.997
Nova2		A0A1W2P872	9.92917	10.3633	9.8025	9.95331	10.0254	9.73508	8	5	49.066	70.409
		A0A1W2P879	5.01797	6.58507	4.67598	5.65231	6.13436	6.20705	6	1	15.808	3.6218
Negr1	Neuronal growth regulator 1	D3Z4T6	10.673	11.087	10.6637	10.5902	10.8184	10.0968	3	3	36.208	15.584
Gphn	Gephyrin;Molybdopterin adenylyltransferase;Molybdopterin molybdenumtransferase	A0JNY3	12.3575	12.957	12.359	12.3704	12.5784	12.2517	18	18	83.665	164.32
Actn1	Alpha-actinin-1	A1BN54	12.8482	13.3861	12.8113	12.6457	12.8099	12.7271	34	16	102.72	160.98
Dyrk1a	Dual specificity tyrosine-phosphorylation-regulated kinase 1A	A1L341	8.73444	9.96071	9.18153	8.98282	8.96584	9.17455	1	1	84.466	3.6196
Cul4b;Cul4a	Cullin-4A;Cullin-4B	E9PXY1	7.14384	7.43971	6.57645	6.47915	6.66149	6.40393	1	1	102.41	2.095
Dnajc24	DnaJ homolog subfamily C member 24	A2A4A1	7.02492	6.77689	5.79194	6.52782	6.33646	5.97276	2	1	16.922	2.376
Psme3	Proteasome activator complex subunit 3	A2A4J1	9.05916	8.90241	8.7737	8.70349	8.87918	8.995	3	3	23.406	7.3032
Vps25	Vacuolar protein-sorting-associated protein 25	A2A4J8	6.75822	7.26379	7.12423	6.57106	7.35509	7.09085	2	2	21.594	4.3976
Gm27029;Aarsd1	Alanyl-tRNA editing protein Aarsd1	A2A4P3	9.62874	9.84205	9.17819	9.34915	9.47285	9.58161	4	4	58.167	21.956
Rbfox3;Rbfox1;Rbfox2	RNA binding protein fox-1 homolog 3;RNA binding protein fox-1 homolog 1;RNA binding protein fox-1 homolog 2	A2A4W9	8.43074	9.18279	8.48679	8.09091	8.4477	7.77043	1	1	18.709	2.1173
Rpl19	Ribosomal protein L19;60S ribosomal protein L19	A2A547	10.9519	11.4836	10.7079	10.8218	10.9115	9.64906	3	3	23.247	5.7341
Tanc2	Protein TANC2	A2A690	8.44141	8.35825	8.70826	8.35182	8.20486	8.54381	1	1	220.26	4.9355
Snf8	Vacuolar-sorting protein SNF8	A2A6M1	NaN	NaN	NaN	NaN	NaN	NaN	2	2	25.968	2.966
Cdc42ep4	Cdc42 effector protein 4	A2A6Q3	7.68314	7.79604	6.83238	7.22313	8.05523	7.85618	2	2	9.4265	13.486
40057	Septin-9	A2A6U3	10.5949	11.2804	10.5977	10.4666	10.5788	10.7245	12	12	63.772	35.158
Mthfr	Methylenetetrahydrofolate reductase	A2A7F9	NaN	NaN	NaN	NaN	NaN	NaN	1	1	21.498	2.2552
0610037L13Rik	UPF0587 protein C1orf123 homolog	A2A8E2	9.36072	10.3543	9.46964	9.81852	10.0481	9.38022	4	4	15.783	24.866
Nrd1	Nardilysin	A6PWC3	5.75974	6.15694	5.59222	5.93449	5.29227	5.41549	2	2	127.77	2.9755
Obscn	Obscurin	H7BX05	9.26273	10.8549	9.22865	9.32903	9.9335	8.3208	2	2	874.53	3.3542
Exoc7	Exocyst complex component 7	A2AAN0	7.12257	8.08858	6.90099	7.23151	7.43671	6.83996	2	2	78.505	5.513
Srp68	Signal recognition particle subunit SRP68	A2AAN2	5.74776	6.85225	5.48443	6.37485	5.87308	6.01272	1	1	65.952	2.7525
Pcyt2	Ethanolamine-phosphate cytidylyltransferase	A2ABY3	5.42136	6.98743	5.78599	6.15828	5.31785	4.33249	2	2	43.446	4.2732
Aspscr1	Tether containing UBX domain for GLUT4	F7CRQ2	4.39924	5.41017	NaN	5.41454	4.9521	3.28222	1	1	14.138	20.924
Dcxr	L-xylulose reductase	A2AC16	7.23955	7.42987	7.42501	6.41363	6.62357	7.11207	3	2	24.99	23.489
D630003M21Rik	Uncharacterized protein KIAA1755 homolog	A2AC60	12.8713	12.7696	12.5608	12.7947	12.9534	12.1063	1	1	120.4	2.3256
Rpn2	Dolichyl-diphosphooligosaccharide--protein glycosyltransferase subunit 2	A2ACG7	6.02388	5.89188	6.10543	6.82171	6.33997	5.36982	1	1	67.501	4.1299
Rptor	Regulatory-associated protein of mTOR	A2ACM0	NaN	NaN	NaN	NaN	NaN	NaN	1	1	149.5	2.2571
Ppp1r8	Nuclear inhibitor of protein phosphatase 1	A2ADR8	9.24952	9.45724	8.95614	8.99192	9.08971	8.89075	2	2	38.399	9.0882
Ddi2	Protein DDI1 homolog 2	A2ADY9	7.23821	8.19293	7.02625	7.11842	7.43154	7.08767	3	3	44.59	13.325
Ampd2	AMP deaminase 2	A2AE27	12.5374	13.1744	12.3923	12.2007	12.6317	12.0637	21	21	94.695	95.199
Gpm6b	Neuronal membrane glycoprotein M6-b	A2AEG6	10.3201	10.6836	10.4547	10.3762	10.4157	10.394	3	3	36.196	17.62
Clcc1	Chloride channel CLIC-like protein 1	A2AEM2	8.60199	9.33369	8.35513	8.84087	8.55251	8.69544	2	2	61.239	3.5966
Gripap1	GRIP1-associated protein 1	A2AEW9	11.0612	11.4479	10.6768	11.0535	10.9918	10.6704	14	14	90.764	123.16
Fhl1	Four and a half LIM domains protein 1	A2AEY0	9.99322	10.6637	10.1348	10.0353	9.73598	10.0922	2	2	10.43	4.6824
L1cam	Neural cell adhesion molecule L1	A2AFG7	12.3627	13.0939	12.2268	12.3216	12.5421	12.1336	17	17	139.82	248.38
Reps2		A2AFI8	8.02242	8.03908	7.52529	7.78562	7.84329	7.98988	1	1	70.483	3.028
Rbbp7	Histone-binding protein RBBP7	A2AFJ1	8.02042	8.66299	7.78339	7.52403	8.16209	7.78359	7	2	46.908	12.139
Arhgef6	Rho guanine nucleotide exchange factor 6	A2AFJ8	5.43243	6.55986	6.09495	5.85497	6.53027	6.1935	2	1	55.13	2.757
Huwe1	E3 ubiquitin-protein ligase HUWE1	A2AFQ0	7.69502	8.06118	6.95187	7.49145	7.5982	6.96151	9	9	482.69	60.881
Mtch2	Mitochondrial carrier homolog 2	A2AFW6	10.564	11.3076	10.6625	10.6854	10.7397	10.3376	6	5	32.345	38.427
Map7d2	MAP7 domain-containing protein 2	A2AG50	8.48035	9.12515	8.33642	8.74106	8.44952	8.2011	3	3	86.049	5.1065
Nlgn3	Neuroligin-3	A2AGI3	8.6001	9.44334	8.87114	8.57361	8.93351	8.75672	4	4	78.956	8.1313
Psmc3	26S protease regulatory subunit 6A	A2AGN7	11.9733	12.6558	11.7425	11.8703	12.0972	11.7287	14	6	44.669	80.903
Trp53i11	Tumor protein p53-inducible protein 11	A2AGS6	9.24512	9.79064	8.98231	9.15317	9.35812	8.66085	2	2	9.5972	6.1635
Arhgap1	Rho GTPase-activating protein 1	A2AH25	11.4323	12.257	11.4992	11.2492	11.6429	11.0217	8	8	54.437	90.029
Eftud2	116 kDa U5 small nuclear ribonucleoprotein component	G3UZ34	10.2092	10.4785	9.96737	9.91794	10.3337	9.61377	13	12	108.34	44.314
Bcl2l1	Bcl-2-like protein 1	A2AHX9	6.25257	7.30743	6.25771	7.17123	6.90195	7.33289	2	2	17.127	5.1804
Grin1	Glutamate receptor ionotropic, NMDA 1	A2AI19	8.93793	8.8794	8.58778	8.54744	9.00017	8.60351	2	2	101.32	2.7503
Cnksr2	Connector enhancer of kinase suppressor of ras 2	A2AI78	6.76262	6.92363	6.42816	7.25908	7.23936	6.98903	3	2	101.68	3.4975
Fubp3		A2AJ72	8.71949	9.42129	8.39326	8.76938	8.58135	8.14231	5	4	61.447	10.312
Gm996	Uncharacterized protein C9orf172 homolog	A2AJA9	7.76825	8.04903	7.60925	7.72055	7.60222	6.51347	3	3	107.18	5.4925
Nmt2	Glycylpeptide N-tetradecanoyltransferase;Glycylpeptide N-tetradecanoyltransferase 2	F7APP3	6.2406	6.33953	4.66585	7.23668	4.70155	6.23201	3	3	56.537	6.4306
Map7d1	MAP7 domain-containing protein 1	A2AJI1	9.46093	9.79999	8.96613	9.44925	9.49147	9.09331	6	6	85.763	35.13
Ttc1	Tetratricopeptide repeat protein 1	A2AJK8	7.44518	7.81679	7.4591	7.82101	7.07671	7.42122	2	2	28.553	2.578
Pdp1	[Pyruvate dehydrogenase [acetyl-transferring]]-phosphatase 1, mitochondrial	A2AJP9	7.51199	8.51928	7.40939	6.97223	7.51318	7.49761	4	4	63.835	24.966
Snta1	Alpha-1-syntrophin	A2AKD7	8.47853	9.23735	8.08667	7.78627	8.59876	8.53302	2	2	53.282	10.263
Lrrc57	Leucine-rich repeat-containing protein 57	A2AKH7	8.51755	9.45173	8.64393	8.86854	8.35755	8.03771	3	3	24.132	6.6607
Itgav	Integrin alpha-V;Integrin alpha-V heavy chain;Integrin alpha-V light chain	A2AKI5	7.84204	7.9191	7.76686	7.79967	7.54388	7.9974	2	2	111.51	3.3671
Hnrnpa3	Heterogeneous nuclear ribonucleoprotein A3	A2AL12	14.0742	15.0358	14.0586	14.085	14.5606	13.9483	16	1	34.476	323.31
Asph	Aspartyl/asparaginyl beta-hydroxylase	Q8CBM2	6.24447	7.38638	6.85761	7.43496	7.22062	7.21432	2	2	75.127	17.28
Dnajc8	DnaJ homolog subfamily C member 8	A2ALF3	10.0176	10.3277	9.68233	9.6178	10.077	9.44702	5	5	27.487	8.7604
Atp2b3	Calcium-transporting ATPase	Q8C048	8.85848	9.70486	9.17829	9.5922	9.65428	8.9678	13	3	125.71	10.628
Shroom2	Protein Shroom2	A7TU71	7.60844	8.17777	7.43671	7.47929	7.63829	7.86882	1	1	165.26	2.3444
Sh3gl2	Endophilin-A1	A2ALV3	14.7975	15.4896	14.9557	14.8085	15.1255	14.7297	23	16	48.295	231.55
Cds2	Phosphatidate cytidylyltransferase;Phosphatidate cytidylyltransferase 2	Q6PBC0	5.40722	5.94982	4.97412	5.30462	5.30856	4.9493	1	1	14.931	28.025
Capzb		A2AMW0	13.265	13.84	13.2451	13.1963	13.4469	13.0312	10	1	29.295	95.331
Ubr4	E3 ubiquitin-protein ligase UBR4	A2AN08	7.90352	8.10371	7.61169	7.45672	8.06053	7.56072	2	2	572.28	2.997
Golga2	Golgin subfamily A member 2	A2AN45	7.43621	7.81717	7.46663	7.33083	6.65535	7.00641	1	1	29.825	4.6141
Dkc1	H/ACA ribonucleoprotein complex subunit 4	A2AN81	5.44679	5.68949	NaN	5.38429	5.71326	3.18037	1	1	16.478	8.0342
Ndufb6	NADH dehydrogenase [ubiquinone] 1 beta subcomplex subunit 6	A2AP32	10.0904	10.8572	10.1237	10.2475	10.4638	10.1865	4	4	11.741	65.844
Hmgb3	High mobility group protein B3	A2AP78	10.5883	10.8182	10.4231	10.2668	10.4008	9.2347	3	3	18.311	6.2608
Akap2;Pakap	A-kinase anchor protein 2	A2API8	9.41191	9.94078	9.644	9.53955	9.68032	9.44147	2	2	101.6	8.8852
Ndufaf5	NADH dehydrogenase [ubiquinone] 1 alpha subcomplex assembly factor 5	A2APY7	8.49749	8.4482	8.596	8.85012	8.72277	8.82598	2	2	38.404	7.9223
Fnbp1	Formin-binding protein 1	A2AQ43	8.89424	9.54508	8.81195	9.05729	9.17697	8.78611	5	5	64.628	10.175
Acss2	Acetyl-coenzyme A synthetase, cytoplasmic	A2AQN5	8.75959	9.16712	8.43292	8.47143	8.9786	8.33445	4	4	79.343	13.45
Gss	Glutathione synthetase	A2AQN9	8.34399	8.79312	7.75749	7.83441	8.15249	7.92404	3	2	19.621	3.2069
Ccbl1	Kynurenine--oxoglutarate transaminase 1	A2AQY8	6.59883	7.70729	7.2971	7.11873	7.13278	7.10947	1	1	42.235	3.358
Map1a	Microtubule-associated protein 1A;MAP1A heavy chain;MAP1 light chain LC2	A2ARP8	16.5232	17.1627	16.5417	16.5162	16.8264	16.3371	99	97	325.88	323.31
Ankrd63	Ankyrin repeat domain-containing protein 63	A2ARS0	8.08746	7.96139	7.52544	7.47062	7.75495	6.83542	3	3	41.067	6.5402
Rab22a;Rab31	Ras-related protein Rab-31;Ras-related protein Rab-22A	A2ARZ7	7.606	8.33145	7.32012	7.63807	7.87301	7.29066	2	2	20.895	3.3406
Nckap1	Nck-associated protein 1	A2AS98	12.3221	12.7271	12.1868	12.2907	12.4155	11.9206	15	15	129.51	79.859
Agrn	Agrin;Agrin N-terminal 110 kDa subunit;Agrin C-terminal 110 kDa subunit;Agrin C-terminal 90 kDa fragment;Agrin C-terminal 22 kDa fragment	Z4YK85	11.693	12.3331	11.098	11.3804	12.2355	10.8211	7	7	204.95	38.701
Ttn	Titin	E9Q8N1	9.14825	8.28744	8.60777	9.03725	8.55194	9.16267	4	4	3716	5.9975
Rapgef4	Rap guanine nucleotide exchange factor 4	A2ASW8	NaN	NaN	NaN	NaN	NaN	NaN	1	1	99.503	2.8371
Slc25a25	Calcium-binding mitochondrial carrier protein SCaMC-2	A2ASZ8	8.90313	9.13571	8.2902	8.59999	9.03815	8.22689	4	4	52.62	10.006
Upf2		A2AT37	6.89627	7.16852	5.73503	6.52923	6.30614	6.58607	2	1	147.55	3.5524
Plcb4	Phosphoinositide phospholipase C	A2AT91	6.24272	6.12862	5.24287	5.63392	6.16764	5.38125	2	2	100.65	3.009
Gorasp2	Golgi reassembly-stacking protein 2	A2ATI9	9.24705	9.44927	8.90488	8.44041	8.84018	8.44481	3	3	45.026	16.077
Raly	RNA-binding protein Raly	A2AU61	6.58426	7.63597	7.00034	7.2364	7.26144	6.35667	5	5	23.12	10.134
Tpd52l2	Tumor protein D54	A2AUD5	12.3608	13.2263	12.164	12.3702	12.6255	12.0574	12	11	25.067	72.623
Epb4.1l1		A2AUK5	13.792	14.4353	13.8019	13.7227	13.8726	13.6679	28	1	98.314	163.84
Rsu1	Ras suppressor protein 1	A2AUR7	5.75368	6.55084	5.85654	5.56288	6.6792	6.57572	2	2	29.543	3.6516
Wdsub1	WD repeat, SAM and U-box domain-containing protein 1	F6R860	4.97952	6.20612	3.13577	5.71433	5.30939	4.334	1	1	25.924	2.6681
Ubr3	E3 ubiquitin-protein ligase UBR3	A2AV05	NaN	NaN	NaN	NaN	NaN	NaN	1	1	27.346	2.1156
Rrbp1	Ribosome-binding protein 1	A2AVJ7	10.3179	11.2134	10.6343	10.5391	10.8698	9.95159	8	8	158.39	16.208
Ssrp1	FACT complex subunit SSRP1	A2AW05	7.43871	8.24332	6.88959	7.22275	7.60947	6.96104	3	3	71.527	5.8878
Sh3glb2	Endophilin-B2	A2AWI7	13.4708	14.1328	13.5492	13.5109	13.5926	13.2955	22	2	44.907	178.25
Sh3glb2		A2AWI9	9.24581	9.74391	8.68527	8.99904	9.05805	8.9555	21	1	41.81	9.8293
Ubtf	Nucleolar transcription factor 1	A2AWT6	7.11998	8.65499	7.55259	7.43555	8.39412	7.0445	3	3	85.009	13.832
Mocs3	Adenylyltransferase and sulfurtransferase MOCS3;Molybdopterin-synthase adenylyltransferase;Molybdopterin-synthase sulfurtransferase	A2BDX3	8.03469	7.23285	8.06614	7.70155	7.43321	6.54065	2	2	49.374	3.9725
Wdr34	WD repeat-containing protein 34	A2BE91	NaN	NaN	NaN	NaN	NaN	NaN	1	1	58.173	15.127
Set	Protein SET	A2BE93	12.1179	12.9496	12.2567	11.9592	12.4843	11.8115	7	7	24.923	44.401
Dlg3	Disks large homolog 3	Q52KF7	10.121	10.7816	9.91633	10.3082	10.5941	9.78247	10	9	90.327	17.752
Dync1i2	Cytoplasmic dynein 1 intermediate chain 2	Q3TPJ8	10.1552	10.7161	9.97943	10.0685	10.2529	10.0128	8	8	70.612	112.76
Psip1		A2BI12	9.27118	10.1991	9.45292	9.24817	9.75522	8.75682	15	1	36.968	3.1269
Rab12	Ras-related protein Rab-12	A2CG35	7.89912	7.91139	7.60259	7.98277	7.91683	7.79922	1	1	32.238	8.0695
Smad3;Smad2;Smad9	Mothers against decapentaplegic homolog;Mothers against decapentaplegic homolog 3;Mothers against decapentaplegic homolog 9;Mothers against decapentaplegic homolog 2	F7BUP2	6.59391	7.07885	5.02764	5.61197	6.56259	5.31864	1	1	16.447	4.4772
Sv2c	Synaptic vesicle glycoprotein 2C	A2RSH4	9.2909	9.92761	9.07286	9.4113	9.68115	8.93416	3	2	76.208	2.9971
Arfip1		E9QAY5	7.3474	7.51893	6.8748	6.44427	6.96601	6.39208	2	2	29.16	7.4367
Pabpc4;Gm10110	Polyadenylate-binding protein	Q91YZ8	5.02294	6.40931	5.24819	4.13652	5.3977	4.33034	8	1	67.852	2.4382
Olfm1	Noelin	A3KGE4	9.31802	9.92096	9.25373	9.10439	9.48543	9.00655	4	4	51.027	9.5068
Fer1l4	Fer-1-like protein 4	Z4YL23	8.93038	9.69881	8.9816	9.01878	9.81322	9.1074	2	2	224.14	2.7695
Hmgn2	Non-histone chromosomal protein HMG-17	Q5XK38	9.02738	10.7595	9.17974	9.39748	9.7662	8.63677	2	2	9.6088	8.6773
Sptan1	Spectrin alpha chain, non-erythrocytic 1	A3KGU7	17.36	18.228	17.3452	17.4161	17.5808	17.2743	168	168	285.15	323.31
Ttc38	Tetratricopeptide repeat protein 38	D6RH59	NaN	NaN	NaN	NaN	NaN	NaN	1	1	6.7396	2.5371
Iqsec2	IQ motif and SEC7 domain-containing protein 2	D3Z5I6	9.89946	10.4153	9.99619	9.78842	9.85429	9.38681	4	4	128.02	59.087
Exoc6b	Exocyst complex component 6B	A6H5Z3	6.76686	6.49047	5.54393	6.10683	6.81852	6.39806	2	2	94.128	5.6098
Nwd1	NACHT domain- and WD repeat-containing protein 1	E0CX99	5.01342	6.72955	5.84524	5.30659	4.82064	6.01044	1	1	168.96	3.1042
Mipep	Mitochondrial intermediate peptidase	A6H611	5.45401	4.90313	3.02201	4.30034	4.94341	5.01145	1	1	80.851	2.0902
Kcnb2	Potassium voltage-gated channel subfamily B member 2	A6H8H5	7.25389	7.01725	6.74147	7.25267	7.13361	6.9806	1	1	102.33	2.7476
Ptprn	Receptor-type tyrosine-protein phosphatase-like N	A6MDD2	5.45805	4.15801	4.2955	4.29072	4.32841	3.33357	1	1	106.02	2.1308
Gsn		A6PWS5	11.1835	11.7594	11.21	11.2946	11.3696	11.2559	7	1	28.059	3.513
Mrps23	28S ribosomal protein S23, mitochondrial	Q5SXC9	7.95536	8.88686	7.6037	7.5331	8.17553	7.55543	2	2	11.662	10.275
Chn1	N-chimaerin	A7VK13	NaN	NaN	NaN	NaN	NaN	NaN	2	2	46.555	7.8811
Hbbt1		A8DUK4	18.0328	19.2122	18.3615	18.0807	18.2968	18.6953	16	2	15.748	323.31
Pum1	Pumilio homolog 1	A8WHM8	NaN	NaN	NaN	NaN	NaN	NaN	1	1	22.883	6.0129
Sec14l1		A8Y5H7	6.42806	6.75435	6.46661	6.75181	6.30475	5.97375	3	3	81.215	4.7522
Lingo1	Leucine-rich repeat and immunoglobulin-like domain-containing nogo receptor-interacting protein 1	A9DA50	7.02945	7.45162	6.87381	6.78372	6.80297	6.18098	3	3	69.831	6.3633
Vamp2;Vamp3	Vesicle-associated membrane protein 2;Vesicle-associated membrane protein 3	B0QZN5	14.882	15.4576	14.7184	14.7367	15.3048	14.4267	8	5	17.862	323.31
Ptprs	Receptor-type tyrosine-protein phosphatase S	B0V2N1	9.26259	9.97456	9.18975	9.24277	9.40718	9.07406	9	7	211.9	55.634
Dmxl2	DmX-like protein 2	B0V2P5	11.9649	12.4427	11.9186	11.983	12.0842	11.8721	28	27	340.69	192.14
Dusp3	Dual specificity protein phosphatase 3	B1AQF4	10.8007	11.4937	10.5539	10.7001	10.9506	10.6446	5	5	23.223	114.61
Srcin1	SRC kinase signaling inhibitor 1	B1AQX9	12.3549	12.8198	12.1905	12.2955	12.4677	12.1226	30	30	130.61	147.68
39692	Septin-8	B7ZC46	10.493	10.8478	10.3665	10.3098	10.641	10.1767	9	5	50.895	14.542
Kif3a	Kinesin-like protein;Kinesin-like protein KIF3A	Q3TET1	7.895	8.69544	8.33177	8.57031	8.81474	8.19126	4	4	79.444	9.2558
Acadvl	Very long-chain specific acyl-CoA dehydrogenase, mitochondrial	B1AR28	8.52497	9.00523	8.48446	8.85493	8.95268	8.68247	5	5	68.55	13.454
Strada	STE20-related kinase adapter protein alpha	B1AR92	5.0471	4.94144	2.95217	4.97925	4.92001	5.01172	1	1	17.701	2.5328
Ndufs5	NADH dehydrogenase [ubiquinone] iron-sulfur protein 5;NADH dehydrogenase [ubiquinone] iron-sulfur protein 5, N-terminally processed	B1ARW4	11.3861	12.3714	11.2515	11.2721	11.9817	11.4423	5	5	10.909	27.582
Gyk;Gk	Glycerol kinase	B1ASZ3	9.3351	10.0623	9.33662	9.14149	9.70941	9.4663	8	8	59.832	25.737
Prpsap1	Phosphoribosyl pyrophosphate synthase-associated protein 1	B1AT82	8.86034	9.38409	8.99226	9.06164	8.7827	8.38948	5	3	42.467	12.656
Aldh3a2	Aldehyde dehydrogenase;Fatty aldehyde dehydrogenase	B1AV77	9.97556	10.5154	9.76875	9.62154	10.5336	9.78581	2	2	54.33	3.2176
Gas7	Growth arrest-specific protein 7	B1ATI9	7.69363	7.49881	6.34184	7.5373	7.41954	7.2076	2	2	47.261	3.0907
Atp2a3	Calcium-transporting ATPase;Sarcoplasmic/endoplasmic reticulum calcium ATPase 3	B1ATS4	5.72648	7.595	4.86428	6.33176	7.08831	5.93324	5	1	107.6	2.8997
Hgs	Hepatocyte growth factor-regulated tyrosine kinase substrate	B1ATZ0	10.8936	11.5845	10.63	10.8109	11.0242	10.7004	9	9	85.778	17.739
Aifm1	Apoptosis-inducing factor 1, mitochondrial	B1AU25	11.6815	12.1805	11.9368	11.8466	11.8554	11.6626	17	17	66.113	111.5
Camkk1	Calcium/calmodulin-dependent protein kinase kinase 1	B1AUD3	6.01632	6.53871	5.84082	6.10356	6.69014	5.95717	2	2	38.265	3.5266
Eif2b3		B1AUN3	6.91229	3.55225	5.39445	4.95499	NaN	3.41859	2	2	45.065	3.0857
Araf	Serine/threonine-protein kinase A-Raf	Q8CAD1	NaN	NaN	NaN	NaN	NaN	NaN	1	1	20.885	7.957
Hcfc1	Host cell factor 1;HCF N-terminal chain 1;HCF N-terminal chain 2;HCF N-terminal chain 3;HCF N-terminal chain 4;HCF N-terminal chain 5;HCF N-terminal chain 6;HCF C-terminal chain 1;HCF C-terminal chain 2;HCF C-terminal chain 3;HCF C-terminal chain 4;HCF C-terminal chain 5;HCF C-terminal chain 6	B1AUX2	8.24821	8.56312	8.13919	8.51171	8.33213	7.97298	3	3	215.05	5.9713
Apool	MICOS complex subunit Mic27	B1AV14	5.74932	7.03496	6.1481	6.15807	7.23726	6.16724	2	2	21.063	12.354
2610301B20Rik	Protein C8orf37 homolog	B1AV75	7.76102	8.05648	7.52943	7.65019	7.55105	7.87098	3	2	23.935	11.875
Gabra3	Gamma-aminobutyric acid receptor subunit alpha-3	B1AVY2	6.43608	7.38301	6.58009	6.63062	6.93416	6.39268	3	1	59.911	2.1203
Clta	Clathrin light chain A	B1AWD8	14.0055	14.5686	13.944	13.9095	14.2139	13.7707	11	1	25.661	87.638
Clta		B1AWE0	4.40688	4.97214	4.20696	4.99503	2.94531	5.04251	11	1	23.478	8.5883
Slc4a10	Anion exchange protein;Sodium-driven chloride bicarbonate exchanger	B1AWV9	11.1497	11.805	11.1197	11.1901	11.6176	11.0539	10	7	124.61	51.508
Nipsnap3b	Protein NipSnap homolog 3B	B1AWZ5	NaN	NaN	NaN	NaN	NaN	NaN	1	1	22.887	2.3008
Hsdl2	Hydroxysteroid dehydrogenase-like protein 2	B1AX78	9.41604	9.80829	8.92074	8.83381	9.54245	8.80436	5	5	41.866	29.512
Tprgl;Tprg1l	Tumor protein p63-regulated gene 1-like protein	B1AX95	7.82311	8.59883	6.60388	8.13129	7.91456	7.55796	3	3	23.064	21.634
Rps6ka3;Rps6ka1;Mast1;Rps6ka6;Mast4;Mast3;Mast2	Ribosomal protein S6 kinase;Ribosomal protein S6 kinase alpha-1;Ribosomal protein S6 kinase alpha-3;Ribosomal protein S6 kinase alpha-6;Microtubule-associated serine/threonine-protein kinase 3;Microtubule-associated serine/threonine-protein kinase 1;Microtubule-associated serine/threonine-protein kinase 2;Microtubule-associated serine/threonine-protein kinase 4	B1AXP0	7.02226	7.90521	7.36693	7.38922	7.76175	6.6792	2	0	24.316	2.0915		Q3U214	Q9R1L5	Q60592	Q811L6
Frrs1l	DOMON domain-containing protein FRRS1L	F6Q3S1	6.61512	6.64688	6.77175	7.17283	6.27499	6.41569	1	1	5.657	6.4082
Scn9a	Sodium channel protein;Sodium channel protein type 9 subunit alpha	E9PW82	9.94168	10.6869	10.0653	10.2788	10.3994	10.0673	4	4	224.65	14.242
Chmp6	Charged multivesicular body protein 6	B1AZ41	5.03787	5.68949	5.30203	5.2966	5.93166	5.72074	1	1	4.284	2.9822
Baiap2	Brain-specific angiogenesis inhibitor 1-associated protein 2	B1AZ46	11.2623	11.9253	11.2443	11.056	11.4372	10.9965	15	15	57.681	87.875
Dlgap4	Disks large-associated protein 4	B7ZNS2	6.44867	6.52253	4.68319	5.65099	6.17824	4.95168	1	1	106.17	3.8826
Prdx4	Peroxiredoxin-4	B1AZS9	10.2743	11.2374	10.1524	10.4372	10.5406	9.90869	2	1	26.391	77.452
Dnajc6		B1B0B8	NaN	NaN	NaN	NaN	NaN	NaN	5	1	21.699	2.4602
Hspg2	Basement membrane-specific heparan sulfate proteoglycan core protein;Endorepellin;LG3 peptide	B1B0C7	9.41616	9.79987	9.42953	9.27538	9.02076	9.38886	13	13	469.02	83.318
Zbtb8os	Protein archease	B2KGA7	6.24277	6.12441	5.58451	6.14243	6.12751	5.98085	2	2	19.58	4.8472
Rpe	Ribulose-phosphate 3-epimerase	B2KGF0	7.75736	8.32558	7.18597	8.12805	7.61545	7.73023	2	2	25.647	2.6948
Hnrnpk		B2M1R6	14.5198	15.1257	14.3374	14.3393	14.7545	14.1633	23	1	48.562	259.89
Zbed5;Chchd2	Coiled-coil-helix-coiled-coil-helix domain-containing protein 2	D3Z5B1	8.18859	8.72986	7.34234	7.91373	8.11489	7.37443	3	3	19.183	12.571
Tnik	Traf2 and NCK-interacting protein kinase	E0CZD7	10.8856	11.5705	10.7852	10.8135	11.1514	10.7662	8	4	145.19	19.827
Sgsm1	Small G protein signaling modulator 1	D3Z7V4	6.01136	6.84499	5.10471	6.12784	6.68986	5.95717	1	1	76.391	3.6927
Strn3	Striatin-3	B2RQS1	8.24332	8.90665	8.26796	8.93266	8.35535	8.41819	5	2	77.731	46.733
Myo18a	Unconventional myosin-XVIIIa	K3W4L0	10.1356	10.7543	9.91039	10.0929	10.1677	9.6777	11	11	230.99	85.807
Gnai1	Guanine nucleotide-binding protein G(i) subunit alpha-1	B2RSH2	10.8179	11.5981	11.0048	10.9327	11.3292	10.4391	9	6	40.361	36.11
Apba1	Amyloid beta A4 precursor protein-binding family A member 1	B2RUJ5	8.38267	9.53376	8.23678	8.65191	8.89273	7.66981	4	4	92.908	27.551
Trappc11	Trafficking protein particle complex subunit 11	B2RXC1	7.24764	7.60888	6.72137	5.98748	7.38111	6.70197	1	1	128.39	2.3483
Plxnb2	Plexin-B2	B2RXS4	8.19889	8.4822	8.10654	7.84141	7.71768	7.64494	4	4	206.23	24.215
Rbm25	RNA-binding protein 25	B2RY56	8.79002	9.50434	8.74789	8.90551	9.08667	8.37591	3	3	99.551	12.744
Hcn4	Potassium/sodium hyperpolarization-activated cyclic nucleotide-gated channel 4	B2RY58	7.44452	6.98641	7.3512	6.73525	7.15755	6.86542	2	2	129.06	7.1543
Deptor	DEP domain-containing mTOR-interacting protein	B2ZRS5	4.39945	5.3979	4.15421	4.93291	5.37979	4.33085	1	1	45.05	2.1932
Atp6ap1	V-type proton ATPase subunit S1	B7FAU3	7.60429	8.43229	6.95733	7.80826	7.9542	6.66505	2	2	24.159	3.4495
Emd	Emerin	Q3THM8	8.79915	9.11603	7.82687	8.40361	8.98091	8.33436	2	2	18.211	4.0995
Flna	Filamin-A	B7FAV1	10.3261	10.4954	9.65184	9.34769	9.83172	9.43802	8	6	274.63	8.4604
Stat3	Signal transducer and activator of transcription;Signal transducer and activator of transcription 3	B7ZC18	8.43446	8.94609	8.63419	8.13761	8.43004	8.09334	2	2	84.88	5.7625
Ncoa5	Nuclear receptor coactivator 5	B7ZC24	8.68671	9.20166	8.05886	8.70629	8.75852	8.65137	3	3	48.075	55.507
Kazn	Kazrin	G3UZH4	8.1919	8.86016	8.47253	8.31529	8.27384	8.26397	3	3	26.867	10.351
Abi1	Abl interactor 1	B7ZCU2	11.0554	11.5525	10.9383	10.9452	11.1186	10.9288	6	6	43.174	27.636
Nap1l4	Nucleosome assembly protein 1-like 4	B7ZNL2	11.8364	12.5746	11.8303	11.8352	12.0772	11.7889	10	8	43.934	146.18
2310061I04Rik		F6X1P1	7.60459	7.87344	7.54272	7.86567	7.21985	6.84875	2	2	24.499	5.6697
Tfg		B8JJG9	7.43987	7.51483	6.69877	7.15269	7.0177	6.85686	1	1	10.233	2.3673
Ppfia2	Liprin-alpha-2	F7CYX4	11.203	11.7813	11.0618	11.0553	11.3939	11.0305	12	6	143.24	40.719
Tjp1	Tight junction protein ZO-1	B9EHJ3	9.8813	10.31	9.93431	10.1621	9.98826	9.72088	7	7	188.85	20.707
Cttnbp2	Cortactin-binding protein 2	B9EJA2	7.95501	8.54172	7.46671	7.6327	7.98345	7.86512	5	5	178.77	43.33
Ptprd	Protein-tyrosine-phosphatase;Receptor-type tyrosine-protein phosphatase delta	G3UYU6	6.89227	7.46058	6.73498	6.77083	6.94169	6.39221	4	2	168.34	10.379
Mon2	Protein MON2 homolog	B9EKJ3	5.45418	4.88157	4.9092	5.37792	4.21847	4.38031	1	1	188.35	3.6604
Hist1h2ah;Hist1h2ak;Hist1h2af;Hist3h2a	Histone H2A type 1-H;Histone H2A type 1-K;Histone H2A type 1-F;Histone H2A type 3	C0HKE9	14.204	15.7505	14.3154	14.2525	14.9424	13.3928	8	1	14.135	10.156
Gprc5b	G-protein coupled receptor family C group 5 member B	D2DFA9	9.52797	9.77579	9.62881	9.78365	9.88347	9.48168	2	2	45.983	7.9291
Mtx3		D3YTP3	8.84975	10.1606	8.85639	8.84881	9.43952	9.20482	3	3	34.89	7.468
Hnrnpdl		D3YTQ3	11.3589	12.0269	11.2586	11.4988	11.6551	11.3202	10	1	46.27	79.403
Adgrl3;Lphn3	Latrophilin-3	D3YU23	9.3861	10.1206	9.13502	9.52746	9.64942	8.44874	5	5	138.08	17.759
Nmral1	NmrA-like family domain-containing protein 1	D3YU12	10.8813	11.2757	10.8379	10.8169	10.9874	10.6334	9	9	33.081	39.794
Ncln	Nicalin	D3YU17	7.75949	8.17318	7.12443	7.59805	7.30296	7.40642	2	2	62.779	9.3314
Limch1	LIM and calponin homology domains-containing protein 1	D3YU59	NaN	NaN	NaN	NaN	NaN	NaN	2	2	86.791	4.2576
Lemd3	Inner nuclear membrane protein Man1	E9QP59	5.44705	5.66718	5.29146	5.61959	6.36861	5.97221	1	1	100.16	2.7774
Cirbp	Cold-inducible RNA-binding protein	D3YU80	8.70808	8.91157	8.75529	8.60452	8.97014	8.5397	3	3	11.782	7.2189
Inpp4a	Type I inositol 3,4-bisphosphate 4-phosphatase	Q3UEQ1	8.9618	9.58843	8.85165	8.73883	8.69258	8.48683	6	6	99.971	71.475
Ndufv1	NADH dehydrogenase [ubiquinone] flavoprotein 1, mitochondrial	D3YUM1	14.0861	14.4409	13.8779	13.9972	14.1282	13.9174	20	20	49.913	322.53
Exoc3l2		D3YUP5	9.18182	10.2595	8.89969	9.06746	9.38664	8.45886	2	2	87.189	2.5704
Rasal2		D3YUS5	7.8996	7.86003	7.04319	7.43045	7.12412	6.99288	3	3	142.01	4.5843
Nrbp1	Nuclear receptor-binding protein	D3YUV1	8.43492	8.91367	8.66963	8.52152	8.5815	8.39763	1	1	60.85	4.092
Mpdz	Multiple PDZ domain protein	D3YUX2	5.05224	4.25149	NaN	4.39657	3.03125	5.04225	1	1	218.8	5.6463
Pip5k1a	Phosphatidylinositol 4-phosphate 5-kinase type-1 alpha	D3YUY3	6.44518	6.81813	5.80674	6.14098	5.9	5.72124	3	1	55.36	5.2399
Trim3	Tripartite motif-containing protein 3	Q3TDT0	8.79889	9.13635	8.7256	8.37313	8.81705	8.39793	4	3	78.271	9.5023
Dlg2	Disks large homolog 2	D3YUZ8	10.8189	11.2593	10.7724	10.7757	10.9167	10.6126	14	9	83.95	58.095
Akap5	A-kinase anchor protein 5	H3BIV5	5.44705	5.66798	5.24062	6.56447	5.56827	5.99618	2	2	80.202	2.8851
Cops7a	COP9 signalosome complex subunit 7a	D3YVI6	7.02702	7.62081	6.70653	6.61711	7.04407	6.71631	3	3	19.532	25.921
Gstm7	Glutathione S-transferase Mu 7	D3YVP6	9.31888	10.0195	9.29294	9.13083	9.50774	9.42536	7	3	21.328	11.783
Tmem30a	Cell cycle control protein 50A	D3YVV1	9.41962	9.51041	9.13145	9.04188	9.15894	9.14185	3	3	37.178	6.4232
Sf3a2	Splicing factor 3A subunit 2	D3YW09	8.02625	8.23453	8.52623	7.76089	8.54466	7.84185	3	3	22.135	3.654
Podxl2	Podocalyxin-like protein 2	G3X9D3	7.43538	7.88435	7.47037	7.29186	7.6879	6.82706	1	1	58.394	3.4957
Tsc22d1;Tsc22d2	TSC22 domain family protein 1	H3BLI9	8.38357	9.26339	8.18075	8.40412	8.70421	8.44294	2	2	9.3584	30.931
Ufm1	Ubiquitin-fold modifier 1	H7BWZ1	4.36919	6.41692	5.88657	4.82253	5.38153	4.33085	1	1	6.1421	3.5742
Mtss1l	MTSS1-like protein	F7D291	7.90473	8.49905	7.32652	7.85543	7.96907	8.11442	3	3	39.01	15.521
Map7	Ensconsin	E9QMU3	9.34072	10.1956	9.61335	9.43727	9.53276	9.06205	5	5	81.973	9.3288
Dgki	Diacylglycerol kinase	S4R2G0	5.04702	5.7003	4.28792	4.87985	5.28274	5.7395	1	1	93.01	2.7067
Gnpda2	Glucosamine-6-phosphate isomerase;Glucosamine-6-phosphate isomerase 2	D3YWR1	8.19673	8.52611	7.71267	7.98162	7.80394	6.85699	3	2	30.523	9.2208
Fuom	Fucose mutarotase	D3YWS7	7.01659	7.52137	7.8107	7.37339	7.72096	7.79883	2	2	14.79	24.576
Hnrnph3		D3YWT1	11.4177	12.0229	11.4428	11.3855	11.4884	11.2098	7	6	35.181	59.07
Mpc1	Mitochondrial pyruvate carrier 1	D3YWY6	9.07855	9.69403	8.80784	8.64472	9.14382	8.51519	1	1	9.7384	2.2872
Nagk	N-acetyl-D-glucosamine kinase	D3YXG2	3.41481	3.31652	NaN	4.99937	4.91953	5.01172	2	2	36.198	9.5558
Igsf5;Pcp4	Purkinje cell protein 4	D3YXH0	13.2175	14.5523	13.8226	13.6846	13.3446	12.3316	7	7	32.627	125.39
Safb	Scaffold attachment factor B1	S4R1M2	10.7134	11.3018	10.5656	10.4487	11.0116	10.3835	10	9	105.32	63.313
Klc2	Kinesin light chain 2	D3YXZ3	11.3001	11.8547	11.2577	11.4181	11.4759	11.2226	15	11	68.176	55.904
Drap1	Dr1-associated corepressor	F6T9K1	NaN	NaN	NaN	NaN	NaN	NaN	1	1	19.971	2.1176
Sez6l2	Seizure 6-like protein 2	D3YY14	7.67779	8.21835	8.02879	7.68236	7.9025	8.05376	2	2	25.53	2.8998
Cutc	Copper homeostasis protein cutC homolog	D3YY50	3.38433	4.99761	4.92139	4.92382	4.9212	5.01172	1	1	27.153	2.7645
Pisd;Gm20671	Phosphatidylserine decarboxylase proenzyme;Phosphatidylserine decarboxylase alpha chain;Phosphatidylserine decarboxylase beta chain	D3YY63	NaN	NaN	NaN	NaN	NaN	NaN	1	1	30.085	2.7118
Pex5l	PEX5-related protein	F8SLP9	7.66085	8.74019	8.15896	7.73044	8.21155	7.7139	5	5	63.138	22.587
Mapre2	Microtubule-associated protein RP/EB family member 2	D3YYK8	10.6711	11.4567	10.4233	10.503	10.5472	10.3188	11	9	29.425	119.78
Atp1a2	Sodium/potassium-transporting ATPase subunit alpha-2	D3YYN7	15.6893	16.3504	15.7722	15.9794	16.2283	15.7664	54	32	103.58	323.31
Car1;Ca1	Carbonic anhydrase 1	D3YYQ4	6.76089	7.06253	6.01603	6.49208	6.94603	6.17413	1	1	9.8717	3.1156
Mgll	Monoglyceride lipase	E9Q3B9	10.1909	10.5638	10.0426	10.1472	10.5044	10.329	4	4	35.256	41.892
Cdh2	Cadherin-2	D3YYT0	8.43304	9.23498	8.49793	8.93528	8.61438	8.10087	5	5	93.856	14.594
Glyr1	Putative oxidoreductase GLYR1	D3YYT1	7.02625	6.60837	6.9216	7.14466	7.01714	7.11291	1	1	60.435	3.1998
Myo5a	Unconventional myosin-Va	D3YZ62	13.2725	13.9842	13.0827	13.1892	13.3028	13.0472	33	33	212.33	185.62
Pik3c3	Phosphatidylinositol 3-kinase;Phosphatidylinositol 3-kinase catalytic subunit type 3	D3YZ98	6.45055	6.33482	5.59159	5.30969	5.30535	5.73879	1	1	86.202	3.3538
Sf1	Splicing factor 1	E9Q4Q2	9.47685	10.3313	9.41037	9.73573	9.91085	9.36343	5	5	59.698	18.605
Cryzl1	Quinone oxidoreductase-like protein 1	D3YZD6	5.45072	5.31531	5.66971	5.33917	4.17345	5.02822	1	1	33.167	2.257
Lrrc4b	Leucine-rich repeat-containing protein 4B	D3YZP3	NaN	NaN	NaN	NaN	NaN	NaN	1	1	24.043	3.7111
Ccdc6	Coiled-coil domain-containing protein 6	D3YZP9	NaN	NaN	NaN	NaN	NaN	NaN	2	2	52.938	2.289
Plekhb1	Pleckstrin homology domain-containing family B member 1	D3YZT7	5.42085	7.00439	5.0971	5.66221	5.62331	5.99564	4	1	26.806	4.805
Shank1	SH3 and multiple ankyrin repeat domains protein 1	D3YZU5	9.9407	10.5519	9.65796	9.75707	9.93034	9.54506	9	7	225.46	30.146
Tsc22d4	TSC22 domain family protein 4	F6VXN4	NaN	NaN	NaN	NaN	NaN	NaN	1	1	10.335	11.663
Tmed7		E9Q7G1	NaN	NaN	NaN	NaN	NaN	NaN	2	2	21.276	5.82
Acsl1	Long-chain-fatty-acid--CoA ligase 1	D3Z041	8.44634	8.3087	8.55773	8.0523	7.95675	8.05197	3	3	78.034	5.0726
Uba6	Ubiquitin-like modifier-activating enzyme 6	D3Z061	8.8261	9.62331	9.09072	8.99424	9.26132	9.26959	4	4	114.77	6.0349
Arl6	ADP-ribosylation factor-like protein 6	D3Z067	NaN	NaN	NaN	NaN	NaN	NaN	2	2	22.258	6.2533
Stxbp5	Syntaxin-binding protein 5	D3Z2Q2	6.22776	7.20114	5.7146	6.82566	6.49381	6.19409	1	1	121.71	3.7526
Cops6	COP9 signalosome complex subunit 6	D3Z0F5	8.48261	8.97439	8.65399	8.75826	8.48953	8.35403	3	3	33.591	5.2039
Nif3l1	NIF3-like protein 1	D3Z0G0	6.24481	5.88723	5.2801	5.32841	5.32456	5.41508	1	1	36.267	4.2327
Dync1i1	Cytoplasmic dynein 1 intermediate chain 1	D3Z0M6	11.7246	12.234	11.5375	11.5898	11.9504	11.3482	13	13	72.889	136.87
Ddx23		D3Z0M9	5.03773	5.69577	4.82594	5.64993	6.14545	5.98057	1	1	95.493	2.2708
Prkar1b	cAMP-dependent protein kinase type I-beta regulatory subunit	D3Z0V6	7.60318	7.98886	8.15421	7.52904	7.38068	7.73688	6	2	28.916	8.6404
Ablim2	Actin-binding LIM protein 2	F7A5C5	8.02048	8.66096	7.61043	8.04122	7.90484	7.86071	2	2	20.999	16.098
Tmub1	Transmembrane and ubiquitin-like domain-containing protein 1	D3Z108	NaN	NaN	NaN	NaN	NaN	NaN	1	1	21.471	2.078
Fto	Alpha-ketoglutarate-dependent dioxygenase FTO	D3Z127	8.34926	8.75832	7.6647	8.25569	8.09482	7.55021	2	2	17.406	3.5637
Plekhb1		D3Z1E2	9.08361	9.32513	8.91937	8.4458	8.81147	8.38892	4	1	14.358	7.1331
Snrk	SNF-related serine/threonine-protein kinase	D3Z1F6	5.75069	6.71122	5.48562	6.70169	6.07425	6.42143	2	2	46.283	14.982
4833439L19Rik;P33monox	Putative monooxygenase p33MONOX	D3Z1F7	NaN	NaN	NaN	NaN	NaN	NaN	1	1	30.827	2.2723
Gltp	Glycolipid transfer protein	D3Z1H8	10.1717	10.1449	10.0971	10.2331	10.2696	10.1986	2	2	20.275	10.547
Comt	Catechol O-methyltransferase	D3Z227	6.76102	7.05257	6.77913	5.8536	5.27489	5.73909	1	1	18.936	2.1056
Acad12;Acad10	Acyl-CoA dehydrogenase family member 10	D3Z2B3	6.03045	7.09149	6.46308	5.82624	6.5475	5.69268	1	1	41.35	7.3482
Reps1	RalBP1-associated Eps domain-containing protein 1	D3Z2E3	8.07617	8.83908	7.90418	7.50772	8.28179	7.46524	2	2	76.826	3.6682
Ctnnd1	Catenin delta-1	E9Q986	7.90689	7.7765	7.55987	7.85593	7.77795	7.73288	4	4	92.477	27.025
Tpm3-rs7		D3Z2H9	12.8555	13.783	12.9683	12.9737	13.153	13.0153	23	0	28.991	18.738
Tmx2	Thioredoxin-related transmembrane protein 2	D3Z2J6	9.19108	9.55109	8.55328	9.09837	9.0555	8.85895	3	3	29.591	8.0592
S100a16		D3Z2Y6	6.24264	6.13703	6.14688	5.87563	6.11374	6.42102	3	3	8.2995	5.7446
Clip1	CAP-Gly domain-containing linker protein 1	D3Z3M7	9.13332	9.9665	9.52544	9.67668	9.38892	9.26153	9	7	148	72.698
Cope	Coatomer subunit epsilon	D3Z315	6.01647	6.5286	6.48182	6.78568	6.90929	6.86071	2	2	25.37	3.6167
1700021F05Rik	Uncharacterized protein C6orf203 homolog	D3Z316	6.60187	7.56041	6.54867	6.91432	6.94334	5.66568	1	1	27.847	3.1786
Bicd2	Protein bicaudal D homolog 2	D3Z390	8.5504	9.86175	7.6851	8.21126	8.893	8.18775	1	1	84.702	2.9485
Ntm	Neurotrimin	D3Z396	11.4955	11.8184	11.442	11.5719	11.7311	11.2328	11	7	34.954	88.459
Ppp1r2	Protein phosphatase inhibitor 2	D3Z3A0	10.8074	11.6051	11.1765	11.1823	11.2814	10.8677	3	3	21.919	7.2943
Atp6v0c	V-type proton ATPase 16 kDa proteolipid subunit	D3Z3B2	10.718	11.0834	10.4849	10.6124	11.382	10.7061	1	1	11.896	16.567
Dlg1		D3Z3B8	13.2052	13.8961	13.4046	13.2293	13.5453	13.2377	20	2	91.622	102.53
Fip1l1	Pre-mRNA 3-end-processing factor FIP1	D3Z3F1	NaN	NaN	NaN	NaN	NaN	NaN	1	1	46.449	5.4869
Spg20	Spartin	D3Z3F8	8.29287	8.95902	8.20936	8.61677	8.77476	8.29503	3	3	63.079	3.4444
Mapk3	Mitogen-activated protein kinase;Mitogen-activated protein kinase 3	D3Z3G6	11.2451	11.5531	10.9938	11.1936	11.2562	11.0626	7	4	42.401	24.706
Pigg		D3Z4I0	NaN	NaN	NaN	NaN	NaN	NaN	1	1	107.69	2.9586
Cacnb3	Voltage-dependent L-type calcium channel subunit beta-3	D3Z3Z3	6.88166	8.03172	7.54063	7.07382	7.68629	7.0881	4	2	54.395	3.9018
Snx15	Sorting nexin-15	D3Z479	8.57031	8.69902	8.39056	8.30218	8.67412	8.24446	2	2	28.657	3.321
Eif2b2	Translation initiation factor eIF-2B subunit beta	D3Z487	5.05272	4.16744	5.73639	2.97906	NaN	3.42089	1	1	33.816	4.4761
Srsf11		D3Z4B0	NaN	NaN	NaN	NaN	NaN	NaN	1	1	19.354	4.6919
Napg	Gamma-soluble NSF attachment protein	D3Z4B2	13.729	14.1662	13.5707	13.5867	13.787	13.4192	19	19	39.366	189.97
Uqcc2	Ubiquinol-cytochrome-c reductase complex assembly factor 2	D3Z4C9	7.60689	8.28142	7.80549	7.89397	8.27375	7.54203	2	2	15.363	17.865
Rufy2;Rufy1	RUN and FYVE domain-containing protein 2;RUN and FYVE domain-containing protein 1	D3Z4D2	6.77426	5.09993	6.37778	6.31016	6.66761	6.40383	3	2	46.16	2.7276
Fam175b	BRISC complex subunit Abro1	D3Z4D8	NaN	NaN	NaN	NaN	NaN	NaN	1	1	33.527	2.1584
Ncoa2	Nuclear receptor coactivator 2	D3Z4F6	10.6674	11.6056	10.7282	10.7489	11.2004	10.4507	1	1	12.889	7.8449
Tia1;Tial1	Nucleolysin TIA-1	Q8CII5	8.86663	9.16478	8.33378	8.66462	8.51802	7.849	4	1	31.58	18.749
Eml1	Echinoderm microtubule-associated protein-like 1	D6RII3	9.16093	9.78211	9.15677	9.31918	8.87639	9.11382	4	4	76.762	53.937
Celf5;Celf4;Celf6	CUGBP Elav-like family member 4;CUGBP Elav-like family member 6	D3Z580	6.6102	7.05713	6.24047	6.9424	6.48613	6.21519	2	2	42.55	2.4978
Zranb2	Zinc finger Ran-binding domain-containing protein 2	D3Z4U0	9.1373	9.71836	8.86481	9.00669	9.49061	8.0359	2	2	36.281	5.1299
Ndufb5	NADH dehydrogenase [ubiquinone] 1 beta subcomplex subunit 5, mitochondrial	D3Z568	11.4633	12.3231	11.4843	11.5668	11.734	11.3983	4	4	14.038	36.284
Gm20521;Pabpn1	Polyadenylate-binding protein 2	D3Z5F7	8.4776	9.29108	8.27678	8.34678	8.82206	8.2932	3	3	37.244	7.3208
Zfr	Zinc finger RNA-binding protein	D3Z7V6	NaN	NaN	NaN	NaN	NaN	NaN	1	1	19.885	2.4271
Dpp10	Inactive dipeptidyl peptidase 10	D3Z5I7	10.1118	10.5534	10.1384	10.1823	9.92253	9.66434	9	8	89.99	18.467
Shank2	SH3 and multiple ankyrin repeat domains protein 2	D3Z5K8	7.95303	8.70235	7.55505	8.08396	8.48977	7.55788	7	5	200.12	21.39
Fgfr2	Receptor protein-tyrosine kinase;Fibroblast growth factor receptor;Fibroblast growth factor receptor 2	E9Q7E6	4.42834	NaN	NaN	NaN	4.3875	3.33199	1	1	68.289	3.4697
Stmn1	Stathmin	D3Z5N2	14.6196	15.3893	14.6976	14.619	14.884	14.4922	12	10	16.984	103.59
Wipf3	WAS/WASL-interacting protein family member 3	D3Z5R4	8.51558	9.32948	8.97447	8.79048	9.13771	8.63684	5	5	45.137	19.906
Hmgn1	Non-histone chromosomal protein HMG-14	D3Z607	9.18567	10.0665	9.50637	9.49675	9.81247	8.59798	2	2	9.029	3.5342
Nmb	Neuromedin-B;Neuromedin-B-32;Neuromedin-B	D3Z621	NaN	NaN	NaN	NaN	NaN	NaN	1	1	14.31	2.6393
Vps29	Vacuolar protein sorting-associated protein 29	D3Z645	12.2287	12.6501	11.9398	12.1057	12.3077	11.9003	8	8	16.137	90.098
Synj1	Synaptojanin-1	E9Q7S0	13.5847	14.1837	13.3225	13.4265	13.7186	13.3447	31	31	144.59	165.99
Cbr4	Carbonyl reductase family member 4	D3Z6C4	7.68068	8.50573	8.00349	7.16451	7.29572	7.80967	2	2	15.044	11.894
Cald1		Q8VCQ8	9.21941	9.73259	9.51211	9.32236	8.92947	9.70986	4	4	60.452	11.626
Fmr1	Fragile X mental retardation protein 1 homolog	E9QAS9	9.61294	9.8431	9.17375	9.37671	9.81865	9.26847	5	4	65.918	15.171
Klc3	Kinesin light chain 3	D3Z710	7.0027	8.25946	6.85437	7.68152	7.39395	7.40361	1	1	55.677	4.1583
Eif2b4	Translation initiation factor eIF-2B subunit delta	D3Z780	8.4816	9.04374	8.2075	8.40723	8.63201	8.2512	2	2	62.352	5.6118
Akt1	RAC-alpha serine/threonine-protein kinase	D3Z783	8.4385	8.6343	7.92023	7.74302	8.26796	7.70688	2	2	50.98	3.7588
Psmg1	Proteasome assembly chaperone 1	D6RG59	4.39945	5.39763	4.18293	4.22643	5.37626	4.99652	1	1	7.2891	11.218
Mrpl40	39S ribosomal protein L40, mitochondrial	D3Z7C0	NaN	4.41468	3.13171	4.33106	4.36373	NaN	1	1	19.378	2.716
Ptges3	Prostaglandin E synthase 3	D3Z7C6	12.1955	13.1609	12.2798	12.3671	12.5958	11.7669	4	4	14.982	22.214
Dip2a	Disco-interacting protein 2 homolog A	F8WI56	7.43262	8.06593	7.69063	7.5552	7.72213	7.6527	2	1	169.52	3.5886
Gsk3a	Glycogen synthase kinase-3 alpha	D3Z7E5	7.96319	8.49737	7.18001	7.66569	7.51909	7.30524	8	5	51.245	67.563
Cpped1	Serine/threonine-protein phosphatase CPPED1	D3Z7F7	NaN	NaN	NaN	NaN	NaN	NaN	1	1	27.215	7.6217
Nop16	Nucleolar protein 16	D3Z7M5	5.02844	6.18442	5.89042	5.57425	6.53709	6.1934	1	1	21.508	2.8246
Gls	Glutaminase kidney isoform, mitochondrial	D3Z7P3	12.5542	13.6163	12.4147	12.7964	13.2708	12.4959	20	20	73.963	119.66
Dnajc13		G3X922	5.02826	6.19279	5.26326	4.85674	5.71196	4.30685	1	1	254.44	3.5489
Cuta	Protein CutA	D5MCW4	10.2469	10.7591	10.405	10.5274	10.4874	10.0765	2	2	16.453	12.461
D230025D16Rik	UPF0183 protein C16orf70 homolog	D6RI91	6.44332	6.95233	5.47544	6.17389	5.91145	5.98766	1	1	13.572	12.526
Pdpr	Pyruvate dehydrogenase phosphatase regulatory subunit, mitochondrial	D6RD07	6.91205	6.91755	6.91994	6.62528	6.63981	6.72996	2	2	75.261	4.1406
Wdr61	WD repeat-containing protein 61;WD repeat-containing protein 61, N-terminally processed	D6RDC7	10.0512	11.0163	10.0279	10.1184	10.6735	9.90094	3	3	22.491	8.0581
Sgpl1	Sphingosine-1-phosphate lyase 1	D6REF7	9.69103	10.7496	9.72106	9.73583	10.072	9.25304	4	4	54.769	21.018
1110004F10Rik;Smap	Small acidic protein	D6RI64	10.6861	11.4109	10.9953	10.7419	11.3336	10.2258	2	2	9.1951	15.62
Fbxo7	F-box only protein 7	D6RJ76	5.42861	6.72178	5.53705	5.64394	5.6705	4.98231	1	1	5.6436	4.7194
Pbx1	Pre-B-cell leukemia transcription factor 1	D9J2V6	8.0284	8.0398	7.44344	7.65814	7.6627	7.198	3	3	37.048	17.93
Ggact	Gamma-glutamylaminecyclotransferase	E0CZ04	8.82652	9.38509	9.0387	8.66846	9.15213	8.98339	2	2	11.933	10.922
Ctnna2	Catenin alpha-2	E0CXB9	11.2	11.805	11.0287	11.0464	11.4918	11.076	14	10	106.73	57.094
Eif2s2	Eukaryotic translation initiation factor 2 subunit 2	E0CXJ3	8.01675	8.87716	7.68243	7.54303	7.91725	7.99401	1	1	13.625	2.0761
Gpd1	Glycerol-3-phosphate dehydrogenase [NAD(+)];Glycerol-3-phosphate dehydrogenase [NAD(+)], cytoplasmic	E0CXN5	12.183	13.065	12.22	12.3448	12.3395	12.1776	14	12	35.231	42.507
Grip2		E0CXS4	6.58925	7.37495	6.73037	7.17353	6.27517	5.99865	2	2	107.65	2.9864
Kcnab2	Voltage-gated potassium channel subunit beta-2	Q3UPV6	8.8261	9.41399	8.78748	9.14103	9.23038	8.67076	3	3	39.308	6.3229
Cadm1	Cell adhesion molecule 1	E0CY16	8.21985	8.75485	8.47808	8.41625	8.21476	7.88899	4	4	42.892	12.526
Asl	Argininosuccinate lyase	E0CYV3	7.25512	6.87578	6.90857	6.64515	6.08878	6.20764	1	1	8.1022	2.2798
Pdcd10	Programmed cell death protein 10	E0CY82	7.43529	7.88728	7.26426	7.5694	7.88533	7.18785	1	1	7.5578	6.0948
Mff	Mitochondrial fission factor	E0CYB9	8.85583	9.6647	8.94348	8.64667	9.10449	8.89048	5	5	35.878	23.496
Impdh1	Inosine-5-monophosphate dehydrogenase;Inosine-5-monophosphate dehydrogenase 1	E0CYE2	10.6895	11.4873	10.2092	10.4953	10.6315	10.4209	9	5	52.47	41.567
Wtap	Pre-mRNA-splicing regulator WTAP	F7CCI4	NaN	NaN	NaN	NaN	NaN	NaN	1	1	16.156	2.9285
Sirpa		Q6P6I8	10.7226	11.5306	11.0233	11.1004	11.0061	10.3819	6	3	55.986	64.602
Nudcd2	NudC domain-containing protein 2	E0CYQ2	8.25181	8.24408	7.33414	7.4851	7.81423	7.1914	1	1	14.729	2.0761
Pcmt1	Protein-L-isoaspartate O-methyltransferase;Protein-L-isoaspartate(D-aspartate) O-methyltransferase	F7D432	11.485	12.0726	11.2792	11.2715	11.3444	11.2167	9	9	29.167	121.83
Ndrg4		E9Q168	9.33204	9.79012	8.93646	9.20158	9.74192	9.09389	1	1	9.3538	2.3773
Kif2a	Kinesin-like protein;Kinesin-like protein KIF2A	E0CZ72	12.2366	12.8428	12.0801	12.3044	12.3837	12.0236	16	16	83.86	112.4
Ppp3cb	Serine/threonine-protein phosphatase;Serine/threonine-protein phosphatase 2B catalytic subunit beta isoform	E0CZ78	11.5287	12.1477	11.2144	11.0851	11.5421	11.0803	16	9	59.074	114.59
Nae1	NEDD8-activating enzyme E1 regulatory subunit	E0CZE0	8.30593	7.75502	6.93086	7.42105	7.48583	7.57319	2	2	57.619	5.2575
Galntl6	Polypeptide N-acetylgalactosaminyltransferase	F6RYQ3	NaN	NaN	NaN	NaN	NaN	NaN	1	1	48.169	2.0946
Sik3	Serine/threonine-protein kinase SIK3	F6U8X4	8.43613	9.12933	8.39214	8.48519	8.66931	8.30442	1	1	56.975	4.708
Arap1	Arf-GAP with Rho-GAP domain, ANK repeat and PH domain-containing protein 1	E9PUB0	NaN	NaN	NaN	NaN	NaN	NaN	1	1	83.2	6.4929
Psd3		E9PUC5	12.1201	12.819	11.9077	11.8252	12.1914	11.5524	11	1	42.299	34.766
Dnm1l		E9PUD2	7.35147	7.11759	7.10915	7.68468	7.06889	7.66952	27	1	79.532	2.8334
Abr	Active breakpoint cluster region-related protein	E9PUE7	12.0416	12.7093	12.0023	12.0027	12.0398	11.9217	18	16	92.486	47.505
Mycbp2	E3 ubiquitin-protein ligase MYCBP2	F6SMY7	10.454	11.9444	10.3246	10.4346	10.9525	10.2444	3	3	509.35	4.0001
Prrt2	Proline-rich transmembrane protein 2	E9PUL5	5.42885	6.71273	6.30025	6.35117	5.59962	5.73045	1	1	35.923	2.4896
Pygm	Alpha-1,4 glucan phosphorylase;Glycogen phosphorylase, muscle form	E9PUM3	11.451	12.188	11.3987	11.3933	11.7808	11.3598	23	16	87.51	141.36
Cul5	Cullin-5	E9Q6Z0	8.65216	8.83608	8.59429	8.4683	8.80739	8.48281	4	4	75.952	7.0023
Epb4.1l1		E9PV14	8.75762	9.04281	9.2785	8.94202	9.04456	8.75245	18	4	117.17	15.381
Ttc39c	Tetratricopeptide repeat protein 39C	E9PV21	8.4315	9.38741	8.40574	8.55766	8.95029	8.96235	2	2	58.916	4.2441
Lrrc47	Leucine-rich repeat-containing protein 47	E9PV22	9.8625	10.3512	9.90941	9.7736	10.162	9.69653	5	5	65.903	31.469
Fga	Fibrinogen alpha chain;Fibrinopeptide A;Fibrinogen alpha chain	E9PV24	10.3043	10.5029	10.1473	10.0018	9.99351	10.0485	8	8	87.428	19.952
Atpif1	ATPase inhibitor, mitochondrial	E9PV44	13.6888	14.4988	13.5846	13.7369	14.2256	13.4436	6	6	8.7887	13.986
I830012O16Rik;Ifit3	Interferon-induced protein with tetratricopeptide repeats 3	E9PV48	5.76251	5.93081	4.80926	5.34944	5.28455	6.003	2	2	47.219	5.3195
Tnpo2;Tnpo1	Transportin-2;Transportin-1	E9PV58	7.84267	8.64652	7.53885	7.91952	8.12676	7.59253	4	4	101.44	51.199
Gstm5	Glutathione S-transferase Mu 5	E9PVM7	11.4484	12.2645	11.4222	11.4683	11.8483	11.5384	8	7	25.504	20.992
Gm20498;Synj2bp	Synaptojanin-2-binding protein	E9PVN6	8.52023	9.30634	8.71569	8.339	8.45512	8.54129	1	1	20.443	2.7478
Stard10	PCTP-like protein	E9PVP0	10.8183	11.4729	11.0612	10.9899	11.0252	10.754	3	3	40.116	15.072
Evl	Ena/VASP-like protein	F8WJB9	7.14384	7.43846	7.28928	7.89427	7.11291	6.55666	1	1	42.893	2.9346
Chtop	Chromatin target of PRMT1 protein	E9PW20	7.68678	8.11904	7.43137	7.806	7.40582	6.96959	2	2	22.106	9.2393
Nob1	RNA-binding protein NOB1	E9PW56	5.44344	5.94509	5.22716	6.3827	5.90055	5.39331	1	1	18.082	3.0242
Nap1l1	Nucleosome assembly protein 1-like 1	Q3TF41	11.1087	12.0091	10.887	10.8186	11.4261	10.6687	9	7	42.732	55.301
Fam184a		F6TU77	8.13889	8.3978	7.70072	8.41608	7.66988	7.79948	2	2	117.1	14.906
Dpysl3	Dihydropyrimidinase-related protein 3	Q3TT92	14.1079	14.5518	14.2199	14.0436	14.1356	14.105	26	20	61.779	323.31
Trappc8		E9PWG2	8.68807	9.0187	8.93673	8.83706	8.86459	8.48023	2	2	160.91	4.1115
Ephx1	Epoxide hydrolase 1	E9PWK1	8.8618	9.27994	9.41359	9.53681	8.95262	9.2727	1	1	50.969	2.6906
Rsf1		E9PWW9	7.24441	7.83851	6.48615	7.3419	7.51499	7.20428	2	2	161.75	2.1817
Gcat	2-amino-3-ketobutyrate coenzyme A ligase, mitochondrial	E9PWY6	5.75966	6.1612	5.24073	5.64651	5.93386	5.39269	3	3	41.333	5.9352
Farsa	Phenylalanine--tRNA ligase alpha subunit	E9PWY9	9.19375	9.55019	8.62571	9.07812	9.43964	9.03527	6	6	57.47	62.471
Agtpbp1	Cytosolic carboxypeptidase 1	E9Q878	8.56651	9.00655	7.9194	8.18249	8.35606	7.53737	2	2	9.4968	2.2305
Carns1	Carnosine synthase 1	E9PX09	11.3532	12.1863	11.3262	11.3742	11.5505	11.5457	14	14	102.14	125.97
Mta1;Mta3	Metastasis-associated protein MTA1;Metastasis-associated protein MTA3	F8WHY8	7.89439	8.31216	7.73728	7.70051	8.03799	8.04979	3	2	79.189	6.663
Lyrm9	LYR motif-containing protein 9	E9PX24	5.44006	6.1641	6.13163	5.5556	6.5706	4.91886	1	1	11.088	2.6053
Sptbn4		Q91ZE6	10.1416	10.2783	9.75134	9.95686	10.0378	9.78979	17	10	288.13	44.236
Rb1cc1	RB1-inducible coiled-coil protein 1	E9PX56	8.02298	8.49225	7.79779	7.68657	8.0873	8.11108	3	3	98.807	3.0112
Col12a1	Collagen alpha-1(XII) chain	E9PX70	8.52748	8.81471	7.99831	8.51539	8.35738	8.45422	7	7	333.73	32.553
Cc2d1a	Coiled-coil and C2 domain-containing protein 1A	E9PX94	7.89518	8.68387	7.78228	7.94269	8.54728	7.6851	3	3	98.642	8.63
Nedd4l	E3 ubiquitin-protein ligase NEDD4-like	E9PXB7	9.22887	10.4156	9.36236	9.57628	10.0995	9.99577	2	2	112.22	3.6138
Sbf2		E9Q0D4	6.45245	6.1148	4.77816	5.33289	5.69916	4.30728	3	2	205.02	3.4616
Usp7	Ubiquitin carboxyl-terminal hydrolase;Ubiquitin carboxyl-terminal hydrolase 7	F8VPX1	9.88316	10.6503	9.75676	9.84076	10.0817	9.78991	9	9	128.47	62.455
Tstd1		E9PY03	7.68222	8.41781	7.99475	7.89427	7.88399	8.32391	2	2	14.328	77.409
Adap1		E9PY16	10.2547	10.0827	9.92732	9.84876	10.0233	9.87517	4	4	43.37	17.96
Tcea1	Transcription elongation factor A protein 1	E9PYD5	9.39481	10.1529	9.52444	9.54419	9.73644	9.51106	7	7	35.031	21.874
Rnpep	Aminopeptidase B	E9PYF1	11.4639	12.0061	11.3787	11.5361	11.769	11.3473	14	14	68.002	52.028
Rasa1		E9PYG6	8.88631	9.81173	8.99396	8.70408	9.33974	8.85144	4	4	115.43	24.026
Vcan	Versican core protein	Q8BS97	11.4619	12.007	11.2769	11.4051	11.6386	11.179	7	7	41.134	83.48
Acot7	Cytosolic acyl coenzyme A thioester hydrolase	E9PYH2	13.3078	14.0789	13.1817	13.367	13.6381	13.1526	13	13	42.826	121.58
Usp14	Ubiquitin carboxyl-terminal hydrolase;Ubiquitin carboxyl-terminal hydrolase 14	E9PYI8	10.3772	10.8099	10.4776	10.4394	10.4863	10.1601	6	6	52.318	35.204
Robo2	Roundabout homolog 2	E9PYK2	6.90545	7.45311	6.5612	6.90376	7.15876	6.7115	3	3	130.75	6.1293
Gm10036;Rpl11;Gm5093	60S ribosomal protein L11	E9PYL9	10.8197	11.8673	10.7798	10.9937	11.2177	10.7832	6	6	20.266	18.393
Arhgap5	Rho GTPase-activating protein 5	E9PYT0	7.14832	7.03276	6.27297	6.05115	7.08778	6.18797	1	1	172.47	3.616
Mllt4	Afadin	E9PYX7	8.93452	9.34665	8.69641	8.95172	8.70311	8.76384	5	5	188.9	25.801
Psap	Prosaposin	E9PZ00	12.2654	12.6427	12.0257	12.4191	12.414	12.0799	8	8	60.672	33.424
Mipol1	Mirror-image polydactyly gene 1 protein homolog	E9Q8Z7	8.39729	8.22646	8.1191	8.24241	7.96394	7.86524	1	1	43.505	2.0747
Map4	Microtubule-associated protein	E9PZ43	13.121	13.959	13.0874	13.2733	13.5079	13.0954	29	14	97.795	212.85
Sms	Spermine synthase	E9PZ58	10.3788	10.9971	10.3467	10.2355	10.4583	10.2704	4	4	28.655	8.8412
Casq2	Calsequestrin;Calsequestrin-2	E9PZ67	9.68926	9.92224	9.16179	8.35005	9.30734	8.62928	4	4	36.424	12.641
Man2c1	Alpha-mannosidase;Alpha-mannosidase 2C1	E9PZ88	5.73879	7.40404	6.58335	6.50052	6.08481	6.4268	2	2	104.68	3.6932
Fhit	Bis(5-adenosyl)-triphosphatase	E9PZ91	9.99633	10.2233	10.3119	10.0988	10.0703	10.2912	4	4	24.515	17.568
Blvrb	Flavin reductase (NADPH)	E9PZC3	11.3248	12.0285	10.9838	11.22	11.5593	11.0894	5	5	26.647	33.255
Gm20390;Nme2;Nme1	Nucleoside diphosphate kinase;Nucleoside diphosphate kinase B	E9PZF0	15.4291	16.0305	15.364	15.3836	15.6703	15.299	14	6	30.2	80.187
Anp32e	Acidic leucine-rich nuclear phosphoprotein 32 family member E	E9Q5H2	8.18522	9.22591	8.07569	8.23352	9.05249	8.17921	4	4	12.078	53.703
Cd200	OX-2 membrane glycoprotein	E9PZI9	NaN	NaN	NaN	NaN	NaN	NaN	1	1	14.307	2.2599
Nptxr;Npcd	Neuronal pentraxin receptor	F7BX42	6.25912	6.50491	6.06919	6.69111	5.86619	5.72173	2	2	52.317	5.256
Cox7a2l	Cytochrome c oxidase subunit 7A-related protein, mitochondrial	E9PZS8	9.90659	10.8574	10.1602	9.85745	10.2058	9.72789	3	3	14.913	11.014
Ablim1	Actin-binding LIM protein 1	E9Q9Q7	6.40876	7.78829	7.08821	6.70127	7.71101	6.52421	3	3	45.883	11.232
Mx1	Interferon-induced GTP-binding protein Mx1	S4R279	11.4165	12.3436	10.9377	11.2386	11.4922	10.8912	2	1	33.977	2.7525
Kif21a	Kinesin-like protein;Kinesin-like protein KIF21A	F8WGN6	9.84856	10.1376	9.62183	9.75246	9.72807	9.46162	7	7	181.37	14.989
Samhd1	Deoxynucleoside triphosphate triphosphohydrolase SAMHD1	F6TVP2	11.2034	12.5808	11.2967	11.2852	11.9428	11.2708	2	2	72.746	5.1622
Tex264		E9Q137	5.44692	5.67956	4.13151	4.25995	4.97168	4.35396	1	1	33.589	3.9398
Myo6	Unconventional myosin-VI	E9Q175	15.1211	15.8994	15.1325	15.1843	15.3479	15.0552	44	43	144.77	323.31
39326		E9Q1G8	14.5976	15.4363	14.6481	14.64	15.0645	14.5339	25	1	50.648	148.75
Pccb	Propionyl-CoA carboxylase beta chain, mitochondrial	E9Q1J7	10.8598	11.4973	10.9554	10.8591	11.0047	10.9195	12	12	54.613	58.634
Sec23a	Protein transport protein Sec23A	E9Q1S3	9.94568	10.4291	9.81237	10.0097	10.1222	9.83983	8	8	82.955	48.755
Cse1l	Exportin-2	E9Q1T9	9.38866	10.1055	9.22164	9.40084	9.74372	9.32575	10	10	103.89	39.41
Cacna2d1	Voltage-dependent calcium channel subunit alpha-2/delta-1;Voltage-dependent calcium channel subunit alpha-2-1;Voltage-dependent calcium channel subunit delta-1	E9Q1X8	10.9112	11.5508	11.1028	11.0325	11.2536	10.8075	12	12	123.2	51.263
Hbb-bs		E9Q223	7.75455	8.50013	8.16551	7.87412	8.24012	8.26529	11	1	11.083	8.4285
Abcc4		E9Q467	NaN	NaN	NaN	NaN	NaN	NaN	1	1	140.21	4.0581
Adsl	Adenylosuccinate lyase	E9Q242	9.47577	10.2701	9.38946	9.48756	9.60481	9.57562	5	5	53.13	48.965
Ptk2b	Protein-tyrosine kinase 2-beta	E9Q2A6	9.60639	10.0739	9.52996	9.68403	10.0788	9.23053	8	8	111.1	17.972
Clcn3	Chloride channel protein;H(+)/Cl(-) exchange transporter 3	Q8K4W8	7.01123	7.85162	6.10917	7.03342	7.55105	6.35727	1	1	87.906	3.2072
Actn4		E9Q2W9	10.9055	11.498	10.9023	10.9468	11.0222	10.6171	21	1	59.897	13.804
Synpo	Synaptopodin	E9Q3E2	11.0083	11.2951	10.6902	10.8879	11.0067	10.4314	13	13	117.51	41.703
Dctn1	Dynactin subunit 1	E9Q3M3	13.59	14.1922	13.5173	13.6248	13.8271	13.3566	41	41	139.76	323.31
2010300C02Rik		E9Q3M9	8.57016	9.03821	8.01826	8.8495	8.75194	8.0728	7	6	125.91	25.878
Alcam	CD166 antigen	E9Q4G8	7.45162	7.21878	6.99955	7.34908	6.86134	7.22429	2	2	61.9	10.348
Gm10073;Rplp1	60S acidic ribosomal protein P1	E9Q3T0	10.8633	11.3096	10.9831	11.0001	11.2583	10.5567	1	1	11.433	31.49
Adgrl1;Lphn1	Latrophilin-1	H7BX15	6.76089	7.27799	5.98434	6.5034	7.27519	6.36826	3	3	162.28	6.3532
Plec	Plectin	E9Q3W4	13.7245	14.3032	13.6996	13.6712	13.8811	13.7254	96	95	499.1	323.31
Ryr2	Ryanodine receptor 2	F6U7V1	8.08566	8.19658	7.8874	7.8301	8.30186	8.05028	4	4	564.73	8.2347
Tpm1		E9Q452	8.47537	9.4103	8.47269	9.05582	8.73291	8.79802	19	0	32.495	6.6115
Tpm1		E9Q453	7.42694	8.38901	6.98413	7.42215	7.58601	7.39755	19	0	28.482	3.5432
Tpm1		E9Q456	6.75689	7.44931	7.32274	6.87234	6.92339	6.7389	19	0	28.668	3.7557
Homer2	Homer protein homolog 2	E9Q4F9	8.92241	9.60326	8.77089	9.14073	9.23199	9.24512	3	3	33.385	5.6867
Kif13b	Kinesin-like protein	E9Q4K7	7.42694	8.39103	6.69195	7.5716	8.18065	7.3713	1	1	204.57	2.8213
Camsap3	Calmodulin-regulated spectrin-associated protein 3	E9Q5B0	3.42828	NaN	NaN	3.42196	NaN	3.42062	2	2	135.27	4.1719
Nolc1		E9Q5C9	9.70387	10.2337	9.79949	9.71857	9.83867	9.31658	5	5	73.697	11.135
Psmd13	26S proteasome non-ATPase regulatory subunit 13	E9Q5I9	9.98982	10.6899	9.70707	10.0669	10.2464	9.93621	6	6	39.694	15.93
Tpm3		E9Q5J9	10.1961	10.6653	10.1162	9.69305	10.3043	9.79846	22	0	33.28	18.659
Acadsb	Short/branched chain specific acyl-CoA dehydrogenase, mitochondrial	E9Q5L3	8.49458	9.31338	8.4258	8.17363	8.95722	8.18448	2	2	51.853	16.99
Glyatl3		E9Q5L8	8.57403	8.73061	8.47508	8.39849	8.53885	8.53873	4	4	32.962	29.779
Ahnak		E9Q616	11.1045	12.0825	11.0127	11.2488	11.4627	11.2024	12	12	604.25	57.754
Ccdc85c	Coiled-coil domain-containing protein 85C	E9Q6B2	7.35147	7.11738	7.12288	7.3474	6.75154	6.72588	1	1	45.333	2.947
Mapk8ip3	C-Jun-amino-terminal kinase-interacting protein 3	E9Q6B6	9.76257	10.6541	9.59319	9.48261	9.94392	9.42872	6	4	143.44	98.872
Ttc7b		E9Q6P5	8.29719	8.99896	7.54605	8.29847	8.45574	8.49494	3	3	94.202	8.8618
Utrn		E9Q6R7	NaN	NaN	NaN	NaN	NaN	NaN	4	3	392.7	5.1314
Pfdn4	Prefoldin subunit 4	E9Q6U4	9.81626	10.1329	9.79417	9.69627	10.001	9.79307	4	4	14.731	18.89
Coa3	Cytochrome c oxidase assembly factor 3 homolog, mitochondrial	E9Q6W2	8.75842	9.25087	8.20941	8.86898	8.93245	8.37869	2	2	9.8222	21.604
Ncor2	Nuclear receptor corepressor 2	E9Q701	7.34554	7.67941	6.84034	6.62215	6.77334	6.99186	2	2	269.93	2.4272
Klc1	Kinesin light chain 1	Q5UE59	10.9324	11.4181	10.6608	10.8298	11.0609	10.4945	12	8	61.629	26.217
Pacs2	Phosphofurin acidic cluster sorting protein 2	E9Q7E9	7.59148	8.67599	7.84768	7.67553	8.23759	7.04418	2	2	98.192	6.6419
Numa1		E9Q7G0	9.8513	10.0507	9.32326	9.63092	9.77484	9.00428	8	8	235.63	29.112
Ogdhl		E9Q7L0	11.9509	12.6389	12.0315	11.9924	12.1776	11.91	25	17	116.6	159.28
Tpm3		E9Q7Q3	14.9953	15.7883	14.8845	14.9308	15.2545	14.7852	26	0	28.734	252.45
Calcoco1	Calcium-binding and coiled-coil domain-containing protein 1	E9Q7U2	7.53348	6.58858	6.29131	6.11264	6.65821	6.72969	2	2	70.932	23.106
Arpp19	cAMP-regulated phosphoprotein 19	E9Q827	8.75819	9.26845	8.66498	8.8864	9.15942	9.03403	2	1	16.086	2.624
Atp2b4	Calcium-transporting ATPase	F7AAP4	10.44	11.0224	10.4758	10.4003	10.6398	10.174	18	9	128.56	62.287
Scamp3	Secretory carrier-associated membrane protein 3	E9Q855	5.42854	6.72479	5.15607	5.67319	5.2884	5.73893	1	1	34.515	18.715
Clasp2	CLIP-associating protein 2	E9Q8N5	10.3348	11.0503	10.1167	10.1978	10.7827	10.1549	11	11	140.72	49.933
Slc4a4	Anion exchange protein;Electrogenic sodium bicarbonate cotransporter 1	E9Q8N8	12.3424	13.0894	12.2792	12.4173	12.8269	12.3213	9	9	123.08	74.093
Rap1gds1		E9Q912	13.2356	14.2133	13.0499	13.0971	13.3132	12.8949	23	2	66.076	243.08
Snap91	Clathrin coat assembly protein AP180	E9Q9A3	13.6514	14.557	13.6575	13.6607	13.9867	13.6084	18	15	86.055	158.97
Dlg1	Disks large homolog 1	H7BWY4	7.82674	8.774	8.12355	8.28767	8.07216	7.92647	19	1	96.891	2.1156
Nt5c2	Cytosolic purine 5-nucleotidase	G3X9J6	8.34421	8.77946	8.895	8.82385	8.83124	8.86316	2	2	67.764	21.458
Ccdc93	Coiled-coil domain-containing protein 93	E9QAD4	6.76553	6.64071	6.50419	5.50849	6.68734	6.40352	1	1	72.474	2.5381
Arhgap17	Rho GTPase-activating protein 17	E9QAJ9	6.45068	6.31984	6.48307	7.04702	6.78437	6.38019	2	2	88.924	2.9809
Gsk3b	Glycogen synthase kinase-3 beta	E9QAQ5	11.5859	12.2468	11.4662	11.5258	11.561	11.3565	9	6	47.989	71.657
Chd4;Chd5	Chromodomain-helicase-DNA-binding protein 4;Chromodomain-helicase-DNA-binding protein 5	E9QAS4	9.74305	10.0531	9.63423	9.60617	9.54913	9.53411	3	3	216.37	29.01
Gm10020;Rpl15	Ribosomal protein L15;60S ribosomal protein L15	E9QAZ2	7.43796	7.68159	5.90094	7.07307	6.78973	6.20238	2	2	24.077	4.8329
Ncam1		E9QB01	10.9484	11.9179	11.0699	11.2959	11.3948	10.5943	34	1	93.619	3.0264
Mars	Methionine--tRNA ligase, cytoplasmic	E9QB02	8.43987	8.91447	8.60489	8.39056	8.58455	8.35248	6	6	102.37	25.278
Acyp1	Acylphosphatase;Acylphosphatase-1	E9QJT5	8.48293	8.95385	7.79675	7.88868	8.44952	8.04089	5	5	17.344	18.017
Eml2	Echinoderm microtubule-associated protein-like 2	E9QK48	13.4097	14.0983	13.1228	13.2893	13.6288	13.3045	23	23	90.791	207.59
Ngef	Ephexin-1	E9QK62	6.44874	6.51609	5.52083	6.5227	6.66903	6.18731	1	1	82.208	29.366
Trim2	Tripartite motif-containing protein 2	Q3UHH4	10.9625	11.3466	10.766	10.9613	10.9496	10.7021	13	12	83.315	60.149
Ctnnd2	Catenin delta-2	E9QKH8	7.76109	8.053	7.34775	7.48679	7.59178	7.19062	4	4	134.94	20.588
Cenpe	Kinesin-like protein;Centromere-associated protein E	E9QKK1	7.01268	7.77241	6.55402	5.99989	7.56453	6.33821	2	2	286.21	2.9118
Ipo9	Importin-9	F6TLX3	6.0239	5.89076	6.15263	5.26499	5.36071	4.99684	2	2	19.222	3.7128
Trim9	E3 ubiquitin-protein ligase TRIM9	E9QLH4	7.69146	7.72213	7.86573	7.07157	7.25607	6.70708	2	2	87.547	3.7147
Dnm3	Dynamin-3	E9QLL2	12.689	13.196	12.5514	12.6253	12.6322	12.4982	33	15	97.272	81.788
Slc12a2	Solute carrier family 12 member 2	E9QM38	10.4271	10.8306	10.4636	10.5273	10.6872	10.3589	11	11	130.67	55.62
Atxn2	Ataxin-2	E9QM77	NaN	NaN	NaN	NaN	NaN	NaN	1	1	136.46	4.7725
2310035C23Rik;Kiaa1468	LisH domain and HEAT repeat-containing protein KIAA1468	E9QM90	9.60912	9.98996	9.12606	9.51203	9.33007	9.51877	8	8	134.57	25.013
Shisa9	Protein shisa-9	E9QN38	8.01809	8.80252	8.29343	8.09112	8.68036	8.24944	1	1	45.214	2.8552
Abhd14b	Alpha/beta hydrolase domain-containing protein 14B	E9QN99	6.91061	7.04308	6.77729	6.58031	7.57077	5.89305	3	3	22.45	4.8661
Atl2	Atlastin-2	E9QND8	8.61412	8.73934	7.5601	8.07125	8.64724	8.14011	3	3	46.875	4.932
AI837181;Bles03	UPF0696 protein C11orf68 homolog	E9QNR6	8.92389	9.70505	9.35361	9.24503	9.28318	9.23836	3	3	31.845	7.6992
Sacs	Sacsin	E9QNY8	10.9189	8.57909	11.4317	11.0747	10.6572	11.5739	1	1	520.69	2.066
Syne2	Nesprin-2	E9QP46	7.0197	8.03722	6.55032	8.28077	8.15921	8.50295	2	2	782.13	2.3129
Pcx;Pc	Pyruvate carboxylase;Pyruvate carboxylase, mitochondrial	G5E8R3	13.2491	13.8461	13.0152	13.2278	13.4723	13.0826	33	33	129.7	323.31
Myh11	Myosin-11	E9QPE7	8.8856	10.0053	8.82887	9.10056	9.36654	9.12655	14	4	223.35	11.196
Ndufs4	NADH dehydrogenase [ubiquinone] iron-sulfur protein 4, mitochondrial	E9QPX3	11.6518	12.263	11.3257	11.4817	11.8106	11.4175	5	5	19.803	23.319
Akap9	A-kinase anchor protein 9	E9QQ10	NaN	NaN	NaN	NaN	NaN	NaN	1	1	434.13	3.9505
Cyb5r3	NADH-cytochrome b5 reductase;NADH-cytochrome b5 reductase 3;NADH-cytochrome b5 reductase 3 membrane-bound form;NADH-cytochrome b5 reductase 3 soluble form	F2Z456	9.80909	10.4006	9.4481	9.74366	10.1191	9.37892	4	4	34.929	55.736
Mtdh	Protein LYRIC	F6ZQL0	7.90014	8.36676	7.5611	8.13878	8.3505	7.77499	3	3	24.262	8.6823
Arl8a	ADP-ribosylation factor-like protein 8A	F6QKK2	10.8848	11.0268	10.7047	10.9169	10.8444	10.6872	2	1	18.756	9.554
Gm5218;Gm17669;Rpl29	60S ribosomal protein L29	F6YH22	9.82329	10.6837	9.31338	9.67465	9.63119	9.19933	2	1	16.853	4.0399
Tcof1	Treacle protein	F6R3V4	6.44366	6.92884	7.15916	6.45342	6.34788	5.70241	1	1	102.15	2.9964
Akt1s1	Proline-rich AKT1 substrate 1	F6R8S6	7.01636	7.53862	6.84549	7.33887	7.32021	7.31198	2	1	25.975	3.5703
Acin1	Apoptotic chromatin condensation inducer in the nucleus	F6RJ39	8.47748	9.29692	8.63532	8.38995	9.22961	7.79656	4	4	143.54	13.917
Lancl2	LanC-like protein 2	F6RJV6	9.86165	10.4217	9.99661	10.1202	10.1344	9.69307	7	7	49.742	103.31
Mprip	Myosin phosphatase Rho-interacting protein	F6S5I0	7.61824	7.30752	6.83453	7.70494	6.56357	6.86963	2	2	96.201	6.5991
Ide	Insulin-degrading enzyme	F6RPJ9	11.0249	11.5662	10.45	11.0999	10.7391	10.4627	10	10	114.15	24.436
Mbp	Myelin basic protein	F6RT34	17.0872	17.5154	17.0428	17.355	17.1534	16.6045	16	3	23.086	319.63
Syngap1	Ras/Rap GTPase-activating protein SynGAP	J3QQ18	11.2669	11.8621	11.0974	11.0817	11.3545	10.9392	14	14	144.86	110.49
Coq9	Ubiquinone biosynthesis protein COQ9, mitochondrial	F6SFF5	9.49759	10.2752	9.16065	9.23726	9.59139	9.54237	3	3	30.282	24.571
Poldip2	Polymerase delta-interacting protein 2	F6SQH7	NaN	NaN	NaN	NaN	NaN	NaN	1	1	32.545	3.1705
Gm9493;Rps7	40S ribosomal protein S7	F6SVV1	12.3581	12.9799	12.1952	12.2079	12.5907	12.1922	8	8	21.882	19.854
Gpsm1	G-protein-signaling modulator 1	F6SX81	12.0754	12.5433	11.9821	12.0037	12.129	11.7311	10	10	54.75	182.87
Mtmr1	Myotubularin-related protein 1	Q8CIU6	6.01384	6.69975	5.53959	5.58129	6.66377	6.86851	1	1	14.802	3.5667
Sbds	Ribosome maturation protein SBDS	F6TN03	8.43204	9.10389	8.19027	8.39896	8.79928	8.7252	2	2	20.002	6.1086
Amdhd2	Putative N-acetylglucosamine-6-phosphate deacetylase	F6UP77	5.99379	7.58571	5.6733	6.10666	6.6978	5.68356	2	2	22.144	4.2785
Itga6	Integrin alpha-6;Integrin alpha-6 heavy chain;Integrin alpha-6 light chain	F6VSK8	6.61993	6.08438	5.89399	5.58737	6.35954	6.19991	1	1	74.954	2.3
Eps15	Epidermal growth factor receptor substrate 15	H3BJB8	5.03795	5.68358	5.64068	5.64169	5.65507	5.40402	1	1	10.92	2.5504
Cc2d1b	Coiled-coil and C2 domain-containing protein 1B	F6XC25	5.77739	2.43261	5.9963	5.26814	5.65275	5.7298	2	2	84.902	5.6752
Stag1	Cohesin subunit SA-1	F6XQW1	6.44702	6.67016	6.08946	5.57052	6.39736	4.93461	2	2	99.88	10.884
Mfn1	Mitofusin-1	F6XRI9	3.39999	4.37316	NaN	NaN	NaN	3.4217	1	1	35.923	9.4847
Impdh1		F6XXH9	6.22811	7.18349	6.45343	6.65607	6.51877	5.96488	5	2	19.432	11.389
Gm28036;Rbm12	RNA-binding protein 12	F6YJB6	8.51791	9.63969	8.71287	8.47362	9.28554	8.36549	2	2	61.553	2.7442
Gria1	Glutamate receptor 1	F6YNQ1	NaN	NaN	NaN	NaN	NaN	NaN	3	1	93.967	3.8863
Rps18;Gm10260	40S ribosomal protein S18	S4R1N6	12.0262	12.4482	11.8091	11.9544	12.1592	11.5939	9	9	12.483	51.264
Elmo2	Engulfment and cell motility protein 2	F6YXR3	8.48204	9.01583	8.30529	8.45524	8.45364	8.40195	3	3	33.868	8.9175
Tpr	Nucleoprotein TPR	Q7M739	8.75796	9.51199	8.35535	8.10648	8.59604	8.40199	3	3	266.92	7.5217
Ndufab1	Acyl carrier protein;Acyl carrier protein, mitochondrial	F6ZFT1	9.52076	10.2768	9.00276	9.3208	9.60172	9.14733	2	2	14.309	4.869
Gbe1	1,4-alpha-glucan-branching enzyme	G3UW30	8.75622	9.39806	8.25814	8.69303	8.87101	8.38621	2	2	75.649	8.7498
Gpx4	Phospholipid hydroperoxide glutathione peroxidase, mitochondrial;Glutathione peroxidase;Phospholipid hydroperoxide glutathione peroxidase, nuclear	F7A8H6	10.6923	10.9173	10.7841	10.4977	10.8403	10.5558	8	8	29.146	36.683
Gapvd1	GTPase-activating protein and VPS9 domain-containing protein 1	F7ADQ2	8.33918	9.10468	8.24341	8.65055	8.85624	7.95379	2	2	99.061	14.764
Ech1	Delta(3,5)-Delta(2,4)-dienoyl-CoA isomerase, mitochondrial	F7B227	9.10716	9.48466	9.15757	9.18359	9.08436	8.82413	4	4	19.319	7.4873
Gm21992;Rbm4;Rbm4b	RNA-binding protein 4B;RNA-binding protein 4	F7BGR7	7.61257	7.87418	6.94848	6.99209	7.69314	6.9571	4	2	52.791	2.5555
Bcas1	Breast carcinoma-amplified sequence 1 homolog	F7BNZ5	10.2635	10.34	9.4283	9.71094	10.0275	9.49498	7	7	40.426	16.172
Dnajc7	DnaJ homolog subfamily C member 7	F7BTP8	NaN	4.4266	NaN	3.15851	5.44546	NaN	1	1	29.515	2.5072
Ciapin1	Anamorsin	F7BWP1	8.01987	8.69818	7.67645	8.18418	8.53776	7.69286	2	2	27.575	5.5113
Ppp5c	Serine/threonine-protein phosphatase;Serine/threonine-protein phosphatase 5	F7BX26	11.9457	12.3956	12.0047	11.9449	11.9909	11.8684	11	11	54.205	67.963
Plch2	Phosphoinositide phospholipase C;1-phosphatidylinositol 4,5-bisphosphate phosphodiesterase eta-2	H3BIW6	9.43752	9.88908	8.96356	9.25524	9.42169	9.30875	5	5	125.78	20.85
Eif4g2	Eukaryotic translation initiation factor 4 gamma 2	F7CBP1	8.07858	8.6922	8.24427	8.23132	8.06921	8.04259	2	2	97.888	4.2615
Atat1	Alpha-tubulin N-acetyltransferase 1	F7CID0	7.4297	8.24265	7.0148	7.22632	7.41768	7.5004	1	1	3.8884	2.4232
Epn2		F7CUV7	8.83058	9.34112	8.42417	8.27566	9.11273	8.00568	3	1	29.533	4.7323
Mrpl13	39S ribosomal protein L13, mitochondrial	F7CXG9	6.02394	5.88506	6.36926	5.59129	5.62477	5.99567	2	2	11.518	8.6675
Rock2	Rho-associated protein kinase;Rho-associated protein kinase 2	F8VPK5	10.2126	11.1113	10.0458	10.3015	10.6457	9.99605	7	6	160.61	16.557
Erc1	ELKS/Rab6-interacting/CAST family member 1	V9GWT6	8.78793	9.62394	7.98031	8.85465	8.77913	8.39446	8	3	108.85	6.1516
Dock3	Dedicator of cytokinesis protein 3	F8VPQ1	8.14568	7.68762	7.19889	6.87234	7.35165	6.97269	3	3	233.28	7.5438
Farp1	FERM, RhoGEF and pleckstrin domain-containing protein 1	F8VPU2	10.3766	11.0618	10.2831	10.3091	10.6088	10.2005	7	7	118.87	27.187
Trappc10	Trafficking protein particle complex subunit 10	F8VQF9	7.03078	7.35279	6.71273	7.25711	7.0247	6.85649	2	2	141.49	4.1672
Lamc1	Laminin subunit gamma-1	F8VQJ3	10.6772	11.4882	10.6178	10.59	10.8901	10.2371	16	16	177.19	50.516
Gucy1a2		F8VQK3	6.22583	7.29536	6.54953	7.54241	7.14139	6.38151	3	3	81.83	3.897
Nos1	Nitric oxide synthase;Nitric oxide synthase, brain	S4R255	9.26931	9.86972	9.58086	9.1308	9.70967	9.37234	7	7	160.05	20.86
Fgfr1op2	FGFR1 oncogene partner 2 homolog	F8WGG1	6.61008	7.0663	6.43688	6.8031	6.48483	6.40976	1	1	20.123	3.0597
Myg1	UPF0160 protein MYG1, mitochondrial	F8WGG3	7.13052	7.61353	6.8786	6.72096	7.63438	6.84398	4	4	36.549	22.195
Ahcyl2	Adenosylhomocysteinase;Putative adenosylhomocysteinase 3	F8WGT1	11.8748	12.6026	11.7471	11.913	12.0351	11.7019	19	11	66.771	91.823
Rgs17	Regulator of G-protein signaling 17	F8WH97	NaN	NaN	NaN	NaN	NaN	NaN	1	1	18.877	2.3147
Atp2b2	Calcium-transporting ATPase;Plasma membrane calcium-transporting ATPase 2	Q3UHH0	14.2124	14.8521	14.2736	14.2687	14.6022	14.0177	33	1	132.1	323.31
Slc30a9	Zinc transporter 9	F8WHL1	3.33842	6.00594	4.83825	4.25035	4.28991	4.37948	2	2	60.674	2.6746
Copa	Coatomer subunit alpha;Coatomer subunit alpha;Xenin;Proxenin	F8WHL2	10.2194	10.691	10.3475	10.2259	10.3784	10.2211	6	6	139.41	18.041
Glg1	Golgi apparatus protein 1	F8WHM5	10.1594	10.9587	10.4509	10.3466	10.6487	10.0853	10	10	132.35	17.32
Tpd52		F8WHQ1	12.3347	12.9972	12.4796	12.3106	12.5366	12.172	10	2	26.927	72.86
Slirp	SRA stem-loop-interacting RNA-binding protein, mitochondrial	F8WHU8	7.75962	8.26144	8.24041	7.88081	8.00641	8.37321	2	2	11.444	18.836
Pip5k1c	Phosphatidylinositol 4-phosphate 5-kinase type-1 gamma	F8WHW6	11.9988	12.4158	11.8473	11.9011	12.1534	11.7593	14	12	75.515	96.343
H3f3a;H3f3c	Histone H3;Histone H3.3;Histone H3.3C	F8WI35	17.7046	18.7226	17.4852	17.4739	18.2808	16.6213	9	2	15.199	55.606
Actl6b	Actin-like protein 6B	F8WI57	8.29866	8.54562	8.69443	8.64241	8.56803	8.49117	5	5	41.689	32.503
Src	Neuronal proto-oncogene tyrosine-protein kinase Src	F8WI90	7.76255	7.92997	7.42953	8.04691	7.97108	7.79038	3	1	59.89	3.1365
Anxa6	Annexin;Annexin A6	F8WIT2	13.626	14.1988	13.5817	13.7466	13.7758	13.6323	27	26	75.288	226.75
1700037H04Rik	UPF0687 protein C20orf27 homolog	H7BXB9	5.42526	6.851	6.48519	5.85952	5.89867	5.98828	1	1	15.773	7.5865
Serpinb6a;Serpinb6	Serpin B6	F8WIV2	11.3278	12.0286	11.2372	11.3218	11.4658	11.3982	11	11	44.774	125.57
Hist1h2al;Hist2h2ac;Hist2h2aa1;Hist2h2ab	Histone H2A;Histone H2A type 2-C;Histone H2A type 2-A;Histone H2A type 2-B	F8WIX8	14.6885	16.1538	14.5332	14.5758	15.2987	13.777	8	2	13.607	56.014
Rps15a	40S ribosomal protein S15a	F8WJ41	11.0565	11.7622	10.7242	10.8972	11.1994	10.4974	7	7	12.31	13.072
Ddx24	ATP-dependent RNA helicase DDX24	F8WJA0	10.2004	10.9876	10.1695	10.1085	10.7144	10.0331	1	1	101.37	2.1886
Tra2b	Transformer-2 protein homolog beta	F8WJG3	10.76	11.1972	10.8588	10.7645	11.043	10.5155	7	7	21.935	33.037
D3Ertd751e	UPF0462 protein C4orf33 homolog	F8WJL8	7.02492	6.77386	6.06346	6.08315	6.83327	5.94944	2	2	13.477	2.2252
Hk1	Hexokinase;Hexokinase-1	G3UVV4	16.138	16.7987	15.929	16.0569	16.3743	15.8482	56	56	101.87	323.31
A230065H16Rik		G3UW55	8.68401	9.13083	8.14119	8.62366	8.6703	8.13863	2	2	11.426	35.778
Lamtor5	Ragulator complex protein LAMTOR5	G3UW70	8.81906	9.97513	8.87624	8.57183	9.0022	8.60344	2	2	15.354	58.08
Gm10269;Rpl35	60S ribosomal protein L35	G3UWD7	6.59874	7.71156	6.98425	6.44377	6.82222	5.94975	1	1	14.585	2.1971
Tiam1	T-lymphoma invasion and metastasis-inducing protein 1	G3UWG2	6.01404	6.68748	6.49193	6.08474	6.37292	5.36898	2	2	177.45	3.7277
Cog4	Conserved oligomeric Golgi complex subunit 4	G3UX78	5.7653	5.66312	2.76441	4.23603	5.7392	3.17843	1	1	6.2369	2.5085
Sumo3	Small ubiquitin-related modifier 3;Small ubiquitin-related modifier	G3UZ60	11.2788	12.0919	11.2887	11.2659	11.6854	11.1085	3	3	8.6017	10.689
Calu	Calumenin	G3UY49	9.89298	10.6216	9.84721	10.0373	9.94149	9.75786	1	1	16.49	2.5142
Prrc2a	Protein PRRC2A	G3UX48	4.39931	5.40535	2.80948	5.03593	NaN	3.41832	2	2	219.46	3.8245
Csnk2b	Casein kinase II subunit beta	G3UXG7	11.8793	12.1822	11.6719	11.8439	12.0007	11.6018	5	5	18.926	14.43
Hccs	Cytochrome c-type heme lyase	G3UXK7	5.04741	4.90905	5.37469	4.13027	5.37716	4.99652	1	1	9.5524	2.476
Prps1l3;Prps1;Prps2	Ribose-phosphate pyrophosphokinase 1;Ribose-phosphate pyrophosphokinase 2	G3UXL2	10.318	11.0436	9.91299	10.2745	10.4149	9.97728	8	8	34.824	66.46
Brsk2	Serine/threonine-protein kinase BRSK2	G3UXM5	8.57395	8.73894	8.16702	8.74066	8.66149	8.13889	3	2	68.714	6.5611
Fus	RNA-binding protein FUS	G3UXT7	12.9236	13.7088	13.2507	13.1684	13.545	13.1274	7	7	13.897	76.139
Spr	Sepiapterin reductase	G3UXX3	9.90757	10.8899	10.0669	10.1604	10.4261	9.82855	8	8	23.357	201.8
Psme1	Proteasome activator complex subunit 1	G3UXY0	9.93583	11.0125	10.0032	10.1633	10.4129	10.3249	6	6	26.092	21.698
Vps52	Vacuolar protein sorting-associated protein 52 homolog	G3UY33	9.50224	9.96044	9.37371	9.09418	9.58359	9.22778	5	5	69.489	11.98
Gtf2i	General transcription factor II-I	G3UYD0	9.51027	9.45578	9.00963	9.28771	9.28942	9.01424	8	8	103.08	16.717
Gm20441		G3UYJ7	6.45091	6.29502	7.29251	6.24523	6.49028	6.7343	7	1	28.523	2.6316
Ube2i	SUMO-conjugating enzyme UBC9	Q8CFZ0	10.5515	11.1168	10.3394	10.112	10.7128	10.262	3	3	11.225	9.7637
Rps28;Gm10263	40S ribosomal protein S28	G3UYV7	10.5844	11.2447	10.2922	10.4566	10.9937	10.1571	4	4	6.3442	30.843
Cadm2	Cell adhesion molecule 2	G3UZM4	11.6133	12.2215	11.5866	11.5276	11.8562	11.2419	10	10	47.345	40.792
Reep5	Receptor expression-enhancing protein	G3X8R0	11.2395	11.8637	11.391	11.2146	11.6761	11.08	7	7	21.447	14.801
Ctsa	Carboxypeptidase;Lysosomal protective protein;Lysosomal protective protein 32 kDa chain;Lysosomal protective protein 20 kDa chain	G3X8T3	9.54117	9.52636	9.41714	9.4623	9.13355	9.48846	3	3	55.726	6.1543
Sec23ip	SEC23-interacting protein	G3X928	7.3328	8.43534	7.715	8.03628	8.08082	8.10549	3	3	110.76	6.5064
Supt16;Supt16h	FACT complex subunit SPT16	G3X956	8.29499	8.81938	8.37256	8.43396	8.8479	8.43729	4	4	119.84	7.3915
Sec24c		G3X972	7.53084	7.88441	7.06091	7.22458	7.44576	6.83946	2	2	118.58	3.7367
Itih2	Inter-alpha-trypsin inhibitor heavy chain H2	Q3UEG7	5.44367	5.92925	6.14484	5.63561	4.76972	6.23272	1	1	50.742	3.2956
Plcxd3	PI-PLC X domain-containing protein 3	G3X9A7	9.30095	9.55884	9.20733	9.17333	9.26	9.26198	3	3	36.314	34.27
Mink1	Misshapen-like kinase 1	G3X9G2	8.9354	8.81266	8.75054	8.33606	8.50108	8.40506	7	3	151.22	4.915
Dnm2	Dynamin-2	Q3TCR7	9.2911	9.91395	9.00498	8.94793	9.21878	9.12903	26	7	97.986	38.386
Htt	Huntingtin	G3X9H5	9.43804	9.85077	9.3738	9.45549	9.42777	9.4719	4	4	344.78	9.2922
Slc8a1	Sodium/calcium exchanger 1	Q68FL0	10.8629	11.3253	10.92	10.7617	11.1892	10.7841	9	9	106.66	20.746
Arfgef1;Arfgef2	Brefeldin A-inhibited guanine nucleotide-exchange protein 1;Brefeldin A-inhibited guanine nucleotide-exchange protein 2	G3X9K3	7.89881	8.45763	7.58353	7.46058	8.01067	7.28411	3	2	208.5	3.5384
Ppp6r2	Serine/threonine-protein phosphatase 6 regulatory subunit 2	G3X9K4	NaN	NaN	NaN	NaN	NaN	NaN	1	1	100.46	5.0911
Gm10250;Atp5h	ATP synthase subunit d, mitochondrial	G3X9L6	14.8382	15.4552	14.9629	14.8892	15.2129	14.7915	9	9	18.621	223.75
Pnmal2		G3X9N3	9.05431	9.355	8.79821	9.08406	9.18416	8.55451	7	6	71.755	13.588
Gng7	Guanine nucleotide-binding protein subunit gamma;Guanine nucleotide-binding protein G(I)/G(S)/G(O) subunit gamma-7	G3X9Q2	9.26751	9.82248	8.97757	9.18666	9.26608	9.07377	2	2	7.6108	3.5695
Psme2	Proteasome activator complex subunit 2	G3X9V0	9.29439	9.86191	9.47119	9.18812	9.1557	9.18765	2	2	26.159	22.317
Hnrnpd		G5E8G0	9.79263	10.4507	9.47529	9.14588	10.1725	8.61688	15	1	30.608	4.0534
Acat2;Acat3	Acetyl-CoA acetyltransferase, cytosolic	G3XA25	10.5839	11.3521	11.2279	10.9562	10.6336	11.236	6	6	38.147	44.044
Idi1	Isopentenyl-diphosphate Delta-isomerase 1	G3XA48	9.70306	10.2877	9.4422	9.47897	9.73652	9.39191	2	2	32.477	6.5284
Omg	Oligodendrocyte-myelin glycoprotein	G3XA53	5.73885	7.21208	6.24903	6.32187	6.48017	6.87283	2	2	49.598	7.412
Mtx1		G3XA66	9.05023	9.82888	8.84872	9.1949	9.14152	8.78738	3	3	33.48	127.48
Plcd1	Phosphoinositide phospholipase C;1-phosphatidylinositol 4,5-bisphosphate phosphodiesterase delta-1	G5DDB7	7.69676	7.08534	7.00383	7.11322	7.59634	7.39738	2	2	88.845	5.3079
Ndufa11	NADH dehydrogenase [ubiquinone] 1 alpha subcomplex subunit 11	G5E814	7.43954	7.54048	7.1814	7.81654	7.59313	7.73111	1	1	15.115	3.4532
Atp2b1	Plasma membrane calcium-transporting ATPase 1	G5E829	12.3214	12.8991	12.2976	12.3605	12.5961	12.1478	29	15	134.75	159.93
Cyb5a	Cytochrome b5	G5E850	11.1109	11.5159	10.8757	11.0699	10.912	10.9893	5	5	11.142	13.907
Sf3b1	Splicing factor 3B subunit 1	G5E866	9.7726	10.4899	10.0844	9.70577	10.131	9.87638	10	10	145.83	32.157
Tamm41	Phosphatidate cytidylyltransferase, mitochondrial	G5E881	9.2684	9.76125	8.62728	9.2227	9.25025	8.74376	5	5	37.896	16.236
Pak1	Non-specific serine/threonine protein kinase;Serine/threonine-protein kinase PAK 1	G5E884	12.8349	13.4868	12.7481	12.8727	13.0025	12.6426	22	11	60.607	163.33
Akr1b10		S4R2G9	7.68208	8.42421	7.49137	7.6271	7.92784	7.72069	3	3	16.812	10.932
Lyst	Lysosomal-trafficking regulator	G5E8Q0	5.45052	5.33932	4.15898	4.91342	5.67954	5.40364	1	1	425.32	2.2268
Tpm1		G5E8R0	12.4649	13.0862	12.3094	12.4518	12.6655	12.3553	21	0	28.343	127.66
Slc25a3	Phosphate carrier protein, mitochondrial	G5E902	14.9884	15.764	15.0869	15.1748	15.4985	15.0507	15	15	39.736	141.74
Hnrnpl	Heterogeneous nuclear ribonucleoprotein L	G5E924	13.645	14.5129	13.5706	13.5733	14.0721	13.3425	18	18	66.821	130.19
Cpsf6	Cleavage and polyadenylation specificity factor subunit 6	H3BJ30	10.1547	10.5575	9.73274	9.93316	10.2163	9.77579	6	6	59.308	12.594
Arhgef2	Rho guanine nucleotide exchange factor 2	H3BJU7	9.45978	10.0397	9.59578	9.56466	9.53121	9.51371	6	6	108.59	15.149
Evi5l		H3BJ67	7.4307	8.18621	7.4271	7.48043	7.82502	6.81865	2	2	86.963	5.1863
Ago1;Ago3	Protein argonaute-1;Protein argonaute-3	H3BJ70	7.01268	7.76818	6.97384	6.58571	7.28272	6.69139	3	3	62.685	5.013
Tinagl1	Tubulointerstitial nephritis antigen-like	H3BJ97	7.13812	7.84141	5.73571	7.27771	7.12184	7.20701	3	3	49.276	12.55
Ppp1r9a		H3BKQ7	9.10847	9.59375	8.96128	9.29937	8.85228	9.44236	3	3	107.17	27.319
Unc13a	Protein unc-13 homolog A	H3BJL3	6.26287	6.15354	4.74868	4.3895	3.26785	5.41109	2	2	27.849	21.193
Esd	S-formylglutathione hydrolase	H3BK43	10.6935	11.3049	10.4362	10.4983	10.8861	10.7066	4	4	27.763	10.597
Scn3b	Sodium channel subunit beta-3	H3BKP5	8.0822	8.43621	8.36479	8.29062	8.08353	7.78601	1	1	13.633	2.8089
Atpaf1	ATP synthase mitochondrial F1 complex assembly factor 1	H3BK16	8.01084	8.87412	8.28221	8.24944	8.82146	8.29329	3	3	23.471	6.8252
Ap3m1	AP-3 complex subunit mu-1	H7BWY2	6.02117	6.15846	2.34562	4.9813	4.97329	3.28136	2	1	41.023	15.155
Arih1	E3 ubiquitin-protein ligase ARIH1	H7BWY7	9.42878	10.4114	9.05311	9.32109	9.53953	9.22932	3	3	42.499	6.7889
Arpc3	Actin-related protein 2/3 complex subunit 3	H7BWZ3	11.0637	11.7658	10.942	11.0623	11.3456	10.9307	4	4	19.637	83.507
Opa1	Dynamin-like 120 kDa protein, mitochondrial;Dynamin-like 120 kDa protein, form S1	H7BX01	12.7514	13.5262	12.6516	12.7046	12.9503	12.6034	26	26	113.23	200.83
Cep170	Centrosomal protein of 170 kDa	H7BX26	10.6227	10.856	10.0954	10.2084	10.7663	10.1346	10	10	173.94	26
Crat	Carnitine O-acetyltransferase	H7BX88	10.2426	10.9556	10.0301	10.421	10.5022	10.093	9	9	68.644	20.195
Srsf1	Serine/arginine-rich splicing factor 1	H7BX95	13.4852	14.2801	13.4888	13.5562	13.9547	12.9727	13	12	28.329	182.67
AK157302;Isca1	Iron-sulfur cluster assembly 1 homolog, mitochondrial	I3ITR1	6.22375	7.39051	6.5843	6.48607	6.49078	6.5811	1	1	14.218	3.7478
Rpl10;Rpl10l	60S ribosomal protein L10;60S ribosomal protein L10-like	I7HLV2	12.1703	13.0664	12.1288	12.3049	12.6013	11.7939	7	7	23.072	18.683
Prex1	Phosphatidylinositol 3,4,5-trisphosphate-dependent Rac exchanger 1 protein	I7HPV9	6.91205	6.90725	6.78503	6.08646	6.30405	6.5864	2	2	166.21	4.5577
Mia3	Melanoma inhibitory activity protein 3	J3KMG3	NaN	NaN	NaN	NaN	NaN	NaN	1	1	51.097	2.8009
Carkd	ATP-dependent (S)-NAD(P)H-hydrate dehydratase	J3QMM7	11.2562	11.8767	11.1986	11.2156	11.52	11.1107	9	9	35.169	82.233
Arrb1	Beta-arrestin-1	J3QNU6	10.5817	10.6384	10.3823	10.5692	10.4496	10.3824	7	7	47.106	23.607
Gm9242;Gm6793		J3QNY1	11.3431	11.0397	11.1689	11.2502	11.1959	11.1254	16	1	37.14	6.2704
Lypla1	Acyl-protein thioesterase 1	J3QP56	6.60355	7.47192	6.86851	6.42849	6.94028	6.39257	2	2	23.726	7.4404
Bsg	Basigin	J3QP71	11.9087	12.4467	11.7217	11.9477	12.205	11.5255	6	6	21.602	73.275
Irgm1	Immunity-related GTPase family M protein 1	J7NUP1	NaN	4.41387	3.2298	NaN	3.42075	NaN	1	1	44.887	2.2239
Myh14	Myosin-14	K3W4R2	8.96677	9.12096	8.85705	9.04527	9.2167	9.15636	13	8	228.56	15.247
Gyg;Gyg1	Glycogenin-1	V9GX26	8.34669	8.58522	8.80116	8.47115	8.58109	8.44725	2	2	41.281	11.835
Atp6v0a1	V-type proton ATPase subunit a;V-type proton ATPase 116 kDa subunit a isoform 1	K3W4T3	14.0211	14.799	13.9201	13.937	14.3462	13.7405	26	26	96.426	323.31
Cadm3	Cell adhesion molecule 3	K4DI58	10.7004	11.3432	10.7445	10.8337	10.7802	10.5684	5	5	46.692	19.653
Creg1	Protein CREG1	K4DI63	NaN	5.76166	4.85395	4.90521	5.34024	5.41488	1	1	11.021	2.2869
Pde6d	Retinal rod rhodopsin-sensitive cGMP 3,5-cyclic phosphodiesterase subunit delta	M0QWG6	NaN	NaN	NaN	NaN	NaN	NaN	1	1	14.346	6.9826
Emc8	ER membrane protein complex subunit 8	M0QWY0	8.33816	9.16367	8.14883	7.72635	8.26289	7.85468	3	3	14.376	24.056
Capn2	Calpain-2 catalytic subunit	O08529	10.6989	11.4489	10.4129	10.8238	10.8388	10.5288	9	9	79.871	34.889
Bin1	Myc box-dependent-interacting protein 1	O08539	13.102	13.9663	13.3298	13.1956	13.4357	13.0996	20	18	64.469	145.05
Sec22b	Vesicle-trafficking protein SEC22b	O08547	10.1888	11.2459	10.4375	9.93518	10.9078	10.1751	7	7	24.74	106.84
Dpysl2	Dihydropyrimidinase-related protein 2	O08553	17.4163	18.1797	17.3741	17.3803	17.6779	17.2168	32	27	62.277	323.31
Rundc3a	RUN domain-containing protein 3A	O08576	NaN	NaN	NaN	NaN	NaN	NaN	1	1	50.018	2.7075
Alyref	THO complex subunit 4	O08583	9.13545	9.90385	8.95504	9.00773	9.42608	8.84599	3	2	26.94	35.235
Pten	Phosphatidylinositol 3,4,5-trisphosphate 3-phosphatase and dual-specificity protein phosphatase PTEN	O08586	7.0237	6.90701	6.24681	6.66619	6.46568	6.58168	1	1	47.152	2.6641
Stxbp1	Syntaxin-binding protein 1	O08599	16.8124	17.7088	17.1584	16.9539	16.992	16.8965	44	44	67.568	323.31
Endog	Endonuclease G, mitochondrial	O08600	NaN	3.36905	4.38011	NaN	NaN	NaN	2	2	32.19	6.972
Metap2	Methionine aminopeptidase 2	Q3TMN1	8.75746	9.05374	8.30643	8.438	7.56438	8.06151	3	3	50.526	18.609
Dld	Dihydrolipoyl dehydrogenase, mitochondrial	O08749	14.8447	15.5406	14.888	14.8382	15.119	14.7648	17	17	54.272	130.53
Ube3a	Ubiquitin-protein ligase E3A	O08759	9.27314	9.59552	9.42032	9.36265	9.37721	9.12319	4	4	99.818	9.3776
Prkcsh	Glucosidase 2 subunit beta	O08795	11.9211	12.6115	12.1226	12.1224	12.3521	11.8535	8	8	58.792	60.056
Trove2	60 kDa SS-A/Ro ribonucleoprotein	O08848	7.34447	7.75856	6.22668	7.3137	8.12448	7.63778	2	2	60.123	3.43
Aip	AH receptor-interacting protein	O08915	9.36671	9.86354	9.44979	9.23391	9.39665	9.36352	6	6	37.605	52.527
Flot1	Flotillin-1	O08917	8.34265	8.8874	8.37077	8.4559	8.36973	8.15081	3	3	47.513	5.4442
Numbl	Numb-like protein	O08919	9.31836	10.0507	9.27996	9.52115	9.44737	9.47125	3	2	64.13	4.827
Atox1	Copper transport protein ATOX1	O08997	11.583	12.1701	11.5588	11.6046	11.8727	11.5369	2	2	7.3384	6.4522
Psmb1	Proteasome subunit beta type-1	O09061	11.2176	11.9405	11.1738	11.2944	11.5039	11.1418	6	6	26.372	60.712
Ndufb11	NADH dehydrogenase [ubiquinone] 1 beta subcomplex subunit 11, mitochondrial	O09111	11.4965	11.6948	11.2276	11.4229	11.4666	11.3205	3	3	17.444	25.388
Ptgds	Prostaglandin-H2 D-isomerase	O09114	11.7412	12.6434	11.9047	11.9839	11.992	12.0608	5	5	21.066	24.886
Gsto1	Glutathione S-transferase omega-1	O09131	11.1883	11.957	11.1576	11.0869	11.5109	11.3095	10	10	27.497	24.475
Rpl21	60S ribosomal protein L21	Q9CQM8	11.4568	12.0575	11.0595	11.4558	11.5221	10.7574	6	6	18.579	12.74
Dscr3	Down syndrome critical region protein 3 homolog	O35075	NaN	NaN	NaN	NaN	NaN	NaN	2	2	32.97	9.8257
Phb2	Prohibitin-2	O35129	13.7726	14.3126	13.5662	13.7322	13.8887	13.4956	21	21	33.296	174.97
Ncam2	Neural cell adhesion molecule 2	O35136	12.0528	12.4156	12.1314	11.9818	11.9336	11.6613	14	14	93.203	53.535
Ddt	D-dopachrome decarboxylase	O35215	12.5557	13.5195	12.3992	12.56	12.9447	12.4241	10	4	13.077	184.37
Psmd4	26S proteasome non-ATPase regulatory subunit 4	O35226	8.79237	9.57245	9.1085	8.69926	9.24895	8.62794	4	4	40.703	35.51
Ptpn9	Tyrosine-protein phosphatase non-receptor type 9	O35239	7.01759	7.45055	6.99401	6.98105	7.82852	7.38853	1	1	67.969	2.3693
Dhx15	Pre-mRNA-splicing factor ATP-dependent RNA helicase DHX15	O35286	10.9506	11.5713	11.0751	10.9989	11.1193	10.933	12	12	91.006	37.963
Purb	Transcriptional activator protein Pur-beta	O35295	11.9089	12.7266	11.899	11.9263	12.2429	11.4968	15	12	33.901	323.31
Pbx3	Pre-B-cell leukemia transcription factor 3	O35317	NaN	NaN	NaN	NaN	NaN	NaN	1	1	47.203	2.4564
Srsf5	Serine/arginine-rich splicing factor 5	Q9D8S5	11.1773	11.8976	11.0938	11.2667	11.7819	10.631	6	5	30.978	29.927
Kpna4	Importin subunit alpha-3	O35343	5.77429	4.09424	4.19676	5.97301	5.3107	4.99761	3	2	57.922	7.3211
Kpna3	Importin subunit alpha-4	O35344	8.29076	9.08627	7.70605	8.075	8.35478	7.8505	4	3	57.772	7.0731
Kpna6;Kpna1	Importin subunit alpha;Importin subunit alpha-7	Q4FJZ2	6.89615	7.17103	5.34901	6.84361	6.15273	5.36506	3	1	59.602	4.4522
Capn1	Calpain-1 catalytic subunit	O35350	5.7567	6.36686	6.33787	5.87138	5.9372	4.96735	1	1	82.105	2.4933
Anp32a	Acidic leucine-rich nuclear phosphoprotein 32 family member A	O35381	14.0216	14.8699	14.0923	13.9663	14.5022	13.389	13	10	28.537	88.562
Exoc4	Exocyst complex component 4	O35382	8.83336	9.13332	8.60337	8.77778	9.02262	8.52062	3	3	110.54	3.9489
Pld3	Phospholipase D3	O35405	8.80058	8.99636	7.84185	8.47735	8.3692	8.25569	3	3	54.388	6.8827
Fkbp8	Peptidyl-prolyl cis-trans isomerase FKBP8	O35465	8.38914	8.92837	7.66213	7.89367	8.36824	7.61794	4	4	43.528	28.204
Slc27a2	Very long-chain acyl-CoA synthetase	O35488	7.33664	8.2456	7.1127	7.67659	7.27324	7.80987	1	1	70.422	3.2951
Stx1a	Syntaxin-1A	O35526	11.0583	11.6517	11.0497	11.0351	11.1633	10.8101	8	5	33.054	79.437
Rabep1	Rab GTPase-binding effector protein 1	O35551	9.64979	9.87324	9.24824	9.32168	9.88461	9.43363	7	7	99.523	13.924
Psmd14	26S proteasome non-ATPase regulatory subunit 14	O35593	10.2475	10.5214	10.0819	10.2209	10.2602	10.0018	5	5	34.577	11.603
Pmm1	Phosphomannomutase;Phosphomannomutase 1	Q91W01	7.51554	8.33441	7.41354	7.65421	7.58399	7.21179	3	2	23.103	6.1864
Slc32a1	Vesicular inhibitory amino acid transporter	O35633	11.689	12.6778	11.5313	11.5496	12.0036	11.4798	9	9	57.38	161.79
Anxa3	Annexin;Annexin A3	Q3TET3	9.54587	10.0073	9.2358	9.21009	9.60709	9.85961	5	5	20.004	22.927
Ap1b1	AP-1 complex subunit beta-1	Q5SVG5	11.2698	11.7546	11.3024	11.3027	11.4442	11.157	31	12	101.19	162.82
Ndufa1	NADH dehydrogenase [ubiquinone] 1 alpha subcomplex subunit 1	O35683	9.18478	9.96838	8.58079	8.69867	9.1852	8.82407	1	1	8.1384	3.0854
Nudc	Nuclear migration protein nudC	O35685	12.1019	13.0119	12.2662	12.132	12.466	11.8904	11	11	38.358	60.356
Pnn	Pinin	Q3TUQ5	7.44336	7.95245	7.13863	7.88868	7.45409	7.73478	3	3	82.504	10.575
Hnrnph1	Heterogeneous nuclear ribonucleoprotein H;Heterogeneous nuclear ribonucleoprotein H, N-terminally processed	Q8C2Q7	13.3255	14.2822	13.4963	13.48	13.626	13.2057	12	4	51.217	246.1
Api5	Apoptosis inhibitor 5	O35841	7.51806	8.18319	7.34616	7.06706	7.97568	6.66434	3	3	56.784	5.324
Timm44	Mitochondrial import inner membrane translocase subunit TIM44	O35857	9.73149	10.6727	9.85183	10.0418	10.0137	9.47584	5	5	51.091	13.852
Cops5	COP9 signalosome complex subunit 5	O35864	10.5115	11.319	10.346	10.2931	10.6722	10.2995	6	6	37.548	43.288
Lsm2	U6 snRNA-associated Sm-like protein LSm2	O35900	7.76938	7.95309	6.58469	6.46534	7.36238	7.21033	2	2	10.834	25.853
Pitpnm1	Membrane-associated phosphatidylinositol transfer protein 1	O35954	8.43475	9.21121	8.52544	8.3166	7.97034	8.67402	5	5	134.94	14.355
Ptrf	Polymerase I and transcript release factor	O54724	8.93012	9.51899	8.91579	9.11046	9.00663	9.27167	2	2	43.953	4.1919
Ddost	Dolichyl-diphosphooligosaccharide--protein glycosyltransferase 48 kDa subunit	O54734	8.82458	9.70664	8.67299	8.79854	8.55213	8.66007	6	6	49.027	12.576
Ap3d1	AP-3 complex subunit delta-1	O54774	11.3583	11.7223	11.2214	11.3652	11.3825	11.2078	11	11	135.08	62.619
Dffa	DNA fragmentation factor subunit alpha	O54786	NaN	NaN	NaN	NaN	NaN	NaN	1	1	36.572	5.921
Il16	Pro-interleukin-16;Interleukin-16	O54824	7.67313	8.87329	7.66434	7.92861	7.53706	7.8711	2	2	141.43	2.0675
Gucy1b3	Guanylate cyclase soluble subunit beta-1	O54865	9.32369	9.69293	9.33049	9.17468	9.58631	9.09046	6	6	70.597	16.398
Smarce1	SWI/SNF-related matrix-associated actin-dependent regulator of chromatin subfamily E member 1	O54941	8.24408	8.86031	8.29163	7.71953	8.22497	7.46809	4	3	46.638	12.052
Banf1	Barrier-to-autointegration factor;Barrier-to-autointegration factor, N-terminally processed	O54962	10.1416	10.7926	9.78648	10.2223	10.393	9.58444	4	4	10.102	33.578
Crym	Ketimine reductase mu-crystallin	O54983	10.5868	11.0843	10.4725	10.6239	10.579	10.5539	7	7	33.523	54.019
Asna1	ATPase Asna1	O54984	10.5813	11.3696	10.3589	10.6588	10.7814	10.3253	5	5	38.822	14.115
Slk	STE20-like serine/threonine-protein kinase	O54988	11.1429	11.7595	10.9745	11.0092	11.412	11.0885	9	9	141.46	18.537
Trappc3	Trafficking protein particle complex subunit 3	O55013	9.08151	9.68932	9.17403	8.93661	9.32229	9.17981	4	4	20.302	12.982
Pgrmc1	Membrane-associated progesterone receptor component 1	O55022	11.6801	12.4575	11.5679	11.6829	11.9004	11.5533	7	6	21.694	29.831
Copb2	Coatomer subunit beta	O55029	7.32283	8.83166	7.82114	7.95094	8.35645	7.78195	3	3	102.45	4.8826
Snca	Alpha-synuclein	O55042	16.1166	16.7867	16.267	16.1845	16.5222	16.0988	13	10	14.485	184.52
Impact	Protein IMPACT	O55091	9.18995	9.81663	9.07023	9.18936	9.65969	9.27291	2	2	36.276	61.524
Syngr1	Synaptogyrin-1	O55100	9.54932	9.54212	9.197	9.49362	9.71063	9.19611	2	2	25.652	14.074
Strn	Striatin	O55106	8.34833	8.8241	8.32683	8.37639	8.12959	8.04636	7	5	85.965	32.404
Nipsnap1	Protein NipSnap homolog 1	O55125	12.1879	12.7787	12.0791	12.2577	12.6249	12.1556	11	11	33.363	59.059
Gbas	Protein NipSnap homolog 2	Q7TMG8	13.4832	14.3617	13.4804	13.4839	13.8477	13.356	11	11	32.898	44.764
Acot1;Acot3	Acyl-coenzyme A thioesterase 1;Acyl-coenzyme A thioesterase 3	O55137	10.5901	10.9148	10.5126	10.4823	10.6531	10.3972	9	3	46.135	37.598
Atp2a2	Sarcoplasmic/endoplasmic reticulum calcium ATPase 2	O55143	13.0638	13.5335	12.8142	13.0052	13.369	12.6901	22	18	114.86	171.7
Supt5h	Transcription elongation factor SPT5	O55201	8.34833	8.82493	7.99509	8.435	8.34065	7.84405	3	3	120.66	13.312
Ilk	Integrin-linked protein kinase	O55222	8.65105	8.57365	8.31225	8.03683	8.61651	8.02758	3	3	51.373	58.122
Psmb5	Proteasome subunit beta type-5	O55234	11.1362	11.7861	10.8485	11.1956	11.2855	10.9163	10	10	28.532	32.859
Pip4k2a	Phosphatidylinositol 5-phosphate 4-kinase type-2 alpha	O70172	9.3866	10.0901	9.21789	9.09014	9.16792	8.76881	9	3	46.151	15.451
Eif3d	Eukaryotic translation initiation factor 3 subunit D	O70194	8.64079	9.37308	8.87354	8.84493	8.81682	8.64929	4	4	63.988	17.28
Pgam2	Phosphoglycerate mutase 2	O70250	7.34855	7.41937	7.09751	7.12836	6.90677	6.56646	6	1	28.827	2.7743
Eef1b;Eef1b2	Elongation factor 1-beta	O70251	11.3316	11.9023	11.2068	11.4287	11.5064	11.0701	5	5	24.693	15.891
Hmox2	Heme oxygenase 2	O70252	11.57	12.2843	11.3935	11.6836	11.7485	11.4532	9	9	35.738	33.784
Nmt1	Glycylpeptide N-tetradecanoyltransferase 1	O70310	9.98925	10.6289	10.0068	9.87472	10.4064	9.80927	9	9	56.888	25.608
Epb4.1l2;Epb41l2	Band 4.1-like protein 2	Q80UE5	12.8836	13.3971	12.858	12.9103	13.0692	12.808	29	25	101.81	258.21
Psma3	Proteasome subunit alpha type-3	O70435	12.267	13.0415	12.2342	12.1742	12.6208	12.1507	9	9	28.405	48.562
Stx7	Syntaxin-7	Q8BH40	7.12825	7.76739	6.68314	6.75168	7.4417	7.41185	3	3	29.736	14.236
Gnaz	Guanine nucleotide-binding protein G(z) subunit alpha	O70443	7.9909	8.62095	7.84674	7.657	8.01775	7.74645	4	3	40.849	21.324
Sfn	14-3-3 protein sigma	O70456	14.5885	15.9061	14.4668	14.575	15.243	14.3439	6	1	27.706	20.741
Hsd17b12	Very-long-chain 3-oxoacyl-CoA reductase	O70503	9.08563	9.30184	8.83652	9.1151	8.56689	8.87679	4	4	34.741	9.1858
Pfdn2	Prefoldin subunit 2	O70591	10.0684	10.3947	9.64958	9.82986	10.0236	9.64158	5	5	16.534	37.093
Cfdp1	Craniofacial development protein 1	O88271	6.24274	6.12836	5.26705	4.85853	5.66491	5.72963	3	3	32.921	3.994
Nid2	Nidogen-2	O88322	9.77134	10.6615	9.85991	9.87275	10.3208	9.74271	6	5	153.91	25.135
Wdr1	WD repeat-containing protein 1	O88342	14.0442	14.9755	13.952	14.0232	14.383	13.8929	25	25	66.406	184.45
Vti1b	Vesicle transport through interaction with t-SNAREs homolog 1B	Q91XH6	5.75971	6.15735	5.56203	6.54931	5.88994	5.39352	2	2	26.727	6.3663
Papss1;Papss2	Bifunctional 3-phosphoadenosine 5-phosphosulfate synthase 2;Sulfate adenylyltransferase;Adenylyl-sulfate kinase;Bifunctional 3-phosphoadenosine 5-phosphosulfate synthase 1;Sulfate adenylyltransferase;Adenylyl-sulfate kinase	Q6NZM8	NaN	NaN	NaN	NaN	NaN	NaN	1	1	68.494	3.6964
Mtx2	Metaxin-2	O88441	10.0272	10.8766	9.95082	10.0285	10.2587	9.87943	6	5	29.758	7.1625
Cntfr	Ciliary neurotrophic factor receptor subunit alpha	O88507	8.13771	8.86549	8.27491	8.50386	8.36982	8.10098	2	2	40.801	4.2486
Ppt1	Palmitoyl-protein thioesterase 1	O88531	10.6698	10.9241	10.5606	10.5801	10.5254	10.6393	8	8	34.49	35.899
Cops3	COP9 signalosome complex subunit 3	O88543	9.91013	10.664	9.96766	9.84632	10.3287	9.84679	6	6	47.832	20.019
Cops4	COP9 signalosome complex subunit 4	O88544	11.0895	11.4792	10.9351	11.0104	11.1737	10.8754	13	13	46.284	96.566
Hnrnpa2b1	Heterogeneous nuclear ribonucleoproteins A2/B1	O88569	15.4448	16.0295	15.4734	15.3886	15.7744	15.2164	22	22	37.402	323.31
Clpp	ATP-dependent Clp protease proteolytic subunit, mitochondrial	O88696	9.10066	10.0599	9.12386	9.22687	9.37743	8.70124	5	5	29.8	20.595
Bsn	Protein bassoon	O88737	12.4579	12.9758	12.2089	12.2139	12.5284	12.1581	39	38	418.84	234.1
Gdap1	Ganglioside-induced differentiation-associated protein 1	O88741	11.491	11.9519	11.4384	11.4614	11.5513	11.2087	10	10	41.31	47.376
Tom1	Target of Myb protein 1	O88746	9.81255	10.3922	9.66192	9.65805	9.97928	9.74275	9	9	54.325	69.952
Dcx	Neuronal migration protein doublecortin	Q9CXL6	5.76559	5.63174	5.92274	5.68182	4.87833	5.01226	7	4	39.984	10.013
Idh1	Isocitrate dehydrogenase [NADP] cytoplasmic	O88844	12.9767	13.3209	12.8239	12.771	13.0343	12.7785	21	20	46.674	104.58
Akap10	A-kinase anchor protein 10, mitochondrial	O88845	NaN	NaN	NaN	NaN	NaN	NaN	2	2	73.631	6.6586
Rbbp9	Putative hydrolase RBBP9	O88851	11.8023	12.3622	11.9728	11.9182	11.9627	12.0176	7	7	20.911	58.599
Mpp3	MAGUK p55 subfamily member 3	Q6XE40	7.96018	8.15421	7.69627	7.27808	7.83819	6.49721	2	2	66.486	26.512
Syn1	Synapsin-1	O88935	15.7032	16.324	15.6666	15.6228	15.9215	15.2899	31	27	74.096	323.31
Lin7c	Protein lin-7 homolog C	O88952	10.7947	11.5422	10.4941	10.6982	11.0762	10.5034	9	6	21.834	72.715
Actn3	Alpha-actinin-3	O88990	9.19675	9.29779	8.77679	8.82515	9.2104	8.81612	8	1	103.04	3.2861
Tpp1	Tripeptidyl-peptidase 1	O89023	8.96575	9.20714	8.71053	8.81231	8.73451	8.97447	2	2	61.341	2.5429
Itm2b	Integral membrane protein 2B;BRI2, membrane form;BRI2 intracellular domain;BRI2C, soluble form;Bri23 peptide	O89051	7.83365	7.80084	6.66206	7.12433	7.42652	7.40301	1	1	30.26	7.8749
Coro1a	Coronin-1A;Coronin	O89053	12.1885	12.8896	12.0398	12.1791	12.3637	12.1226	16	15	50.989	78.9
Pde4a	cAMP-specific 3,5-cyclic phosphodiesterase 4A	O89084	11.7129	12.3428	11.7897	11.7438	11.879	11.6921	16	14	93.557	323.31
Rbm3	RNA-binding protein 3	O89086	8.72117	9.69843	8.77673	8.6467	9.13671	8.71631	5	5	16.604	20.436
Lancl1	LanC-like protein 1	O89112	9.48587	9.72615	9.04398	9.18423	9.7348	8.86146	3	3	45.341	11.408
Mtco2	Cytochrome c oxidase subunit 2	P00405	14.2266	15.1264	14.1542	14.2265	14.8296	14.1818	6	6	25.976	89.891
Hprt1	Hypoxanthine-guanine phosphoribosyltransferase	P00493	12.3172	13.053	12.2873	12.3368	12.5791	12.1281	10	10	24.57	85.817
Ca2	Carbonic anhydrase 2	P00920	14.1021	15.003	13.8817	14.0192	14.385	13.9627	9	9	29.032	272.19
C3	Complement C3;Complement C3 beta chain;C3-beta-c;Complement C3 alpha chain;C3a anaphylatoxin;Acylation stimulating protein;Complement C3b alpha chain;Complement C3c alpha chain fragment 1;Complement C3dg fragment;Complement C3g fragment;Complement C3d fragment;Complement C3f fragment;Complement C3c alpha chain fragment 2	P01027	NaN	NaN	NaN	NaN	NaN	NaN	2	2	186.48	6.0842
C4b	Complement C4-B;Complement C4 beta chain;Complement C4 alpha chain;C4a anaphylatoxin;Complement C4 gamma chain	P01029	6.75822	7.6327	6.71644	7.37504	6.17285	7.51594	2	2	192.91	4.2423
Thy1	Thy-1 membrane glycoprotein	P01831	11.926	12.7777	12.4786	12.5477	12.493	12.1769	6	6	18.08	85.271
B2m	Beta-2-microglobulin	P01887	6.75235	7.62659	7.21169	6.7237	7.26819	6.70681	1	1	13.779	2.9739
Mtatp8	ATP synthase protein 8	P03930	12.0189	12.5407	11.9747	12.1832	12.4374	11.8521	3	3	7.7662	8.8028
Gfap	Glial fibrillary acidic protein	P03995	15.8219	16.4799	15.7185	15.9133	16.6183	16.1232	42	38	49.899	323.31
Mb	Myoglobin	P04247	5.74144	7.11697	3.5368	4.92048	5.69471	4.98176	1	1	17.069	2.6855
Hbb-bh1;Hbb-bh0	Hemoglobin subunit beta-H1;Hemoglobin subunit beta-H0	P04444	8.66359	9.95318	8.92647	8.3818	8.50577	8.35381	1	1	16.494	2.2561
Slc4a1	Band 3 anion transport protein	P04919	8.34265	8.88612	8.4591	8.53091	8.60147	9.35608	2	2	103.13	10.501
Prnp	Major prion protein	P04925	9.39399	9.91156	9.18621	9.52744	9.45621	9.28276	4	4	27.977	14.404
Aldoc	Fructose-bisphosphate aldolase C	P05063	15.4718	16.1404	15.342	15.4814	15.7908	15.3307	32	26	39.394	323.31
Aldoa	Fructose-bisphosphate aldolase A;Fructose-bisphosphate aldolase	P05064	17.9099	18.6363	17.9075	17.9344	18.3297	17.8081	34	9	39.355	323.31
Prkaca	cAMP-dependent protein kinase catalytic subunit alpha	P05132	9.05712	9.11069	8.76255	8.53834	8.97785	8.28568	3	1	40.57	25.219
Got1	Aspartate aminotransferase, cytoplasmic	P05201	15.4777	16.4072	15.2334	15.3302	15.756	15.1126	26	26	46.247	323.31
Got2	Aspartate aminotransferase, mitochondrial	P05202	16.0889	16.9763	16.0132	16.0703	16.5069	15.9765	24	24	47.411	323.31
Tuba1b	Tubulin alpha-1B chain	P05213	14.4025	15.1059	14.2876	14.235	14.6307	14.1127	31	0	50.151	156.48
Ldha	L-lactate dehydrogenase;L-lactate dehydrogenase A chain	Q564E2	13.9687	14.7791	13.8539	13.8173	14.1344	13.7254	16	14	36.498	187.1
Apoa4	Apolipoprotein A-IV	P06728	5.74497	6.97533	6.08914	5.1756	6.16617	6.22711	1	1	45.029	2.2901
Gpi	Glucose-6-phosphate isomerase	P06745	15.7362	16.3492	15.6063	15.6824	15.8126	15.5005	29	29	62.766	323.31
Me1	Malic enzyme;NADP-dependent malic enzyme	Q3TQP6	10.8016	11.1936	10.6355	10.5246	10.7671	10.7152	7	7	61.48	47.697
Gap43	Neuromodulin	P06837	12.0406	12.5385	12.3002	12.2173	12.3166	11.5213	10	10	23.632	79.56
Ttr	Transthyretin	P07309	8.25295	8.12774	8.01536	7.90497	7.77558	7.86474	2	2	15.776	8.8076
Anxa2	Annexin A2;Annexin	P07356	9.87736	10.4689	9.74273	9.84554	9.86776	10.0705	10	10	38.676	53.332
Alb	Serum albumin	P07724	17.303	18.276	17.8913	17.2975	17.4875	17.4628	40	37	68.692	323.31
Hsp90aa1	Heat shock protein HSP 90-alpha	P07901	16.8663	17.652	16.8862	16.8282	17.0678	16.601	49	34	84.787	323.31
Spta1	Spectrin alpha chain, erythrocytic 1	P08032	7.02248	7.03782	6.61215	6.62987	6.93416	6.39268	1	1	279.86	2.2258
Cbr2	Carbonyl reductase [NADPH] 2	P08074	4.40688	4.97127	4.28007	NaN	4.26521	5.43766	2	1	25.958	3.1216
Hsp90b1	Endoplasmin	P08113	14.1357	14.8135	14.1264	14.1672	14.4324	13.9353	33	31	92.475	182.7
Apoe	Apolipoprotein E	P08226	13.6782	14.6517	13.5145	14.028	14.4261	14.1615	21	21	35.866	154.72
Sod1	Superoxide dismutase [Cu-Zn]	P08228	15.648	16.3802	15.7586	15.6808	15.8568	15.6672	12	12	15.942	323.31
Mdh2	Malate dehydrogenase, mitochondrial	P08249	17.4922	18.2239	17.4683	17.5647	17.8398	17.3255	25	25	35.611	323.31
Camk4	Calcium/calmodulin-dependent protein kinase type IV	Q8BGR3	7.60511	8.38336	7.33673	6.8475	7.32229	7.58609	1	1	52.542	2.1543
Nefl	Neurofilament light polypeptide	P08551	14.7557	15.5172	14.5735	14.6482	15.0121	14.5824	33	28	61.508	323.31
Gnai2	Guanine nucleotide-binding protein G(i) subunit alpha-2	P08752	11.3448	12.2265	11.538	11.5502	11.6736	11.2727	9	6	40.489	90.014
P4hb	Protein disulfide-isomerase	P09103	13.5092	14.3249	13.4718	13.5978	13.932	13.4871	23	23	57.058	219.77
Ncl	Nucleolin	P09405	14.1052	14.8851	14.1606	14.1023	14.6072	13.5247	35	35	76.722	196.93
Pgk1	Phosphoglycerate kinase 1;Phosphoglycerate kinase	P09411	16.6371	17.2062	16.7046	16.5612	16.9021	16.4658	33	33	44.55	323.31
Fth1	Ferritin heavy chain;Ferritin heavy chain, N-terminally processed	P09528	12.8724	13.8267	12.9201	12.8523	13.187	12.8164	9	9	21.066	135.72
Sod2	Superoxide dismutase [Mn], mitochondrial	P09671	14.8606	15.5342	14.9523	14.847	15.0811	14.7196	10	10	24.603	129.02
Apoa2	Apolipoprotein A-II;Proapolipoprotein A-II	P09813	9.93681	10.868	10.0848	9.99789	9.72001	10.0597	2	2	11.309	5.4714
H2afv;H2afz	Histone H2A.V;Histone H2A.Z;Histone H2A	Q3THW5	12.8394	13.6879	13.0523	12.893	13.2083	12.4699	5	3	13.509	27.196
		P0DN34	12.0751	12.7095	11.9119	12.1476	12.3149	11.8332	2	2	6.954	5.4073
Calm1		P0DP28	16.7669	17.8383	16.6036	16.7225	17.1939	16.3939	11	11	16.837	215.29
Anxa1	Annexin A1	P10107	5.02822	6.19304	5.23833	5.67166	5.2884	5.73893	1	1	38.734	3.1738
Eef1a1	Elongation factor 1-alpha 1	P10126	16.1528	16.8582	16.0579	16.1077	16.4026	15.8855	27	16	50.113	134.42
Nid1	Nidogen-1	P10493	9.91451	10.3812	9.91501	10.0286	10.2574	9.77924	11	10	136.54	27.856
Alad	Delta-aminolevulinic acid dehydratase	P10518	10.2623	10.4451	9.81104	10.3317	10.9919	9.84364	6	6	36.023	33.204
Ctsb	Cathepsin B;Cathepsin B light chain;Cathepsin B heavy chain	P10605	9.38899	9.93798	9.13399	9.40248	9.34981	9.12691	4	4	37.279	56.481
Eif4a2	Eukaryotic initiation factor 4A-II;Eukaryotic initiation factor 4A-II, N-terminally processed	P10630	13.7056	14.4981	13.6099	13.6499	13.9852	13.5986	11	5	46.402	303.33
Txn	Thioredoxin	P10639	13.108	14.0166	13.0037	12.9876	13.4392	12.9132	8	8	11.675	26.253
Gstm1	Glutathione S-transferase Mu 1	P10649	15.2235	16.0878	15.2298	15.2525	15.7326	15.254	25	21	25.97	320.72
Slc3a2	4F2 cell-surface antigen heavy chain	P10852	12.6616	13.2515	12.7663	12.8118	12.9978	12.6596	13	13	58.336	127.82
Hist1h2bf;Hist1h2br;Hist1h2bp;Hist1h2bk	Histone H2B type 1-F/J/L;Histone H2B;Histone H2B type 1-P;Histone H2B type 1-K	P10853	17.3504	18.8164	18.0861	17.9816	18.4741	17.3758	13	0	13.936	198.16
H1f0	Histone H1.0;Histone H1.0, N-terminally processed	P10922	13.2534	13.8789	12.2244	12.2628	12.7224	10.9781	8	8	20.861	38.864
Sub1	Activated RNA polymerase II transcriptional coactivator p15	P11031	9.54421	9.42861	8.84972	9.43331	9.78617	8.9857	4	4	14.427	12.853
Col1a1	Collagen alpha-1(I) chain	P11087	8.72387	9.59134	8.97533	8.41278	8.74943	10.4016	4	4	138.03	5.8649
Gpx1	Glutathione peroxidase 1;Glutathione peroxidase	P11352	11.2654	11.931	11.0245	11.0433	11.1166	11.0235	5	5	22.329	58.765
Fabp3	Fatty acid-binding protein, heart	P11404	12.4318	13.3117	12.3007	12.5113	12.8104	12.3964	7	7	14.819	21.707
Lamp1	Lysosome-associated membrane glycoprotein 1	P11438	7.14822	7.03529	6.04155	6.49136	6.9397	6.37403	1	1	43.865	2.4773
Hsp90ab1	Heat shock protein HSP 90-beta	P11499	16.1676	16.9346	16.1821	16.1122	16.2675	15.9155	47	30	83.28	323.31
Dmd	Dystrophin	P11531	9.72352	10.1506	9.3915	9.47717	9.86544	9.77683	4	3	425.83	13.541
Camk2a	Calcium/calmodulin-dependent protein kinase type II subunit alpha	P11798	14.9451	15.9512	14.8389	14.7706	15.3124	14.6348	25	17	54.114	228.04
Tcp1	T-complex protein 1 subunit alpha	P11983	13.2679	14.1916	13.3146	13.4396	13.6224	13.1474	24	24	60.448	134.48
App	Amyloid beta A4 protein;N-APP;Soluble APP-alpha;Soluble APP-beta;C99;Beta-amyloid protein 42;Beta-amyloid protein 40;C83;P3(42);P3(40);C80;Gamma-secretase C-terminal fragment 59;Gamma-secretase C-terminal fragment 57;Gamma-secretase C-terminal fragment 50;C31	P12023	13.2983	14.0417	13.0972	15.4631	15.7991	15.8947	15	14	86.721	310.53
Pfkl	ATP-dependent 6-phosphofructokinase, liver type	P12382	12.6293	13.015	12.546	12.4722	12.566	12.4502	20	14	85.359	149.51
Calb1	Calbindin	P12658	7.02337	7.84568	5.8801	7.55543	7.1472	6.16122	4	3	29.994	5.4324
Cox5a	Cytochrome c oxidase subunit 5A, mitochondrial	P12787	15.0417	16.1433	14.939	15.0437	15.3743	14.7941	7	7	16.101	72.122
Pdcd6	Programmed cell death protein 6	P12815	10.9326	11.2329	10.7348	10.6372	10.6099	10.4357	5	5	21.867	27.928
Cntn1	Contactin-1	P12960	13.2738	13.6272	13.2109	13.31	13.4097	12.9142	24	24	113.39	164.93
Scg5	Neuroendocrine protein 7B2;N-terminal peptide;C-terminal peptide	P12961	9.16865	9.41762	8.79198	8.97097	9.63532	9.0561	3	3	23.866	33.558
Rpl7a;Gm14214	60S ribosomal protein L7a	P12970	10.3768	10.9773	9.85512	10.0991	10.3015	9.10504	5	5	29.976	14.914
Umps	Uridine 5-monophosphate synthase;Orotate phosphoribosyltransferase;Orotidine 5-phosphate decarboxylase	P13439	NaN	NaN	NaN	NaN	NaN	NaN	1	1	52.292	2.6014
Ncam1	Neural cell adhesion molecule 1	P13595	16.2717	16.742	16.6572	16.6534	16.3973	15.9746	42	0	119.43	323.31
Atp1b1	Sodium/potassium-transporting ATPase subunit beta-1	P14094	16.205	16.8364	16.3344	16.3657	16.7219	16.0951	16	16	35.194	264.41
Rpl27a	60S ribosomal protein L27a	P14115	10.0477	11.1133	9.97241	10.3836	10.4357	9.86158	2	2	16.605	4.8203
Rps16	40S ribosomal protein S16	P14131	11.4771	12.0582	10.9183	11.3227	11.4719	10.951	9	9	16.445	25.706
Rpl7	60S ribosomal protein L7	P14148	8.44199	8.71726	7.59104	8.27366	7.77479	7.48406	5	4	31.419	20.463
Mdh1	Malate dehydrogenase, cytoplasmic	P14152	17.07	17.8759	17.0428	17.0367	17.4707	16.9196	21	21	36.511	323.31
Rpsa	40S ribosomal protein SA	P14206	11.9377	12.6563	11.6116	11.6555	12.0496	11.5492	9	9	32.838	242.88
Calr	Calreticulin	P14211	13.8898	14.9724	13.7863	13.849	14.3018	13.6486	18	18	47.994	229.73
Atp1b2	Sodium/potassium-transporting ATPase subunit beta-2	P14231	12.9822	13.8384	12.9253	13.2961	13.6537	12.8658	7	7	33.344	33.466
Srp54;Srp54c	Signal recognition particle 54 kDa protein	P14576	8.76032	9.13809	8.75629	8.72506	8.39025	8.62348	4	4	55.72	10.893
Hspb1	Heat shock protein beta-1	P14602	9.49995	10.2479	9.66196	9.38617	9.49221	9.12153	3	3	23.014	25.511
Psmd3	26S proteasome non-ATPase regulatory subunit 3	P14685	10.4692	10.8458	10.3618	10.7306	10.4565	10.2646	10	10	60.718	59.21
Lmnb1	Lamin-B1	P14733	14.1915	15.0114	14.2092	14.1108	14.6418	13.9421	40	34	66.785	166.42
Rplp0	60S acidic ribosomal protein P0	P14869	11.7337	12.3917	11.489	11.6478	12.0091	11.3234	8	8	34.216	33.652
Map1b	Microtubule-associated protein 1B;MAP1B heavy chain;MAP1 light chain LC1	P14873	16.3374	17.1633	16.3207	16.34	16.6502	16.0804	90	88	270.25	323.31
Jund	Transcription factor jun-D	P15066	NaN	NaN	NaN	NaN	NaN	NaN	1	1	34.904	5.2124
Glul	Glutamine synthetase	P15105	15.9276	16.8576	16.0877	16.1184	16.4875	16.1305	23	23	42.119	323.31
Ntrk2	BDNF/NT-3 growth factors receptor	P15209	6.02332	5.95066	NaN	5.69111	6.16507	5.43823	2	2	92.132	18.324
Bpgm	Bisphosphoglycerate mutase;Phosphoglycerate mutase	P15327	9.94679	10.2245	9.76542	9.68918	9.72688	10.147	4	4	29.978	33.083
Nme1	Nucleoside diphosphate kinase A	P15532	12.0656	12.8251	12.122	12.1155	12.4808	11.9004	11	3	17.208	32.514
Hist1h1c	Histone H1.2	P15864	11.8809	12.0837	10.9607	11.5391	11.5422	10.3116	13	2	21.266	4.8235
Lgals1	Galectin-1	P16045	8.86567	9.24008	8.43196	8.38297	8.86062	8.86586	3	3	14.866	11.805
Prkce	Protein kinase C epsilon type	P16054	11.0704	11.7083	10.9394	10.7573	11.1976	10.7007	8	8	83.56	23.307
Ldhb	L-lactate dehydrogenase B chain	P16125	16.668	17.4927	16.6206	16.6712	16.9348	16.4644	15	14	36.572	260.34
Cnp	2,3-cyclic-nucleotide 3-phosphodiesterase	P16330	15.8024	16.1544	15.7928	15.9889	16.1152	15.4665	28	27	47.123	323.31
Mut	Methylmalonyl-CoA mutase, mitochondrial	P16332	11.5352	12.2658	11.6562	11.6741	11.9713	11.5097	8	8	82.843	34.533
Ass1	Argininosuccinate synthase	P16460	9.05203	9.5283	9.01089	9.0921	9.67326	8.90099	6	6	46.584	14.125
Hspa1l	Heat shock 70 kDa protein 1-like	P16627	5.43576	6.39987	4.69633	5.96141	5.29135	5.41549	12	1	70.636	2.497
Lamp2	Lysosome-associated membrane glycoprotein 2	P17047	7.60355	8.47208	7.47986	7.79312	7.86332	7.56849	1	1	45.681	2.8242
Hspa2	Heat shock-related 70 kDa protein 2	P17156	13.4947	14.1776	13.5719	13.4402	13.9267	13.2386	30	13	69.641	132.74
Eno1	Alpha-enolase	P17182	17.8772	18.7329	17.7445	17.8356	18.1851	17.6199	38	32	47.14	323.31
Eno2	Gamma-enolase;Enolase	P17183	15.8903	16.7609	15.8649	15.8144	16.3529	15.558	28	20	47.296	323.31
Ptbp1	Polypyrimidine tract-binding protein 1	Q8BGJ5	7.31587	8.44874	6.55931	6.8049	7.13996	7.10507	3	3	56.891	35.401
Ap2a1	AP-2 complex subunit alpha-1	P17426	14.0787	14.8115	13.8979	14.1172	14.2709	13.8558	33	23	107.66	323.31
Ap2a2	AP-2 complex subunit alpha-2	P17427	12.7081	13.4538	12.6854	12.7994	12.9043	12.6832	32	22	104.02	166.67
Cox7c	Cytochrome c oxidase subunit 7C, mitochondrial	P17665	11.4489	12.1648	10.8674	11.0672	11.5395	11.115	3	3	7.3325	9.5597
Ppia	Peptidyl-prolyl cis-trans isomerase A;Peptidyl-prolyl cis-trans isomerase A, N-terminally processed	P17742	17.8015	18.5196	17.6995	17.8348	18.2495	17.5258	15	15	17.971	263.69
Tpi1	Triosephosphate isomerase	P17751	16.7571	17.5693	16.7885	16.7389	17.2331	16.6102	18	18	32.191	323.31
Slc2a1	Solute carrier family 2, facilitated glucose transporter member 1	P17809	9.76852	10.6224	9.97154	9.92422	10.2476	9.83329	4	4	53.984	7.2134
Hspa1a;Hspa1b	Heat shock 70 kDa protein 1A;Heat shock 70 kDa protein 1B	Q61696	9.54738	10.0477	9.6501	8.97547	9.75837	9.19436	14	3	70.078	58.039
Ptpra	Receptor-type tyrosine-protein phosphatase;Receptor-type tyrosine-protein phosphatase alpha	Q91V35	5.76256	5.92643	5.21607	6.54404	6.33603	5.97276	1	1	89.841	2.8441
Ctsd	Cathepsin D	P18242	11.8711	12.664	11.8295	11.9249	12.3709	11.8718	10	10	44.953	44.248
Cfl1	Cofilin-1	P18760	16.0601	16.88	16.159	16.1162	16.586	16.066	13	9	18.559	78.143
Gnao1	Guanine nucleotide-binding protein G(o) subunit alpha	P18872	16.1358	16.9496	16.386	16.5205	16.4681	15.8518	17	15	40.084	323.31
Fasn	Fatty acid synthase;[Acyl-carrier-protein] S-acetyltransferase;[Acyl-carrier-protein] S-malonyltransferase;3-oxoacyl-[acyl-carrier-protein] synthase;3-oxoacyl-[acyl-carrier-protein] reductase;3-hydroxyacyl-[acyl-carrier-protein] dehydratase;Enoyl-[acyl-carrier-protein] reductase;Oleoyl-[acyl-carrier-protein] hydrolase	P19096	13.8554	14.4414	13.7623	13.8626	14.0441	13.7521	51	51	272.43	233.43
Gstp1;Gstp2	Glutathione S-transferase P 1;Glutathione S-transferase P 2	P19157	12.7837	13.6064	12.435	12.6817	13.0622	12.508	6	6	23.609	264.09
Nefh	Neurofilament heavy polypeptide	P19246	12.5876	13.2148	12.407	12.5401	12.8016	12.4908	20	16	116.99	278.04
Serpinh1	Serpin H1	P19324	8.52325	9.12355	8.52333	8.53687	8.26594	8.31347	5	5	46.533	21.037
Cox5b	Cytochrome c oxidase subunit 5B, mitochondrial	Q9D881	15.0583	15.5682	14.9916	15.0693	15.182	14.9384	7	7	13.847	36.325
Cox4i1	Cytochrome c oxidase subunit 4 isoform 1, mitochondrial	P19783	15.1214	15.6375	15.2606	15.2494	15.4218	15.1568	13	13	19.53	323.31
Hspa5	78 kDa glucose-regulated protein	P20029	14.3376	15.1203	14.3061	14.4414	14.7593	14.215	34	31	72.421	323.31
Hexb	Beta-hexosaminidase subunit beta	P20060	7.23754	7.67476	7.09982	6.71576	7.9847	6.81276	1	1	61.115	4.7058
Prdx3	Thioredoxin-dependent peroxide reductase, mitochondrial	P20108	12.7462	13.3798	12.5907	12.7622	12.9214	12.6463	8	8	28.127	287.91
Vim	Vimentin	P20152	15.3717	16.4297	15.4781	15.4773	15.8234	15.4576	45	36	53.687	323.31
Map2	Microtubule-associated protein 2	P20357	15.8772	16.5733	15.8747	15.8088	16.1294	15.7035	70	51	199.13	323.31
Ubl4a	Ubiquitin-like protein 4A	P21126	6.22992	7.08873	6.03639	5.84556	6.69738	5.9319	3	3	17.8	10.618
Gna11	Guanine nucleotide-binding protein subunit alpha-11	P21278	9.50857	9.6198	9.55292	9.24065	9.61069	9.37602	6	4	42.024	13.879
Gnaq	Guanine nucleotide-binding protein G(q) subunit alpha	P21279	11.2057	11.6419	11.136	11.0614	11.3828	10.8564	10	8	42.158	49.357
Akr1b7	Aldose reductase-related protein 1	P21300	8.8966	9.38692	8.64714	8.92567	9.40852	8.776	1	1	35.988	2.9386
Abcb1a;Abcb1b	Multidrug resistance protein 1A;Multidrug resistance protein 1B	P21447	7.90087	8.31375	7.93887	7.96711	7.89773	8.05371	3	2	140.64	5.9686
Cst3	Cystatin-C	P21460	11.0857	11.8002	10.9857	11.0229	11.5717	10.8546	6	6	15.531	75.262
Eno3	Beta-enolase;Enolase	P21550	7.9655	8.22752	7.33181	7.626	8.23649	7.16772	8	1	47.024	2.335
Gc	Vitamin D-binding protein	P21614	7.8219	8.66473	8.05224	7.2293	7.9521	7.38293	1	1	53.6	2.1183
Tgm2	Protein-glutamine gamma-glutamyltransferase 2	P21981	10.24	10.7942	10.0693	10.1615	10.3377	10.3862	7	7	77.06	33.125
Fech	Ferrochelatase;Ferrochelatase, mitochondrial	Q544X6	10.1604	10.9026	10.245	10.0323	10.6699	10.0573	6	6	47.421	21.012
Serpina1b	Alpha-1-antitrypsin 1-2	P22599	9.71805	10.607	10.0125	9.77609	9.93063	9.87828	6	2	45.974	14.595
Ap1g1	AP-1 complex subunit gamma-1	Q8CBB7	7.24983	7.95675	7.5267	7.98647	7.88746	8.11098	4	4	91.721	11.443
Hmbs	Porphobilinogen deaminase	P22907	8.07687	8.7996	8.31619	8.75218	7.98214	7.99101	2	2	39.344	2.2244
Eif3a	Eukaryotic translation initiation factor 3 subunit A	P23116	10.9713	11.3293	10.7585	10.9296	11.0857	10.5932	15	15	161.93	26.657
Cbx3	Chromobox protein homolog 3	Q9DCC5	12.3931	13.0819	12.5008	12.4166	12.7341	12.115	8	7	20.811	81.046
Gja1	Gap junction alpha-1 protein	P23242	10.1935	10.6637	10.2965	10.4294	10.672	9.92954	6	6	43.004	58.872
Pnp	Purine nucleoside phosphorylase	Q543K9	9.88655	10.9614	10.0728	10.0373	10.2131	9.88614	7	7	32.263	42.806
Gria2	Glutamate receptor 2	P23819	10.589	10.8379	10.4823	10.6817	10.5861	10.1986	7	5	98.661	16.215
Cryab	Alpha-crystallin B chain	P23927	9.70423	10.0727	9.43669	9.71239	10.1087	9.67643	5	5	20.069	13.825
Ces1c	Carboxylesterase 1C	P23953	10.1361	10.8823	10.0564	9.89851	10.1927	10.1867	5	1	61.055	14.447
Cat	Catalase	P24270	9.21784	9.88506	8.83507	8.95239	9.24194	9.23472	3	3	59.795	9.2289
Bcat1	Branched-chain-amino-acid aminotransferase;Branched-chain-amino-acid aminotransferase, cytosolic	Q8CBC8	12.3441	13.0489	12.3338	12.1976	12.6234	12.2565	10	10	49.9	141.64
Ppib	Peptidyl-prolyl cis-trans isomerase B	P24369	11.4406	12.1665	11.1012	11.34	11.644	11.1909	7	7	23.713	20.053
Gsta4	Glutathione S-transferase A4	P24472	13.0903	13.6544	13.1759	13.1966	13.2699	13.1684	6	6	25.564	37.275
Lta4h	Leukotriene A-4 hydrolase	P24527	11.9599	12.6741	12.0269	11.8761	12.0704	11.8788	15	15	69.05	148.22
Th	Tyrosine 3-monooxygenase	P24529	11.1529	11.4997	10.9882	11.2603	11.1893	10.6428	12	12	55.992	34.68
Impdh2	Inosine-5-monophosphate dehydrogenase 2	P24547	10.5089	11.5123	10.3719	10.2097	10.8893	10.2416	8	7	55.814	20.455
Aldh1a1;Aldh1a7	Retinal dehydrogenase 1;Aldehyde dehydrogenase, cytosolic 1	P24549	9.21791	9.96103	9.3213	9.22016	9.22733	9.26294	7	5	54.467	58.905
M6pr	Cation-dependent mannose-6-phosphate receptor	P24668	8.19731	8.47804	8.10287	8.16269	8.59682	8.14766	3	3	31.172	53.298
Tln1	Talin-1	P26039	10.4893	11.0481	10.4343	10.4847	10.7387	10.2826	21	16	269.82	76.6
Ezr	Ezrin	P26040	11.4083	11.9114	11.3574	11.4081	11.5862	11.3162	17	11	69.406	29.241
Msn	Moesin	P26041	13.2564	13.8843	13.1598	13.2732	13.5757	13.3079	23	15	67.766	67.869
Rdx	Radixin	P26043	11.8874	12.31	11.7422	11.8262	12.0901	11.8044	20	12	68.542	35.27
Ctnna1	Catenin alpha-1	P26231	8.30186	8.68043	7.96815	7.91444	7.52818	8.00972	7	3	100.11	4.4917
Chga	Chromogranin-A;Pancreastatin;Beta-granin;WE-14;Catestatin;GE-25;Serpinin-RRG;Serpinin;p-Glu serpinin precursor	P26339	10.6067	11.022	10.412	10.6169	10.4067	10.1093	7	7	51.789	37.305
Ptma	Prothymosin alpha;Prothymosin alpha, N-terminally processed;Thymosin alpha	P26350	10.7501	12.1301	11.5533	11.1219	11.0491	10.0041	5	5	12.254	54.071
U2af2	Splicing factor U2AF 65 kDa subunit	Q3KQM4	10.6633	11.4119	10.2131	10.7356	11.0496	10.494	5	5	33.901	15.125
Glud1	Glutamate dehydrogenase 1, mitochondrial	P26443	16.0899	16.9021	15.9832	16.0991	16.5334	15.9306	31	31	61.336	323.31
Psmd7	26S proteasome non-ATPase regulatory subunit 7	P26516	10.7358	11.3175	10.7739	10.7026	10.9608	10.8499	6	6	36.539	78.746
Sars	Serine--tRNA ligase, cytoplasmic	Q8C483	11.9671	12.5943	11.9645	11.7493	12.1723	11.8993	15	15	61.166	110.68
Marcks	Myristoylated alanine-rich C-kinase substrate	P26645	12.9597	14.7491	13.1547	13.5244	13.6442	12.8442	6	6	29.661	42.93
Fkbp1a	Peptidyl-prolyl cis-trans isomerase FKBP1A;Peptidyl-prolyl cis-trans isomerase	P26883	12.3876	12.6998	12.0231	12.1029	12.2915	11.8706	4	4	11.922	120.77
Snrpb;Snrpn	Small nuclear ribonucleoprotein-associated protein B;Small nuclear ribonucleoprotein-associated protein N	P27048	10.7056	11.112	10.7576	10.7106	11.1476	10.279	3	3	23.656	26.027
Cers1	Ceramide synthase 1	P27545	5.77112	4.85325	4.24115	4.29212	4.32841	3.33357	1	1	40.1	3.5031
Map4	Microtubule-associated protein 4	P27546	10.6355	11.2193	10.6465	10.5744	10.9484	10.684	26	12	117.43	117.33
Gna13	Guanine nucleotide-binding protein subunit alpha-13	P27601	8.53037	8.55919	7.97419	8.0676	8.40088	8.21179	3	2	44.054	2.6789
Plaa	Phospholipase A-2-activating protein	P27612	6.89105	7.53597	7.4224	6.71932	7.04582	6.85624	2	2	87.22	5.2171
Rpl3	60S ribosomal protein L3	P27659	11.5825	12.4136	11.5097	11.8445	11.9562	10.9263	9	9	46.109	62.816
H2afx	Histone H2AX	P27661	16.8983	18.3864	16.8249	16.8918	17.5768	16.024	9	4	15.142	58.925
Rasgrf1	Ras-specific guanine nucleotide-releasing factor 1	P27671	7.8289	8.21684	7.59604	7.65256	7.39472	7.40361	1	1	144.1	3.6192
Pdia3	Protein disulfide-isomerase A3	P27773	14.5637	15.465	14.6151	14.6014	14.9957	14.5986	29	29	56.678	314.03
Braf;Raf1	Serine/threonine-protein kinase B-raf;RAF proto-oncogene serine/threonine-protein kinase	P28028	6.58765	7.46377	7.41287	6.99526	7.15522	6.36287	2	2	88.779	6.5511
Mt3	Metallothionein-3	P28184	10.6012	11.126	11.0364	11.2125	11.7	11.2599	2	2	7.0092	6.7985
Aco1	Cytoplasmic aconitate hydratase	P28271	10.4534	11.2952	10.3343	10.5883	10.7409	10.2965	8	8	98.124	22.22
Apex1	DNA-(apurinic or apyrimidinic site) lyase;DNA-(apurinic or apyrimidinic site) lyase, mitochondrial	P28352	10.3587	10.6738	10.1496	10.3273	10.32	10.1431	6	6	35.49	107.37
Adh5	Alcohol dehydrogenase class-3	P28474	12.8887	13.4679	12.9691	12.9398	13.0787	12.9622	10	10	39.547	56.634
Adssl1	Adenylosuccinate synthetase isozyme 1	P28650	8.08433	8.31111	7.93852	7.97797	7.5744	8.32535	4	4	50.254	25.809
Camk2b	Calcium/calmodulin-dependent protein kinase type II subunit beta	P28652	16.1655	16.8225	15.9659	15.9168	16.4632	15.7359	29	18	60.46	323.31
Bgn	Biglycan	P28653	6.61014	7.06124	6.779	5.83322	5.84449	6.74806	2	2	41.639	3.4216
Atxn10	Ataxin-10	P28658	10.5787	11.5584	10.3696	10.5896	10.9928	10.441	5	5	53.706	8.5948
38231	Septin-4	P28661	11.0058	11.4866	10.736	10.9241	11.2295	10.651	13	9	54.935	35.216
Napb	Beta-soluble NSF attachment protein	P28663	13.6578	14.3994	13.6663	13.74	14.024	13.5792	22	17	33.557	208.26
Marcksl1	MARCKS-related protein	P28667	8.47764	9.28859	8.27701	8.35279	8.70981	8.34629	3	3	20.165	30.427
Kif5c	Kinesin heavy chain isoform 5C	P28738	9.54019	10.4783	9.64958	9.7233	9.52356	9.64124	15	6	109.27	19.721
Pabpc1;Pabpc6	Polyadenylate-binding protein 1;Polyadenylate-binding protein	P29341	12.9361	13.6026	12.9792	13.0286	13.2667	12.8098	22	15	70.67	189
Gnb4	Guanine nucleotide-binding protein subunit beta-4	P29387	NaN	NaN	NaN	NaN	NaN	NaN	7	2	37.379	2.3563
Hexa	Beta-hexosaminidase subunit alpha	P29416	6.88826	7.70536	6.53294	6.80323	6.30168	5.97379	2	2	60.612	12.76
Nedd8	NEDD8	P29595	11.1444	11.6557	11.1048	11.3839	11.3197	10.7832	4	4	8.9723	28.041
Ahsg	Alpha-2-HS-glycoprotein	P29699	9.8798	10.4165	10.2103	9.97885	10.0493	10.4062	6	6	37.325	34.245
Oat	Ornithine aminotransferase, mitochondrial	P29758	11.8805	12.4507	11.8648	11.9588	12.3069	11.6087	12	12	48.354	170.02
Vtn	Vitronectin	P29788	8.0805	8.564	8.40603	8.13935	8.68958	8.76477	2	2	54.848	6.6165
Ckmt1	Creatine kinase U-type, mitochondrial	P30275	15.3694	16.0064	15.2327	15.4851	15.7201	15.4484	21	21	47.003	323.31
Fkbp4	Peptidyl-prolyl cis-trans isomerase FKBP4;Peptidyl-prolyl cis-trans isomerase FKBP4, N-terminally processed	P30416	10.2907	11.0849	10.1682	10.1411	10.3887	10.1946	7	7	51.572	54.734
Aimp1	Aminoacyl tRNA synthase complex-interacting multifunctional protein 1;Endothelial monocyte-activating polypeptide 2	Q3UZG4	10.259	10.7109	10.2425	10.293	10.675	10.0126	6	6	35.166	13.362
Prkar2b	cAMP-dependent protein kinase type II-beta regulatory subunit	P31324	10.9758	11.6068	10.9967	10.8116	11.1638	10.7735	14	11	46.167	129.04
Slc6a1	Sodium- and chloride-dependent GABA transporter 1	P31648	9.86006	10.7091	10.2046	10.4585	10.2187	10.145	1	1	67.001	36.033
Slc6a11	Sodium- and chloride-dependent GABA transporter 3	P31650	13.5015	14.0748	13.4643	13.7751	14.1176	13.2935	9	9	69.96	122.45
Dbi	Acyl-CoA-binding protein	P31786	15.343	16.2985	15.5095	15.65	15.8143	15.3954	10	10	10	112.55
Map2k1	Dual specificity mitogen-activated protein kinase kinase 1	P31938	14.5384	15.1882	14.5928	14.4412	14.8327	14.2944	16	9	43.474	71.411
Scp2	Non-specific lipid-transfer protein	P32020	11.3274	12.0922	11.0676	11.1333	11.5642	11.0836	8	8	59.125	19.655
Slc2a3	Solute carrier family 2, facilitated glucose transporter member 3	P32037	8.13391	8.75886	8.49422	7.93156	8.03182	7.86326	1	1	53.478	26.659
Ssb	Lupus La protein homolog	P32067	12.4654	13.0885	12.527	12.4821	12.9335	12.2395	9	9	47.756	28.161
Drg1	Developmentally-regulated GTP-binding protein 1	P32233	7.0332	7.15076	6.60182	6.64717	6.54834	5.96354	2	2	40.512	4.2602
Serpinc1	Antithrombin-III	P32261	8.38741	9.0393	8.66302	8.24722	8.29577	7.98077	4	4	52.003	18.592
Pvalb	Parvalbumin alpha	P32848	10.1795	10.6157	10.1124	9.86783	10.2124	9.39478	5	4	11.93	10.406
Kras	GTPase KRas;GTPase KRas, N-terminally processed	P32883	NaN	NaN	NaN	NaN	NaN	NaN	5	1	21.656	2.171
Wars	Tryptophan--tRNA ligase, cytoplasmic;T1-TrpRS;T2-TrpRS	P32921	12.14	12.7645	12.2098	12.1809	12.3886	11.9446	10	10	54.357	81.317
Kif5a	Kinesin heavy chain isoform 5A	P33175	5.40728	5.94617	5.29146	4.73091	6.40454	5.33016	12	4	117.02	5.3749
Ranbp1	Ran-specific GTPase-activating protein	P34022	11.9944	12.779	11.9853	11.9038	12.2001	11.7476	6	6	23.596	67.115
Mif	Macrophage migration inhibitory factor	P34884	12.9636	14.5407	12.5021	12.7328	13.356	12.615	5	5	12.504	236.22
Ephx2	Bifunctional epoxide hydrolase 2;Cytosolic epoxide hydrolase 2;Lipid-phosphate phosphatase	P34914	9.38301	10.4867	9.86296	9.85742	9.88426	9.77416	4	4	62.515	10.547
Apoc1	Apolipoprotein C-I;Truncated apolipoprotein C-I	P34928	NaN	NaN	NaN	NaN	NaN	NaN	1	1	9.6963	2.8683
Ptpn11	Tyrosine-protein phosphatase non-receptor type 11	P35235	10.7002	11.2286	10.6717	10.8065	10.6188	10.8442	12	12	68.46	59.633
Rab3d	Ras-related protein Rab-3D	P35276	10.4925	10.9573	10.1041	10.1275	10.8037	9.82552	4	1	24.416	3.1989
Rab5c	Ras-related protein Rab-5C	P35278	10.8036	11.1128	10.5586	10.6795	11.0084	10.4872	6	4	23.412	49.868
Rab6a	Ras-related protein Rab-6A	P35279	9.77727	10.1774	9.78697	9.70879	9.69698	9.27419	11	5	23.59	19.022
Rab21	Ras-related protein Rab-21	P35282	7.23601	8.30159	6.85549	7.76957	6.83264	7.22448	3	3	24.106	6.4214
Rab18	Ras-related protein Rab-18	P35293	9.13999	9.63047	8.9028	9.04865	9.21196	8.4641	4	4	23.035	15.108
Pdha1	Pyruvate dehydrogenase E1 component subunit alpha, somatic form, mitochondrial	P35486	14.839	15.6569	14.7504	14.9633	15.1258	14.6531	27	27	43.231	258.12
Fah	Fumarylacetoacetase	P35505	8.52411	9.06439	8.48671	8.64433	8.84445	8.23664	2	2	46.175	5.6689
Fbl	rRNA 2-O-methyltransferase fibrillarin	P35550	9.19106	9.74356	8.81929	9.15694	9.37071	8.97482	3	2	34.306	5.2747
Canx	Calnexin	P35564	13.4197	14.0501	13.5497	13.5504	13.9328	13.3775	14	14	67.277	101.39
Ap1m1;Ap1m2	AP-1 complex subunit mu-1;AP-1 complex subunit mu-2	P35585	9.0214	9.60095	8.73247	9.20653	8.96321	8.86199	3	3	48.542	8.5354
Prdx1	Peroxiredoxin-1	P35700	15.3205	15.8768	15.3684	15.3383	15.488	15.3792	14	13	22.176	123.21
Gpm6a	Neuronal membrane glycoprotein M6-a	P35802	11.2782	11.9451	11.4543	11.7014	11.7527	11.1112	4	4	31.149	10.739
Rpl12	60S ribosomal protein L12	P35979	12.0214	12.7388	11.9778	12.0616	12.3415	11.8567	7	7	17.804	55.291
Sar1a	GTP-binding protein SAR1a	P36536	6.21525	7.72206	7.06684	7.58075	7.82877	6.51453	1	1	22.371	2.1084
Cpox	Oxygen-dependent coproporphyrinogen-III oxidase, mitochondrial	P36552	8.24631	8.2848	8.06523	8.03447	7.68902	7.86709	1	1	49.714	8.5955
Gnl1	Guanine nucleotide-binding protein-like 1	P36916	10.0839	10.3021	9.82831	9.79181	9.8813	9.52436	7	7	68.77	59.256
Ppm1b	Protein phosphatase 1B	Q99NF7	NaN	NaN	NaN	NaN	NaN	NaN	2	1	52.11	2.3056
Por	NADPH--cytochrome P450 reductase	P37040	11.0734	11.9927	10.9968	11.0402	11.3083	11.0514	12	12	77.043	55.886
Tagln	Transgelin	P37804	9.97656	11.201	9.91731	10.0021	9.80676	10.3741	8	7	22.576	19.439
Hmgcl	Hydroxymethylglutaryl-CoA lyase, mitochondrial	P38060	10.2439	10.7895	10.2847	10.2025	10.7871	10.2985	8	8	34.238	49.722
Hspa9	Stress-70 protein, mitochondrial	P38647	14.6712	15.4691	14.6415	14.6963	15.0051	14.5527	39	38	73.46	323.31
Dnm1	Dynamin-1	P39053	16.4528	17.0891	16.3095	16.3099	16.6598	16.1503	57	5	97.802	323.31
Fyn	Tyrosine-protein kinase Fyn;Non-specific protein-tyrosine kinase	P39688	8.47792	9.27058	8.7413	8.84304	9.03395	8.06889	3	1	60.674	4.6457
Cap1	Adenylyl cyclase-associated protein 1	P40124	12.3808	13.2846	12.4414	12.4706	12.6567	12.3277	15	14	51.564	99.163
Tkt	Transketolase	P40142	14.2602	14.9464	14.1728	14.3262	14.6641	14.2599	28	28	67.63	273.25
Vps26a	Vacuolar protein sorting-associated protein 26A	P40336	6.61503	6.6555	6.30972	6.07902	6.68299	6.18708	2	2	38.113	5.4277
Rpl28	60S ribosomal protein L28	P41105	9.60474	10.2891	9.51765	9.27561	9.48051	8.97315	3	3	15.733	7.0918
Csk	Tyrosine-protein kinase CSK	P41241	7.01748	7.77617	6.87725	7.14639	6.78934	6.72928	2	2	50.716	6.2564
Eci1	Enoyl-CoA delta isomerase 1, mitochondrial	P42125	11.7249	12.2764	11.5453	11.9374	12.0353	11.5696	7	7	32.25	59.717
Foxk1	Forkhead box protein K1	P42128	8.34563	8.67147	8.41011	7.5445	8.36702	7.91582	1	1	74.919	4.9442
37500	Septin-2	P42208	11.8624	12.709	11.7438	11.6805	12.1256	11.6928	12	11	41.525	219.02
Pura	Transcriptional activator protein Pur-alpha	P42669	14.2082	15.1165	14.4848	14.4634	14.6376	14.177	18	16	34.883	323.31
Cct8	T-complex protein 1 subunit theta	P42932	14.0958	14.7576	14.1044	14.0736	14.2996	13.9772	27	27	59.555	216.46
Slc1a2	Excitatory amino acid transporter 2;Amino acid transporter	P43006	14.2311	14.8118	14.1736	14.396	14.6885	14.2003	11	11	62.03	323.31
Cox6a1	Cytochrome c oxidase subunit 6A, mitochondrial;Cytochrome c oxidase subunit 6A1, mitochondrial	Q9DCW5	11.294	12.4505	11.4238	11.3967	11.673	11.3025	3	3	12.483	39.392
Hist1h1e	Histone H1.4	P43274	15.2547	15.8132	14.603	14.9269	15.2279	13.3103	14	3	21.977	54.781
Hist1h1a	Histone H1.1	P43275	9.64872	9.40544	8.73725	8.55055	8.76149	7.42383	4	2	21.785	5.8417
Hist1h1b	Histone H1.5	P43276	8.44754	8.17028	7.74839	7.69808	7.95129	6.94181	6	2	22.576	5.2975
Hist1h1d	Histone H1.3	P43277	11.4978	12.3948	10.8534	11.1733	11.6501	10.0168	14	1	22.099	13.866
Akr1b1;Akr1b3	Aldose reductase	P45376	12.49	13.0282	12.4182	12.3458	12.6662	12.2454	14	14	35.732	88.857
Cfl2	Cofilin-2	P45591	11.8822	12.2413	11.7107	11.6784	12.1386	11.6206	10	7	18.709	41.166
Fkbp2	Peptidyl-prolyl cis-trans isomerase FKBP2	P45878	10.3822	10.5673	10.5879	10.3408	10.3525	10.1957	4	4	15.344	8.6054
Acadm	Medium-chain specific acyl-CoA dehydrogenase, mitochondrial	P45952	10.2831	11.1863	10.314	10.5938	10.6881	10.4153	6	6	46.481	16.916
Rangap1	Ran GTPase-activating protein 1	P46061	8.75962	9.16423	8.65328	8.82337	8.69968	8.93487	4	4	63.53	8.609
Syt1	Synaptotagmin-1	P46096	15.1696	15.8211	15.251	15.2324	15.5081	14.9325	25	25	47.417	228.54
Cdkn1b	Cyclin-dependent kinase inhibitor 1B	P46414	6.76089	7.06921	5.07652	5.57231	6.96705	6.17365	1	1	22.193	4.016
Nsf	Vesicle-fusing ATPase	P46460	16.0182	16.6696	15.891	15.8951	16.3223	15.758	49	48	82.613	323.31
Vps4a;Vps4b;Fignl1	Vacuolar protein sorting-associated protein 4A;Vacuolar protein sorting-associated protein 4B;Fidgetin-like protein 1	Q8VEJ9	8.44356	8.11582	7.74497	8.13036	8.38785	8.03733	1	1	48.906	3.3658
Psmc2	26S protease regulatory subunit 7	Q8BVQ9	11.6916	12.3035	11.5347	11.6326	11.8815	11.5613	15	15	52.866	77.293
Rab11b;Rab11a	Ras-related protein Rab-11B;Ras-related protein Rab-11A	P46638	12.452	12.794	12.3704	12.4748	12.5358	12.2973	10	9	24.489	44.509
Ina	Alpha-internexin	P46660	14.1108	14.8727	14.0015	13.9965	14.3378	13.9405	33	27	55.382	323.31
Adss	Adenylosuccinate synthetase isozyme 2	P46664	9.74032	10.1241	9.65632	9.91934	9.82671	9.91542	7	7	50.02	65.596
Nedd4	E3 ubiquitin-protein ligase NEDD4	P46935	8.41452	9.06864	8.34727	8.61567	8.66452	8.198	3	3	102.71	21.208
Cryz	Quinone oxidoreductase	P47199	9.12957	10.0129	9.13425	9.15327	9.66363	9.14206	5	5	35.268	11.086
Rph3a	Rabphilin-3A	P47708	9.5256	9.96022	9.41077	9.41255	9.87046	9.24074	4	4	75.488	42.964
Aldh2	Aldehyde dehydrogenase, mitochondrial	P47738	13.6583	14.5293	13.4291	13.5469	13.9347	13.5321	23	21	56.537	266.61
Capza1	F-actin-capping protein subunit alpha-1	Q5RKN9	9.35696	9.88597	9.03604	9.43486	9.32789	8.86465	9	6	32.953	28.355
Capza2	F-actin-capping protein subunit alpha-2	P47754	12.528	13.3904	12.4708	12.4459	12.7874	12.2866	9	6	32.967	83.368
Gsr	Glutathione reductase, mitochondrial	P47791	11.2803	11.4689	10.9992	11.233	11.2145	11.1392	6	6	53.662	36.108
Map2k4	Dual specificity mitogen-activated protein kinase kinase 4	P47809	8.59727	9.3766	8.75589	9.15677	8.8534	8.39103	5	5	44.113	20.856
Pfkm	ATP-dependent 6-phosphofructokinase, muscle type	P47857	14.4398	15.0172	14.3484	14.4106	14.616	14.2309	28	24	85.268	323.31
Rpl6	60S ribosomal protein L6	P47911	10.5547	10.2939	9.16591	9.34161	9.51907	8.97137	5	5	33.509	8.6424
Crkl	Crk-like protein	P47941	9.57279	10.6963	9.86146	9.95303	10.2883	9.64913	5	5	33.83	11.301
Rpl5	60S ribosomal protein L5	P47962	12.4683	13.0942	12.3888	12.5466	12.7077	12.2813	10	10	34.4	34.529
Rpl13	60S ribosomal protein L13	P47963	11.7994	12.3837	11.3916	11.6826	11.9172	11.0957	12	11	24.305	47.818
Anxa5	Annexin A5	P48036	14.4178	15.2772	14.4264	14.5725	14.7728	14.5109	25	24	35.752	323.31
Gad1	Glutamate decarboxylase 1	P48318	12.6916	13.1763	12.5431	12.4728	12.8616	12.3977	17	16	66.648	139.74
Gad2	Glutamate decarboxylase 2	P48320	12.7714	13.4151	12.623	12.7024	12.987	12.5416	11	10	65.223	124.3
Tbca	Tubulin-specific chaperone A	P48428	10.193	10.6065	10.1513	10.041	10.3696	10.0396	6	6	12.758	10.496
Lmna	Prelamin-A/C;Lamin-A/C	P48678	14.2359	15.298	14.4174	14.3134	14.6778	14.105	38	36	74.237	323.31
Hspa4l	Heat shock 70 kDa protein 4L	P48722	13.2448	14.0017	13.2742	13.2418	13.5394	13.1701	41	38	94.381	255.93
Cbr1	Carbonyl reductase [NADPH] 1	P48758	13.5311	13.8902	13.3575	13.533	13.4785	13.5313	21	19	30.641	137.48
Cox7a2	Cytochrome c oxidase subunit 7A2, mitochondrial	P48771	11.7233	12.0305	11.5226	12.0036	11.9327	11.8756	4	4	9.2908	15.156
Slc25a4	ADP/ATP translocase 1	P48962	15.003	15.4171	14.8994	14.9437	15.1232	14.6264	27	14	32.904	323.31
Camlg	Calcium signal-modulating cyclophilin ligand	P49070	NaN	NaN	NaN	NaN	NaN	NaN	1	1	32.542	15.479
Hnrnpa1	Heterogeneous nuclear ribonucleoprotein A1;Heterogeneous nuclear ribonucleoprotein A1, N-terminally processed	Q5EBP8	12.973	13.4324	12.7328	12.8102	13.1068	12.6136	10	9	38.833	163.69
Inpp1	Inositol polyphosphate 1-phosphatase	P49442	10.3444	10.6678	9.94184	10.296	10.44	10.08	6	6	43.346	20.327
Ppm1a	Protein phosphatase 1A	P49443	10.2664	10.7536	10.2311	10.3301	10.5735	10.0503	10	9	42.432	35.066
Cdk5	Cyclin-dependent-like kinase 5	P49615	11.2408	12.1928	11.0313	11.0579	11.4413	11.1154	7	6	33.288	33.198
Psma2	Proteasome subunit alpha type-2	P49722	11.0978	11.8693	11.1784	10.9938	11.5593	11.0631	6	6	25.926	57.08
Tmod1	Tropomodulin-1	P49813	8.2493	8.47606	8.28794	7.17702	8.44944	8.30838	3	2	40.466	13.11
S100b	Protein S100-B	P50114	9.87575	10.6683	9.52978	9.86933	9.75872	9.58856	1	1	10.728	19.952
Bckdha	2-oxoisovalerate dehydrogenase subunit alpha, mitochondrial	Q3U3J1	6.00162	7.30232	6.57957	6.92469	6.62637	6.7301	1	1	50.773	2.553
Gng4	Guanine nucleotide-binding protein G(I)/G(S)/G(O) subunit gamma-4	P50153	10.8007	11.5002	10.6898	10.8839	11.0839	10.3557	6	6	8.4047	47.369
Hsd17b8;H2-Ke6	Estradiol 17-beta-dehydrogenase 8	P50171	9.25072	9.75746	9.20242	9.51607	9.22879	9.50106	8	8	26.588	51.671
Ahcy	Adenosylhomocysteinase	P50247	13.6266	14.1016	13.5126	13.5818	13.8449	13.487	14	14	47.688	60.594
Fmo1	Dimethylaniline monooxygenase [N-oxide-forming] 1	P50285	7.24365	7.88777	7.45376	7.55926	7.75221	6.82299	2	2	59.914	3.8552
Gdi1	Rab GDP dissociation inhibitor alpha	P50396	15.197	15.9906	15.1041	15.2199	15.46	15.0725	33	27	50.521	323.31
Atp6v1a	V-type proton ATPase catalytic subunit A	P50516	15.5948	16.2304	15.59	15.6168	15.7244	15.4973	40	40	68.325	323.31
Atp6v1e1	V-type proton ATPase subunit E 1	P50518	14.9606	15.5656	15.0556	14.9623	15.1961	14.8293	19	19	26.157	323.31
Pa2g4	Proliferation-associated protein 2G4	Q3TGU7	11.8599	12.4684	11.8725	11.8744	12.0665	11.6875	12	12	43.698	51.589
Cast	Calpastatin	Q8CE80	6.02853	5.27258	4.87848	5.37979	4.08194	5.75748	1	1	81.44	8.7133
Rab7a	Ras-related protein Rab-7a	P51150	12.6144	12.8076	12.3279	12.4611	12.5563	12.0939	13	13	23.489	168.02
Ppox	Protoporphyrinogen oxidase	P51175	8.72632	8.93062	8.73606	8.61272	8.2133	8.15598	3	3	50.87	4.8746
Plcb3	1-phosphatidylinositol 4,5-bisphosphate phosphodiesterase beta-3	P51432	8.07109	8.801	8.23386	8.39438	8.78617	8.18745	3	3	139.49	4.6784
Hsd17b4	Peroxisomal multifunctional enzyme type 2;(3R)-hydroxyacyl-CoA dehydrogenase;Enoyl-CoA hydratase 2	P51660	10.4876	11.1473	10.4765	10.5124	10.7479	10.3471	12	12	79.481	93.544
Hdgf	Hepatoma-derived growth factor	P51859	12.9301	13.5309	12.897	13.0612	13.4567	12.573	9	8	26.268	39.631
Atp6v0d1	V-type proton ATPase subunit d 1	P51863	13.4235	13.8162	13.2727	13.3252	13.4858	13.2145	14	14	40.301	133.31
Fabp7	Fatty acid-binding protein, brain	P51880	14.4497	15.4999	14.2926	14.5655	14.7401	14.3978	8	8	14.893	167.75
Slc25a5	ADP/ATP translocase 2;ADP/ATP translocase 2, N-terminally processed	P51881	16.739	17.1964	16.7236	16.7842	16.8784	16.3723	28	14	32.931	267.59
Apod	Apolipoprotein D	P51910	7.33664	8.34527	7.00326	7.59805	7.42459	7.09887	2	2	21.53	4.3611
Kcnj4	Inward rectifier potassium channel 4	Q8R435	9.94968	10.2458	9.87297	9.6323	10.0389	9.64499	4	4	49.645	13.93
Clgn	Calmegin	P52194	5.76251	5.93095	4.79239	5.68611	5.34873	4.33163	1	1	69.43	7.6538
Tst	Thiosulfate sulfurtransferase	P52196	12.02	12.4348	11.8763	12.0048	12.2448	12.0026	10	10	33.466	39.754
Usp10	Ubiquitin carboxyl-terminal hydrolase 10	P52479	3.30606	6.43376	5.6158	2.84489	4.28088	5.02742	1	1	87.021	2.8964
Pkm	Pyruvate kinase PKM	P52480	17.5725	18.2371	17.7498	17.6905	17.8571	17.7133	45	45	57.844	323.31
Ndufs6	NADH dehydrogenase [ubiquinone] iron-sulfur protein 6, mitochondrial	P52503	13.1097	13.8255	13.1296	13.262	13.5694	13.072	4	4	13.02	119.27
Hrsp12	Ribonuclease UK114	P52760	11.5526	12.2801	11.4993	11.5704	11.9961	11.4803	8	8	14.255	68.35
Cpt2	Carnitine O-palmitoyltransferase 2, mitochondrial	P52825	9.39598	9.57873	8.62458	8.90692	9.09337	8.88743	4	4	73.98	23.573
Rpl10a	Ribosomal protein;60S ribosomal protein L10a	Q5XJF6	12.2313	12.6286	12.3517	12.4063	12.4577	12.061	6	6	24.831	22.733
Dbt	Lipoamide acyltransferase component of branched-chain alpha-keto acid dehydrogenase complex, mitochondrial	P53395	9.86632	10.4366	9.17053	9.60542	10.0086	9.45374	8	8	53.246	20.959
Pitpna	Phosphatidylinositol transfer protein alpha isoform	P53810	13.2137	14.0243	13.286	13.2496	13.6077	13.1449	10	8	31.893	44.127
Pitpnb	Phosphatidylinositol transfer protein beta isoform	Q8JZZ5	9.93984	10.1464	9.84062	9.8781	9.99081	9.73644	6	4	31.616	23.465
Rab2a	Ras-related protein Rab-2A	P53994	11.8183	12.2726	11.815	11.9001	11.8959	11.3634	11	7	23.547	58.647
Cnbp	Cellular nucleic acid-binding protein	P53996	9.79258	10.5195	9.71137	9.91043	10.0792	9.74571	5	5	19.592	14.157
Idh2	Isocitrate dehydrogenase [NADP], mitochondrial	P54071	12.6265	13.2076	12.6438	12.5862	12.6941	12.6117	16	15	50.906	76.578
Rad23b	UV excision repair protein RAD23 homolog B	P54728	10.3525	11.0236	9.97241	10.0034	10.5103	9.97355	6	6	43.512	42.533
Faf1	FAS-associated factor 1	P54731	7.89573	8.20867	7.88874	7.78267	7.62899	7.80116	2	2	73.862	2.5615
Psmc4	26S protease regulatory subunit 6B	P54775	11.128	11.7768	11.0692	11.3497	11.4048	11.1317	13	13	47.408	67.139
Ddx6	Probable ATP-dependent RNA helicase DDX6	P54823	7.42425	8.52027	7.62198	8.21747	7.74517	7.99825	3	3	54.191	7.365
Hmgcs2	Hydroxymethylglutaryl-CoA synthase, mitochondrial	P54869	11.1641	11.9953	10.7319	11.1134	11.0955	11.1252	9	8	56.822	57.375
Adprh	[Protein ADP-ribosylarginine] hydrolase	P54923	10.3122	10.8203	9.96407	9.93962	10.2488	10.0426	7	7	40.068	105.91
Rab8a	Ras-related protein Rab-8A	P55258	10.4698	11.0268	10.4322	10.3175	10.8855	10.3161	5	2	23.668	3.5816
Adk	Adenosine kinase	P55264	12.1903	13.0328	12.114	12.1366	12.455	12.0164	9	9	40.148	42.211
Lrpap1	Alpha-2-macroglobulin receptor-associated protein	P55302	9.29193	9.86084	9.20036	9.34822	9.35306	9.18008	5	5	42.215	12.14
Stmn2	Stathmin-2	P55821	6.22988	7.09128	5.75937	6.34972	6.33482	6.20026	3	1	20.828	3.9063
Atp5j2	ATP synthase subunit f, mitochondrial	P56135	13.0923	13.6679	12.9698	13.1226	13.5087	12.8522	4	4	10.344	65.997
Acyp2	Acylphosphatase-2	P56375	10.7951	11.0208	10.7881	10.8688	10.9487	10.8266	4	4	11.877	21.994
Mp68	6.8 kDa mitochondrial proteolipid	P56379	10.1954	11.2608	10.2667	10.0861	10.5017	9.85877	2	2	6.6979	6.4772
Atp5e	ATP synthase subunit epsilon, mitochondrial	P56382	13.0916	14.1374	13.2337	13.4415	13.8516	13.0322	5	5	5.8378	25.847
Cox6b1	Cytochrome c oxidase subunit 6B1	P56391	14.753	15.5375	14.6861	14.8572	15.0719	14.6634	10	10	10.071	213.68
Usp5	Ubiquitin carboxyl-terminal hydrolase;Ubiquitin carboxyl-terminal hydrolase 5	Q3U4W8	13.229	13.8213	13.1465	13.0756	13.4239	13.0164	24	24	93.354	250.19
Atp5b	ATP synthase subunit beta, mitochondrial	P56480	17.0205	17.9831	16.8613	17.024	17.3807	16.734	28	28	56.3	323.31
Slc1a3	Excitatory amino acid transporter 1	P56564	10.6827	11.3798	10.8028	10.8307	11.1792	10.4689	4	4	59.622	159.74
Pdcd5	Programmed cell death protein 5	P56812	10.4712	11.0105	10.3009	10.345	10.3317	10.0856	5	5	14.275	17.071
Pcbp3	Poly(rC)-binding protein 3	P57722	11.7264	12.4748	11.8528	11.6057	12.1419	11.5934	15	8	39.294	80.236
Atp6v1d	V-type proton ATPase subunit D	P57746	13.031	13.6994	12.8481	12.9692	13.2515	12.7614	10	10	28.369	37.223
Erp29	Endoplasmic reticulum resident protein 29	P57759	9.14213	9.79521	9.40822	9.24997	9.59865	9.22966	4	4	28.823	10.151
Npy	Pro-neuropeptide Y;Neuropeptide Y;C-flanking peptide of NPY	P57774	4.42834	NaN	5.42821	4.89302	4.97503	3.28139	1	1	10.873	2.1633
Snrpa1	U2 small nuclear ribonucleoprotein A	P57784	10.0806	10.6546	9.84739	10.1898	10.2757	9.93497	4	4	28.357	6.9364
Eef2	Elongation factor 2	P58252	14.0163	14.7509	14.0219	14.0568	14.2425	13.9572	29	28	95.313	237.97
Ppp2r4	Serine/threonine-protein phosphatase 2A activator	P58389	12.5811	13.0768	12.4144	12.2966	12.7841	12.2676	8	8	36.71	71.997
Strn4	Striatin-4	P58404	9.05243	9.49795	8.89954	8.74564	9.25004	8.78333	6	3	81.644	10.184
Tnks1bp1	182 kDa tankyrase-1-binding protein	Z4YJL4	7.60755	8.23845	6.49649	7.32103	7.88685	7.18795	4	4	112.65	12.148
Vps33b	Vacuolar protein sorting-associated protein 33B	P59016	8.01686	8.87197	8.17543	8.21208	8.47853	8.03941	4	4	70.525	8.3621
Bcl2l13	Bcl-2-like protein 13	P59017	7.23429	7.83042	6.69377	7.25077	7.7048	6.14068	2	2	46.719	4.229
Pcif1	Phosphorylated CTD-interacting factor 1	P59114	6.89118	7.53442	7.00135	6.4137	7.28642	6.37483	2	2	80.504	2.9156
Rab2b	Ras-related protein Rab-2B	P59279	7.62	7.07949	7.60792	7.08481	7.44997	6.83946	5	1	24.198	2.9802
Eif5	Eukaryotic translation initiation factor 5	P59325	10.456	10.9379	10.2069	10.0096	10.4106	10.0282	6	6	48.968	23.182
Inpp5j	Phosphatidylinositol 4,5-bisphosphate 5-phosphatase A	P59644	9.13325	9.80079	9.02873	9.06649	9.30079	9.00501	7	7	107.54	15.54
Anks1;Anks1a	Ankyrin repeat and SAM domain-containing protein 1A	Q3UHP6	5.74168	7.108	5.7582	6.342	6.51526	6.19373	2	2	129.56	10.498
Dock4	Dedicator of cytokinesis protein 4	P59764	7.43904	7.58714	7.4176	6.73146	6.79662	6.39847	1	1	226.55	2.4401
Arpc4	Actin-related protein 2/3 complex subunit 4	P59999	11.4869	12.1567	11.3779	11.2582	11.7832	11.3605	6	6	19.667	47.297
Ruvbl1	RuvB-like 1	P60122	9.80702	10.1677	9.78406	9.84513	9.80516	9.75295	10	10	50.213	23.58
Rims4	Regulating synaptic membrane exocytosis protein 4	P60191	NaN	NaN	NaN	NaN	NaN	NaN	1	1	29.329	2.2832
Plp1	Myelin proteolipid protein	P60202	13.2674	13.5244	13.3592	13.7099	13.2912	12.8508	6	6	30.077	51.919
Eif3e	Eukaryotic translation initiation factor 3 subunit E	P60229	10.0707	10.2006	10.4582	10.0855	9.90424	10.5225	3	3	52.22	3.9025
Cdo1	Cysteine dioxygenase type 1	P60334	NaN	NaN	NaN	NaN	NaN	NaN	1	1	23.026	2.8548
Pcbp1	Poly(rC)-binding protein 1	P60335	13.4946	14.0617	13.2582	13.3373	13.7179	13.113	15	10	37.497	225.17
Ppfia3	Liprin-alpha-3	P60469	7.83238	7.9263	7.35465	7.87264	7.72397	7.48985	7	5	133.42	12.4
Pdxp	Pyridoxal phosphate phosphatase	P60487	11.212	11.6299	10.7885	10.8293	11.2736	10.8169	9	9	31.512	85.362
Gabarapl2	Gamma-aminobutyric acid receptor-associated protein-like 2	P60521	10.3427	10.8814	9.99506	10.3855	10.4085	9.89403	4	4	13.667	9.2453
Nploc4	Nuclear protein localization protein 4 homolog	P60670	9.25937	10.3703	9.29909	9.35647	9.60872	9.33617	6	5	68.016	7.5863
Actb;Actg1	Actin, cytoplasmic 1;Actin, cytoplasmic 1, N-terminally processed;Actin, cytoplasmic 2;Actin, cytoplasmic 2, N-terminally processed	P60710	19.4999	20.1948	19.4736	19.5047	19.7682	19.4121	29	9	41.736	323.31
Nrgn	Neurogranin;NEUG(55-78)	P60761	9.69288	10.8372	10.0931	9.75524	10.2671	9.29425	1	1	7.4963	10.167
Cdc42	Cell division control protein 42 homolog	P60766	12.8858	13.3685	12.9078	12.9978	13.1278	12.6477	9	8	21.258	33.371
Ensa	Alpha-endosulfine	P60840	9.26449	10.1537	9.09687	8.97799	9.11247	9.01773	3	2	13.335	9.7658
Eif4a1	Eukaryotic initiation factor 4A-I	P60843	11.8911	11.942	11.5186	11.4591	11.6718	11.5339	9	3	46.153	10.615
Rps20	40S ribosomal protein S20	P60867	11.9957	12.6549	12.1233	12.0292	12.4079	11.8147	4	4	13.373	22.015
Snap25	Synaptosomal-associated protein 25	P60879	15.1456	16.0003	15.0965	15.2547	15.632	14.7574	24	24	23.315	323.31
Rab5b	Ras-related protein Rab-5B	P61021	7.61824	7.94398	7.02835	8.11572	7.97447	7.64328	4	2	23.707	17.871
Rab10	Ras-related protein Rab-10	P61027	12.4665	12.8988	12.4555	12.4406	12.6125	12.0828	6	4	22.541	43.568
Rab8b	Ras-related protein Rab-8B	P61028	6.88448	7.90382	7.3792	7.30305	7.7496	7.39154	4	1	23.603	2.8591
Ube2m	NEDD8-conjugating enzyme Ubc12	P61082	10.5059	11.005	10.5715	10.5182	10.7081	10.3295	6	6	20.9	15.492
Ube2n	Ubiquitin-conjugating enzyme E2 N	P61089	12.3465	13.1675	12.3149	12.3606	12.6439	12.1356	10	10	17.138	54.197
Actr2	Actin-related protein 2	P61161	12.3572	13.2609	12.385	12.3794	12.8096	12.256	11	11	44.76	98.385
Actr1a	Alpha-centractin	P61164	11.0599	11.5408	10.6918	10.7271	11.1119	10.7855	14	6	42.613	108.04
Cops2	COP9 signalosome complex subunit 2	P61202	11.0223	11.9587	11.1431	11.2769	11.3414	11.1411	11	11	51.596	37.194
Arf1;Arf3;Arf2	ADP-ribosylation factor 1;ADP-ribosylation factor 3;ADP-ribosylation factor 2	P84078	13.0562	14.0551	12.7986	12.9302	13.3963	12.3984	10	7	20.697	67.345
Rap2b	Ras-related protein Rap-2b	P61226	9.22038	9.52297	9.06752	9.08452	9.19658	8.72444	7	4	20.504	34.495
Stx1b	Syntaxin-1B	P61264	15.4803	16.3345	15.765	15.6448	15.9512	15.091	19	16	33.244	322.13
Rab6b	Ras-related protein Rab-6B	P61294	13.0141	13.5463	12.8852	13.1229	13.2863	12.7018	11	5	23.461	93.001
Rpl27	60S ribosomal protein L27	P61358	10.0214	11.2911	9.43613	10.1047	10.3139	9.57461	2	2	15.798	5.7725
Pcbd1	Pterin-4-alpha-carbinolamine dehydratase	P61458	7.00776	8.03238	7.13761	7.74005	7.6014	6.53032	1	1	11.985	7.4433
Vbp1	Prefoldin subunit 3	P61759	10.3825	11.0551	9.99322	10.183	10.639	10.11	6	6	22.435	11.232
Abat	4-aminobutyrate aminotransferase, mitochondrial	P61922	14.3836	15.0749	14.2368	14.3237	14.5774	14.1867	28	28	56.451	323.31
Copz1	Coatomer subunit zeta-1	P61924	8.56799	8.52869	8.6196	8.30474	8.32814	8.26224	2	2	20.198	4.6499
Dcaf7	DDB1- and CUL4-associated factor 7	P61963	5.76802	5.34003	5.62021	6.56189	5.23997	5.4161	1	1	38.926	7.4507
Ap1s1	AP-1 complex subunit sigma-1A	P61967	5.75082	6.70473	6.08893	6.35348	5.8883	5.7214	2	2	18.733	22.16
Nutf2	Nuclear transport factor 2	P61971	10.6958	11.7039	10.2804	10.6511	10.8118	10.242	3	3	14.478	33.495
Ywhag	14-3-3 protein gamma;14-3-3 protein gamma, N-terminally processed	P61982	15.3102	16.1181	15.2826	15.2791	15.6503	15.1242	21	12	28.302	271.29
Rras2;Rras	Ras-related protein R-Ras2;Ras-related protein R-Ras	P62071	8.14144	8.62139	7.45022	7.9847	7.97997	7.64321	3	3	23.399	21.432
Timm10	Mitochondrial import inner membrane translocase subunit Tim10	P62073	10.9215	11.3938	10.9011	11.0537	11.1039	10.8175	5	5	10.333	16.582
Timm13	Mitochondrial import inner membrane translocase subunit Tim13	P62075	8.13432	8.73319	7.68769	7.75836	8.2165	7.70915	3	2	10.458	3.606
Timm8b	Mitochondrial import inner membrane translocase subunit Tim8 B	P62077	9.38823	10.1313	9.40133	9.15939	9.8026	8.8609	3	3	9.2864	4.6387
Ppp1ca	Serine/threonine-protein phosphatase PP1-alpha catalytic subunit	P62137	8.89476	9.51252	8.89391	8.8008	9.0061	8.96046	10	2	37.54	7.7631
Ppp1cb	Serine/threonine-protein phosphatase PP1-beta catalytic subunit	P62141	7.33154	8.48921	6.51499	7.51001	7.88105	7.38595	9	2	37.186	3.3536
Psmc1	26S protease regulatory subunit 4	P62192	10.0809	10.5342	10.0721	10.0498	10.2866	9.74411	10	10	49.184	19.957
Psmc5	26S protease regulatory subunit 8	P62196	11.1844	11.6282	10.8126	10.8697	11.3612	10.7323	12	12	45.626	58.958
Rps8	40S ribosomal protein S8	P62242	9.05821	9.00296	8.34908	8.69314	8.63952	8.69303	5	5	24.205	18.657
Ywhae	14-3-3 protein epsilon	P62259	16.7248	17.8934	16.5743	16.665	17.1667	16.4105	28	25	29.174	323.31
Rps14	40S ribosomal protein S14	P62264	10.4539	11.3829	10.1779	10.3886	10.5191	10.2819	6	6	16.273	27.063
Rps23	40S ribosomal protein S23	P62267	11.7456	12.6244	11.7766	12.1111	11.8177	11.4228	5	5	15.807	16.008
Rps11	40S ribosomal protein S11	P62281	12.1119	13.0072	11.872	12.2006	12.4816	11.74	9	9	18.431	23.353
Rps13	40S ribosomal protein S13	Q921R2	11.811	12.5227	11.6645	11.8546	12.131	11.419	9	9	16.142	34.462
Snrpe	Small nuclear ribonucleoprotein E	P62305	8.43204	9.40474	8.50744	8.88209	9.18653	8.55048	2	2	10.803	6.5165
Snrpf	Small nuclear ribonucleoprotein F	P62307	10.1417	10.9553	9.79025	9.73223	10.4845	9.46856	2	2	9.7251	53.032
Snrpg	Small nuclear ribonucleoprotein G	P62309	10.7926	11.6836	11.148	10.7842	10.9971	10.9341	4	4	8.496	10.953
Lsm3	U6 snRNA-associated Sm-like protein LSm3	P62311	8.60981	8.77215	8.18894	8.21713	8.46712	8.31211	1	1	11.845	4.1638
Lsm6	U6 snRNA-associated Sm-like protein LSm6	P62313	6.23441	6.82069	6.48651	5.84867	6.13777	5.98071	2	2	9.1275	3.0257
Snrpd1	Small nuclear ribonucleoprotein Sm D1	P62315	9.1015	10.0158	9.46522	8.96116	9.57031	9.08773	1	1	13.281	5.9826
Snrpd2;Gm5449	Small nuclear ribonucleoprotein Sm D2	P62317	10.2886	11.0623	10.2627	10.2378	10.7699	10.2353	4	4	13.527	33.942
Snrpd3	Small nuclear ribonucleoprotein Sm D3	P62320	10.7308	11.2856	10.5773	10.5396	11.1037	10.4358	3	3	13.916	50.047
Psmc6	26S protease regulatory subunit 10B	P62334	11.5873	12.526	11.6649	11.826	11.8324	11.7061	14	14	44.172	94.376
Dynlrb1	Dynein light chain roadblock-type 1	P62627	11.011	11.1955	10.973	10.9064	10.9953	10.927	5	5	10.99	63.764
Eef1a2	Elongation factor 1-alpha 2	P62631	12.8825	13.4027	12.9185	12.9272	13.0792	12.6874	24	13	50.454	76.952
Rps4x;Gm15013	40S ribosomal protein S4, X isoform;40S ribosomal protein S4	P62702	12.2106	12.7246	11.9628	12.2024	12.4	11.6566	11	11	29.597	34.536
Ppp2cb	Serine/threonine-protein phosphatase 2A catalytic subunit beta isoform	P62715	12.5671	13.4488	12.5057	12.4729	12.8374	12.4127	16	3	35.575	242.71
Ap2s1	AP-2 complex subunit sigma	P62743	11.2136	12.3199	10.9195	10.9978	11.6524	10.7353	3	3	17.018	7.4775
Rhob	Rho-related GTP-binding protein RhoB	P62746	10.0697	10.2853	10.2206	10.3636	10.3029	9.86576	7	5	22.123	13.068
Rps6	40S ribosomal protein S6	P62754	11.019	11.751	10.7207	10.9609	11.2775	10.4014	8	8	28.68	51.424
Vsnl1	Visinin-like protein 1	P62761	13.0276	13.975	12.9019	13.0287	13.4547	12.8692	13	11	22.142	53.327
Mtpn	Myotrophin	P62774	11.9982	12.2846	12.0044	11.8962	11.9798	11.9724	5	5	12.861	40.409
Hist1h4a	Histone H4	P62806	17.74	19.1399	17.6979	17.774	18.5571	16.9553	14	14	11.367	323.31
Gabra1;Gabra2	Gamma-aminobutyric acid receptor subunit alpha-1;Gamma-aminobutyric acid receptor subunit alpha-2	P62812	9.89723	10.4572	9.89776	9.84884	10.0791	9.61782	7	5	51.753	11.942
Atp6v1b2	V-type proton ATPase subunit B, brain isoform	P62814	15.1792	15.876	15.0971	15.1706	15.4108	14.9542	31	31	56.55	323.31
Rab3c	Ras-related protein Rab-3C	P62823	9.85691	10.6989	9.80602	9.82407	10.2835	9.4823	7	4	25.872	21.209
Ran;1700009N14Rik	GTP-binding nuclear protein Ran	P62827	13.6724	14.2572	13.5957	13.6238	13.9166	13.5653	11	11	24.423	101.49
Rpl23	60S ribosomal protein L23	P62830	11.5265	12.5331	11.3963	11.4561	12.0302	11.3352	7	7	14.865	64.704
Rap1a	Ras-related protein Rap-1A	P62835	7.82801	8.28244	7.98971	8.36177	8.08624	7.63844	8	1	20.987	2.8895
Rps15	40S ribosomal protein S15	P62843	10.1911	10.9127	10.8052	10.4512	10.7787	10.2102	3	3	17.04	7.1768
Rps24	40S ribosomal protein S24	P62849	9.0946	10.0793	8.46822	9.08316	9.50094	8.61802	2	2	15.423	24.117
Rps26	40S ribosomal protein S26	P62855	7.51562	8.32939	8.12392	7.90183	7.48776	7.20477	2	2	13.015	8.6668
Tceb2	Transcription elongation factor B polypeptide 2	P62869	11.7329	12.3831	11.5548	11.6002	11.9147	11.4977	9	9	13.17	118.88
Gnb1	Guanine nucleotide-binding protein G(I)/G(S)/G(T) subunit beta-1	P62874	15.3964	16.1332	15.1351	15.2536	15.3889	15.1033	15	9	37.377	323.31
Gnb2	Guanine nucleotide-binding protein G(I)/G(S)/G(T) subunit beta-2	P62880	12.3213	13.1743	12.1697	12.3339	12.6298	12.1038	12	3	37.331	146.58
Gnb5	Guanine nucleotide-binding protein subunit beta-5	P62881	10.3559	10.8757	10.2759	10.1097	10.0283	10.1209	5	5	43.565	10.613
Rpl30	60S ribosomal protein L30	P62889	10.3185	11.1456	10.4454	10.5754	10.7447	10.2939	5	5	12.784	30.837
Cycs	Cytochrome c, somatic	P62897	14.7843	15.5465	14.7465	14.8177	15.1009	14.6179	13	13	11.605	107.89
Rpl31	60S ribosomal protein L31	P62900	9.89774	10.7238	9.78067	10.207	10.2432	9.71493	4	4	14.463	8.4653
Rps3	40S ribosomal protein S3	P62908	12.3097	12.5426	11.7652	11.9726	12.3139	11.7289	11	11	26.674	105.63
Rpl32	60S ribosomal protein L32	P62911	9.56325	10.2261	9.19751	9.70042	9.65567	8.8351	4	4	15.86	14.212
Rpl8	60S ribosomal protein L8	P62918	12.4632	12.8751	12.0013	12.3207	12.5159	11.1602	6	6	28.024	18.566
Pfn1	Profilin-1;Profilin	P62962	12.9179	13.8982	12.7386	12.7969	13.1623	12.6915	12	6	14.957	190
Crabp1;Crabp2	Cellular retinoic acid-binding protein 1;Cellular retinoic acid-binding protein 2	P62965	7.5256	8.23764	7.10696	7.79753	7.93834	7.28744	2	2	15.591	2.6413
Rps27a;Gm8797;Uba52;Kxd1;Ubc;Ubb	Ubiquitin-40S ribosomal protein S27a;Ubiquitin;40S ribosomal protein S27a;Ubiquitin-60S ribosomal protein L40;Ubiquitin;60S ribosomal protein L40;Polyubiquitin-B;Ubiquitin;Polyubiquitin-C;Ubiquitin;Ubiquitin-related 1;Ubiquitin-related 2	P62983	13.6645	14.4246	13.4538	13.5696	13.8557	13.3887	7	7	17.951	173.72
Rac1;Rac3	Ras-related C3 botulinum toxin substrate 1;Ras-related C3 botulinum toxin substrate 3	Q3TLP8	12.7783	13.4495	12.8742	12.912	13.0291	12.7512	9	8	23.432	126.13
Pafah1b1	Platelet-activating factor acetylhydrolase IB subunit alpha	P63005	12.5756	13.155	12.4284	12.5327	12.7866	12.4414	15	15	46.67	36.306
Rab3a	Ras-related protein Rab-3A	P63011	14.5806	15.1857	14.6397	14.5492	14.8527	14.0917	12	9	24.97	174.35
Hspa8	Heat shock cognate 71 kDa protein	P63017	18.0675	18.9321	18.0871	18.0804	18.4506	17.9364	49	32	70.87	323.31
Tpt1	Translationally-controlled tumor protein	P63028	13.6186	14.1223	13.4891	13.6424	13.827	13.4717	9	9	19.462	40.687
Dnaja1	DnaJ homolog subfamily A member 1	P63037	10.6372	11.1009	10.5199	10.5944	10.7363	10.3102	4	4	44.868	14.006
Hspd1	60 kDa heat shock protein, mitochondrial	P63038	15.6282	16.4414	15.6464	15.6835	15.9527	15.5424	40	40	60.955	323.31
Cplx1	Complexin-1	P63040	14.6602	15.1389	14.5318	14.6497	15.0981	14.3823	8	5	15.122	116.12
Sult4a1	Sulfotransferase 4A1	P63046	9.11077	9.62992	9.20026	9.22855	9.20237	9.23831	2	2	33.053	3.8764
Eif4e	Eukaryotic translation initiation factor 4E	P63073	9.81839	10.3471	10.1575	9.90298	10.0653	9.49521	5	5	25.053	18.868
S100a5	Protein S100-A5	P63084	16.1145	17.3817	16.2436	16.5855	16.6817	16.3017	8	8	10.812	139.15
Mapk1	Mitogen-activated protein kinase 1	P63085	14.128	14.7114	14.0821	13.9244	14.3155	13.8115	14	11	41.275	77.911
Ppp1cc	Serine/threonine-protein phosphatase PP1-gamma catalytic subunit	P63087	11.1981	12.0058	11.2719	11.7089	10.8929	11.2793	10	2	36.983	49.108
Ptn	Pleiotrophin	Q3UZI5	11.7826	13.153	12.306	12.5546	12.9213	12.2695	3	3	17.414	8.0556
Gnas	Guanine nucleotide-binding protein G(s) subunit alpha isoforms short;Guanine nucleotide-binding protein G(s) subunit alpha isoforms XLas	Z4YKV1	9.70228	10.3389	9.56018	9.8031	9.92923	9.04311	9	6	44.178	16.526
Ywhaz	14-3-3 protein zeta/delta	P63101	17.1681	18.1259	17.1975	17.1603	17.6168	17.0364	26	18	27.771	323.31
Gabrb2;Gabrb3;Gabrb1	Gamma-aminobutyric acid receptor subunit beta-2;Gamma-aminobutyric acid receptor subunit beta-1	P63137	8.38957	9.18891	8.34549	8.27291	8.4674	8.25753	2	1	59.196	15.386
Kcna2	Potassium voltage-gated channel subfamily A member 2	P63141	8.57027	8.70248	7.86357	8.66171	8.90974	8.43454	3	3	56.7	14.135
Dynll1;BC048507	Dynein light chain 1, cytoplasmic	P63168	11.9762	12.7902	11.7974	11.7588	12.2961	11.5122	5	3	10.366	45.591
Gng2	Guanine nucleotide-binding protein G(I)/G(S)/G(O) subunit gamma-2	P63213	6.41802	7.38379	6.57415	6.82158	6.10003	5.73045	2	2	7.8501	11.901
Pkia	cAMP-dependent protein kinase inhibitor alpha	P63248	8.51763	9.21067	8.25101	8.61736	8.71747	7.82496	2	2	7.9604	11.621
Rps17	40S ribosomal protein S17	P63276	10.657	11.7432	10.8415	10.8229	11.2305	10.7998	7	7	15.524	62.326
Prkcg	Protein kinase C gamma type;Protein kinase C	P63318	9.80739	10.61	9.62018	10.0267	9.8977	9.64238	10	9	78.357	25.516
Rala	Ras-related protein Ral-A	P63321	11.2566	11.8723	11.4288	11.4427	11.4626	11.163	5	5	23.553	23.148
Rps10	40S ribosomal protein S10	P63325	11.0819	11.6631	11.1574	11.0645	11.3491	10.761	8	8	18.916	25.908
Ppp3ca	Serine/threonine-protein phosphatase 2B catalytic subunit alpha isoform	P63328	13.7977	14.7498	13.6626	13.6386	14.0392	13.5153	18	11	58.643	129.63
Ppp2ca	Serine/threonine-protein phosphatase 2A catalytic subunit alpha isoform	P63330	10.5435	11.1494	10.186	10.1416	10.8318	10.0936	15	2	35.608	25.339
Phb	Prohibitin	P67778	13.6101	14.3881	13.5174	13.544	13.9928	13.3773	15	15	29.82	187.79
Rpl22	60S ribosomal protein L22	P67984	10.2207	10.593	10.0021	10.1288	10.2806	9.72617	4	4	14.759	10.512
Actc1;Acta1;Actg2;Acta2	Actin, alpha cardiac muscle 1;Actin, alpha skeletal muscle;Actin, gamma-enteric smooth muscle;Actin, aortic smooth muscle	P68033	16.5312	16.9481	16.4184	16.4303	16.5397	16.3718	25	7	42.019	135.69
Ube2l3	Ubiquitin-conjugating enzyme E2 L3	P68037	9.97427	10.9517	10.1739	10.112	10.6763	10.0556	4	4	17.861	32.651
Gnb2l1	Guanine nucleotide-binding protein subunit beta-2-like 1;Guanine nucleotide-binding protein subunit beta-2-like 1, N-terminally processed	P68040	10.6084	11.5289	10.2728	10.7088	10.803	10.404	10	10	35.076	42.104
Prkacb	cAMP-dependent protein kinase catalytic subunit beta	P68181	10.5461	11.0602	10.7889	10.4028	10.8361	10.2938	5	3	40.707	16.668
Ywhaq	14-3-3 protein theta	P68254	13.9675	14.9492	13.9957	14.106	14.4662	13.8587	20	12	27.778	256.9
Tuba1a;Tuba3a	Tubulin alpha-1A chain;Tubulin alpha-3 chain	P68369	19.141	20.1813	19.2431	19.2246	19.3547	19.1286	31	1	50.135	323.31
Tubb4b	Tubulin beta-4B chain	P68372	19.4538	20.546	19.4476	19.4119	19.8233	19.2036	36	2	49.83	323.31
Prkcb	Protein kinase C beta type	P68404	12.0628	12.6682	12.1206	11.9664	12.2911	11.9487	13	10	76.75	32.56
Ywhah	14-3-3 protein eta	P68510	13.6332	14.4352	13.6209	13.7182	14.0721	13.4914	20	14	28.211	203.3
Kpnb1	Importin subunit beta-1	P70168	12.4844	13.0217	12.1132	12.1601	12.4716	12.035	14	14	97.183	85.798
Psmb7	Proteasome subunit beta type-7	P70195	11.3711	11.6237	11.3254	11.2718	11.4674	11.0128	5	5	29.891	31.732
Lxn	Latexin	P70202	9.10234	9.97255	8.87067	8.8666	9.58676	8.72738	3	3	25.492	12.97
Chl1	Neural cell adhesion molecule L1-like protein;Processed neural cell adhesion molecule L1-like protein	P70232	8.29797	8.60047	8.14782	8.16586	8.3743	8.31039	2	2	135.07	3.0587
Vamp7	Vesicle-associated membrane protein 7	P70280	NaN	NaN	NaN	NaN	NaN	NaN	1	1	24.967	2.5152
Pebp1	Phosphatidylethanolamine-binding protein 1;Hippocampal cholinergic neurostimulating peptide	P70296	14.7761	15.7511	14.668	14.7183	15.1767	14.5226	12	12	20.83	226.34
Stam	Signal transducing adapter molecule 1	Q3UGN9	9.273	9.79019	9.31256	9.21284	9.85138	9.13312	5	5	51.144	9.8761
Hnrnph2	Heterogeneous nuclear ribonucleoprotein H2	P70333	11.1762	11.8032	10.9826	11.2275	11.3149	10.8453	11	4	49.279	59.745
Rock1	Rho-associated protein kinase 1	P70335	6.76659	6.51232	7.05279	7.01413	7.25908	6.70708	3	2	158.17	3.5841
Hint1	Histidine triad nucleotide-binding protein 1	P70349	14.3471	15.1539	14.3224	14.3496	14.5563	14.2183	8	8	13.777	83.664
Ufd1l	Ubiquitin fusion degradation protein 1 homolog	P70362	9.39397	9.55294	9.06752	9.19869	9.62788	8.89676	6	6	34.481	13.832
Elavl1	ELAV-like protein 1	P70372	11.7132	12.2597	11.5213	11.7535	12.1193	11.2148	10	10	36.169	70.765
Usp9x	Ubiquitin carboxyl-terminal hydrolase;Probable ubiquitin carboxyl-terminal hydrolase FAF-X	Q4FE56	9.87392	10.7694	10.1936	9.94943	10.1358	9.82447	8	8	290.21	17.826
Tp53bp1;Trp53bp1	Tumor suppressor p53-binding protein 1	P70399	5.42878	6.71576	6.09362	5.27004	5.26615	6.22624	2	2	212.73	6.5428
Idh3g	Isocitrate dehydrogenase [NAD] subunit gamma 1, mitochondrial	P70404	13.3504	14.2731	13.2272	13.3035	13.7303	13.072	13	13	42.785	297.97
Rit2	GTP-binding protein Rit2	P70425	NaN	NaN	NaN	NaN	NaN	NaN	1	1	24.802	8.0211
Slc9a3r1	Na(+)/H(+) exchange regulatory cofactor NHE-RF1	P70441	11.5103	12.0336	11.317	11.425	11.6142	11.2633	15	15	38.6	135.67
Bid	BH3-interacting domain death agonist;BH3-interacting domain death agonist p15;BH3-interacting domain death agonist p13;BH3-interacting domain death agonist p11	P70444	8.33512	9.32229	8.16586	8.4441	8.81548	8.29834	3	3	21.951	47.24
Fer	Tyrosine-protein kinase Fer	P70451	5.74497	6.97613	6.02166	6.69808	5.55566	5.99632	1	1	94.578	2.3249
Vasp	Vasodilator-stimulated phosphoprotein	P70460	8.08066	8.55286	7.35738	8.21931	7.95332	7.99243	2	2	39.666	5.334
Sparcl1	SPARC-like protein 1	P70663	9.52576	9.94889	9.05983	9.02661	9.3587	8.77689	4	4	72.286	83.384
Naca	Nascent polypeptide-associated complex subunit alpha, muscle-specific form;Nascent polypeptide-associated complex subunit alpha	P70670	10.2775	11.0561	10.0763	10.1712	10.4595	9.97269	5	5	220.5	18.5
Urod	Uroporphyrinogen decarboxylase	P70697	7.43179	8.12303	7.66974	8.03716	7.98675	7.56339	2	2	40.691	10.034
Gaa	Lysosomal alpha-glucosidase	P70699	9.32425	9.68718	8.76012	9.24456	9.31476	8.98191	6	6	106.25	34.017
Cct7	T-complex protein 1 subunit eta	P80313	13.2372	13.8812	13.2065	13.2515	13.4385	13.0993	18	18	59.652	249.26
Cct2	T-complex protein 1 subunit beta	P80314	14.0038	14.7538	14.0904	14.0197	14.2629	13.8903	28	28	57.477	285.46
Cct4	T-complex protein 1 subunit delta	P80315	12.7985	13.3603	12.6594	12.7264	12.9675	12.5999	21	21	58.066	204.89
Cct5	T-complex protein 1 subunit epsilon	P80316	14.2105	14.8933	14.2766	14.221	14.471	14.1389	27	27	59.623	162.24
Cct6a	T-complex protein 1 subunit zeta	P80317	13.3291	13.8602	13.2509	13.2398	13.4667	13.2044	18	18	58.004	92.077
Cct3	T-complex protein 1 subunit gamma	P80318	13.8001	14.485	13.7477	13.8064	14.0785	13.6463	25	24	60.629	287.17
Hpca;Hpcal1	Neuron-specific calcium-binding protein hippocalcin;Hippocalcin-like protein 1	P84075	8.38392	9.24401	8.0773	8.1046	8.54404	7.54272	6	2	22.427	7.4343
Arf5	ADP-ribosylation factor 5	P84084	9.5648	10.3778	9.77614	9.52652	9.81327	9.26859	6	3	20.529	6.2793
Cplx2	Complexin-2	P84086	12.6959	13.0232	12.6104	12.6324	12.7585	12.3892	7	4	15.394	26.243
Erh	Enhancer of rudimentary homolog	P84089	9.19005	10.249	9.53978	9.86172	9.88278	9.70181	6	5	12.259	6.7194
Ap2m1	AP-2 complex subunit mu	Q3TWV4	12.7955	13.4916	12.6572	12.629	12.9831	12.4765	16	16	49.389	74.818
Rhog	Rho-related GTP-binding protein RhoG	P84096	9.2903	10.1113	9.75113	10.0922	10.0007	9.92587	5	4	21.308	6.2978
Srsf3	Serine/arginine-rich splicing factor 3	P84104	11.941	12.7029	11.6748	11.702	12.483	10.9642	5	5	19.329	42.8
Isoc2a	Isochorismatase domain-containing protein 2A, mitochondrial	P85094	10.5406	10.7688	10.1825	10.6608	10.6662	10.1551	3	3	22.417	20.433
Nptn	Neuroplastin	P97300	13.5638	13.9925	13.6592	13.6117	13.9239	13.4663	10	10	44.373	104.97
Csrp1	Cysteine and glycine-rich protein 1	P97315	10.9337	11.0063	10.7854	10.9538	10.6534	10.9368	3	3	20.583	45.082
Rps3a	40S ribosomal protein S3a	P97351	12.7015	13.476	12.7748	12.8734	13.1144	12.6443	21	21	29.885	80.687
Atp1b3	Sodium/potassium-transporting ATPase subunit beta-3	P97370	9.1291	10.7224	10.067	9.82407	10.0196	9.62618	5	5	31.775	11.807
G3bp2	Ras GTPase-activating protein-binding protein 2	P97379	9.23788	10.0767	9.06897	9.26386	9.76107	8.79487	6	5	54.087	15.815
Anxa11	Annexin A11;Annexin	P97384	7.24346	7.89936	7.06695	7.01881	6.75516	6.74066	5	5	54.079	12.021
Vps45	Vacuolar protein sorting-associated protein 45	P97390	8.23458	9.36875	8.62421	8.55961	8.68881	8.6499	2	2	65.052	11.402
Crmp1	Dihydropyrimidinase-related protein 1	P97427	9.45049	10.4441	9.65662	9.54815	9.88769	9.58797	27	1	62.167	2.3391
Anxa4	Annexin A4;Annexin	P97429	7.43721	7.74362	7.19022	7.09244	7.75575	7.39146	3	3	35.915	3.1891
Atp5j	ATP synthase-coupling factor 6, mitochondrial	P97450	13.9283	14.6965	13.9003	14.0625	14.2517	13.8574	5	5	12.496	66.293
Rgs14	Regulator of G-protein signaling 14	P97492	6.60376	7.46115	7.50748	7.09212	7.42232	7.49177	2	2	59.846	3.4535
Gclc	Glutamate--cysteine ligase catalytic subunit	P97494	7.60444	8.4232	7.47703	7.8051	7.55612	7.5008	3	3	72.571	11.233
Cpt1a	Carnitine O-palmitoyltransferase 1, liver isoform	P97742	7.75582	8.42261	7.31569	7.06415	8.01441	7.47873	1	1	88.25	5.4298
Sirpa	Tyrosine-protein phosphatase non-receptor type substrate 1	P97797	7.01636	7.53714	6.15316	6.90857	7.33628	7.3117	5	2	56.424	4.3319
Nrsn1	Neurensin-1	P97799	3.41481	4.34298	4.38011	NaN	3.4221	NaN	1	1	21.595	2.3945
Fh	Fumarate hydratase, mitochondrial	P97807	13.9645	14.8202	13.9401	14.0116	14.1931	13.7952	19	19	54.356	179
Hn1	Hematological and neurological expressed 1 protein;Hematological and neurological expressed 1 protein, N-terminally processed	P97825	3.65214	5.64806	4.72694	3.56572	5.0433	4.74604	1	1	16.08	3.1356
G3bp1	Ras GTPase-activating protein-binding protein 1	P97855	7.42962	8.24707	6.38363	7.68797	7.75161	6.67948	5	4	51.828	11.058
Lama4	Laminin subunit alpha-4	P97927	6.59205	7.98783	6.91683	7.5299	7.14792	6.16122	2	2	201.82	2.2015
Dtymk	Thymidylate kinase	P97930	7.53597	7.41794	6.85412	7.03254	7.02215	7.1128	1	1	23.914	2.1527
C1qa	Complement C1q subcomponent subunit A	P98086	NaN	NaN	NaN	NaN	NaN	NaN	1	1	25.974	2.7666
Arvcf	Armadillo repeat protein deleted in velo-cardio-facial syndrome homolog	P98203	7.42978	8.34851	7.25795	7.08842	7.53652	7.65335	6	6	105.06	74.487
Tubb5	Tubulin beta-5 chain	P99024	14.8029	15.5083	14.8794	14.6504	15.0465	14.6139	33	6	49.67	206.97
Psmb4	Proteasome subunit beta type-4	P99026	11.802	12.5937	11.7643	11.8645	11.9266	11.8244	9	9	29.116	144.93
Rplp2	60S acidic ribosomal protein P2	P99027	10.8846	12.1215	10.9764	10.8826	11.302	10.4281	3	3	11.651	44.264
Uqcrh	Cytochrome b-c1 complex subunit 6, mitochondrial	P99028	13.5358	14.7201	13.9162	14.0949	13.8611	13.7272	5	5	10.435	114.69
Prdx5	Peroxiredoxin-5, mitochondrial	P99029	14.4747	15.6897	14.6872	14.8344	14.8773	14.5677	12	12	21.897	175.87
Stx2	Syntaxin-2	Q3TJ55	7.81807	8.86304	8.17148	8.37456	8.37317	8.26073	3	2	33.203	3.7655
Cpe	Carboxypeptidase E	Q00493	11.23	11.8123	11.0149	11.1353	11.3641	11.0242	8	8	53.255	27.438
G6pdx	Glucose-6-phosphate 1-dehydrogenase X;Glucose-6-phosphate 1-dehydrogenase	Q00612	12.4339	13.181	12.2662	12.5154	12.632	12.368	21	20	59.262	90.655
Apoa1	Apolipoprotein A-I;Proapolipoprotein A-I;Truncated apolipoprotein A-I	Q00623	13.5135	14.2547	13.6121	13.4808	13.6614	13.4688	17	17	30.615	140.03
Rbp1	Retinol-binding protein 1	Q00915	9.54695	9.92723	9.43171	9.62288	9.94194	9.40608	3	3	15.846	8.3051
Hnrnpul2	Heterogeneous nuclear ribonucleoprotein U-like protein 2	Q00PI9	13.0676	13.6133	13.0805	13.0252	13.2148	12.8307	20	20	84.939	178.6
Pde1b	Calcium/calmodulin-dependent 3,5-cyclic nucleotide phosphodiesterase 1B	Q01065	10.9826	11.6106	10.8807	10.8963	11.2788	10.6155	8	8	61.225	20.618
Col1a2	Collagen alpha-2(I) chain	Q01149	8.4453	8.50124	8.05316	8.17857	8.25072	9.90391	5	5	129.56	12.488
Vcp	Transitional endoplasmic reticulum ATPase	Q01853	15.6314	16.3667	15.6265	15.7007	15.8784	15.5483	49	49	89.321	323.31
Uba1	Ubiquitin-like modifier-activating enzyme 1	Q02053	15.4238	16.2449	15.391	15.3851	15.6435	15.2361	45	45	117.81	323.31
Ctnnb1	Catenin beta-1	Q02248	12.2017	12.9542	12.1886	12.3277	12.534	12.236	18	16	85.47	231.18
Jup	Junction plakoglobin	Q02257	10.238	10.4555	10.0462	10.109	10.3343	9.94844	4	2	81.8	2.4245
Nucb1	Nucleobindin-1	Q02819	7.24394	6.98857	6.0548	7.56758	6.78568	6.85437	4	4	53.408	104.87
Atp5a1	ATP synthase subunit alpha, mitochondrial;ATP synthase subunit alpha	Q03265	18.1043	18.9279	18.0574	18.1826	18.477	17.9481	48	48	59.752	323.31
Scg2	Secretogranin-2;Secretoneurin;Manserin	Q4W8U9	10.8031	11.3944	10.5642	10.9022	11.1609	10.6062	9	9	66.365	41.627
Kcnb1	Potassium voltage-gated channel subfamily B member 1	Q03717	7.96636	8.15426	7.22728	7.71747	8.17353	7.27501	1	1	95.59	6.3239
Pfdn6	Prefoldin subunit 6	Q03958	9.10282	9.78093	9.31327	9.14868	9.63608	8.72431	4	3	14.454	34.129
Rela	Transcription factor p65	Q04207	6.22768	7.20516	5.01306	6.16481	5.91246	5.39307	1	1	60.211	3.0801
Ckb	Creatine kinase B-type	Q04447	18.3357	19.3714	18.2759	18.4341	18.7651	18.1581	30	30	42.713	323.31
Top1	DNA topoisomerase 1	Q04750	9.14157	9.6148	8.71853	9.45773	9.39036	8.73701	5	5	90.875	8.9981
Rcn1	Reticulocalbin-1	Q05186	8.90355	9.0993	8.7174	8.88884	8.75922	8.48426	2	2	38.113	4.5007
Fabp5	Fatty acid-binding protein, epidermal	Q05816	11.7209	12.1768	11.393	11.6902	11.7386	11.1013	9	9	15.137	90.855
Numb	Protein numb homolog	Q05BE7	NaN	NaN	NaN	NaN	NaN	NaN	2	1	36.186	2.4262
Cab39	Calcium-binding protein 39	Q06138	8.42832	9.3196	8.06199	8.04843	8.52258	8.14537	3	3	39.842	4.9452
Atp5i	ATP synthase subunit e, mitochondrial	Q06185	12.3091	13.2889	12.1598	12.3858	12.8446	12.0988	5	5	8.2355	112.94
Clu	Clusterin;Clusterin beta chain;Clusterin alpha chain	Q06890	8.90228	9.01313	8.43917	8.67486	9.05934	9.10915	2	2	51.655	65.225
Anxa7	Annexin A7	Q07076	9.73841	10.2622	9.31506	9.84464	9.94389	9.52297	10	10	49.925	27.655
Serpine2	Glia-derived nexin	Q07235	10.0447	10.8142	9.9642	9.92982	10.3231	9.6647	6	6	44.207	22.224
Acads	Short-chain specific acyl-CoA dehydrogenase, mitochondrial	Q07417	8.38487	9.27097	8.17218	8.46724	8.59249	8.08635	5	5	44.889	15.158
Calb2	Calretinin	Q08331	15.8839	16.6055	15.8416	15.8292	16.077	15.7087	20	19	31.372	272.96
Padi2	Protein-arginine deiminase type-2	Q08642	7.42978	8.24079	7.2149	7.80077	7.94134	7.18468	3	3	76.249	23.98
Trio	Triple functional domain protein	Q0KL02	7.01881	7.35922	6.18593	6.82273	6.10093	6.20709	3	3	347.86	6.2458
Vgf		Q0VGU4	7.05593	7.9987	7.30378	7.57463	7.54071	7.35244	2	2	68.231	14.922
Npepps	Puromycin-sensitive aminopeptidase	Q11011	13.6065	14.1655	13.4344	13.5045	13.6806	13.4073	34	34	103.32	145.87
Pepd	Xaa-Pro dipeptidase	Q11136	9.66803	9.95356	9.16619	9.26641	9.23491	9.06902	7	6	55.028	12.598
Map6d1	MAP6 domain-containing protein 1	Q14BB9	9.99845	10.625	10.117	10.1315	10.3933	9.74808	6	6	20.432	64.928
Ptcd3	Pentatricopeptide repeat domain-containing protein 3, mitochondrial	Q14C51	6.01147	6.83883	5.87416	6.35869	5.19669	6.22668	2	2	77.795	4.314
A1bg	Alpha-1B-glycoprotein	Q19LI2	8.60733	9.25215	8.90815	7.61838	8.73907	7.89778	2	2	56.553	5.0682
Slc35f3	Putative thiamine transporter SLC35F3	Q1LZI2	12.5119	13.4294	12.3264	12.4396	13.0489	12.1849	1	1	46.924	2.1343
Mog	Myelin-oligodendrocyte glycoprotein	Q29ZQ5	9.91168	10.3525	9.88486	10.423	10.0204	9.71653	4	4	23.808	24.949
Col28a1	Collagen alpha-1(XXVIII) chain	Q2UY11	8.80838	9.44686	8.55547	8.48631	9.30227	8.70546	2	2	118.75	3.4626
Cnnm3	Metal transporter CNNM3	Q32NY4	NaN	NaN	NaN	NaN	NaN	NaN	1	1	76.278	3.9774
Osbp	Oxysterol-binding protein 1	Q3B7Z2	10.6515	11.1169	10.5322	10.6494	10.9677	10.3992	6	6	88.796	14.417
Agfg2	Arf-GAP domain and FG repeat-containing protein 2	Q3TBU7	7.13391	7.35182	7.00124	6.533	7.89342	7.64731	2	2	41.739	28.795
Ccdc127	Coiled-coil domain-containing protein 127	Q3TC33	8.24717	8.64378	8.07906	8.43204	8.18686	7.78882	3	3	30.509	4.2286
Hs1bp3	HCLS1-binding protein 3	Q3TC93	6.59801	6.75516	5.53369	5.45012	6.20545	4.89903	2	2	43.691	5.8755
Eci2	Enoyl-CoA delta isomerase 2, mitochondrial	Q3TCD4	9.52452	10.0371	9.4257	9.42215	10.0323	9.564	5	5	41.779	16.522
Ppp1r21	Protein phosphatase 1 regulatory subunit 21	Q3TDD9	7.76248	7.93464	7.62242	7.31651	7.30451	7.74571	4	4	88.337	32.063
Rogdi	Protein rogdi homolog	Q3TDK6	8.6714	9.71143	8.64588	8.34549	9.37814	8.63267	3	3	32.1	23.188
Faf2	FAS-associated factor 2	Q3TDN2	8.06366	9.42832	8.27212	8.56308	8.54218	7.43962	2	2	52.471	23.251
Hp1bp3	Heterochromatin protein 1-binding protein 3	Z4YKA3	13	13.4977	12.7736	12.9755	13.2517	11.8906	16	16	56.824	60.429
Iqsec3	IQ motif and SEC7 domain-containing protein 3	Q3TES0	10.913	11.493	10.6754	10.8742	11.1299	10.7526	11	10	129.12	57.515
Shmt2	Serine hydroxymethyltransferase	Q3TFD0	3.41481	3.31652	NaN	4.36513	4.36296	NaN	3	3	55.42	8.9849
Srsf10	Serine/arginine-rich splicing factor 10	Q3TFP0	8.79727	8.98257	8.88804	8.09961	8.81243	8.61095	4	4	22.135	10.282
Psmd8	26S proteasome non-ATPase regulatory subunit 8	Q3TG45	8.29099	8.75579	8.16782	8.71136	8.33024	8.73796	2	2	28.526	3.1378
Snx12	Sorting nexin-12	Q6ZWQ5	12.4213	13.1566	12.2431	12.2736	12.4956	12.0496	10	8	18.884	78.835
Myl12b;Myl12a	Myosin regulatory light chain 12B	Q3THE2	11.827	12.2968	11.9111	11.8428	11.882	11.807	6	6	19.779	74.428
Gmps	GMP synthase [glutamine-hydrolyzing]	Q3THK7	10.7576	11.3686	10.7628	10.7561	11.2874	10.6579	10	10	76.723	23.654
Pde12	2,5-phosphodiesterase 12	Q3TIU4	5.74508	6.97074	6.45805	6.51524	5.83605	6.4269	1	1	67.513	2.5306
Fam98a	Protein FAM98A	Q3TJZ6	5.74497	6.97568	6.06529	5.2376	5.93253	5.72074	2	1	55.055	2.6047
Uba3	NEDD8-activating enzyme E1 catalytic subunit	Q3TL72	9.17023	9.50744	8.80922	9.29705	9.12257	9.1096	4	4	49.957	17.816
Gdpgp1	GDP-D-glucose phosphorylase 1	Q3TLS3	10.687	11.5207	10.6386	10.5845	11.015	9.99209	2	2	42.514	3.9054
Pcnp	PEST proteolytic signal-containing nuclear protein	Q3TM89	8.95431	9.93984	9.47685	9.05224	9.59589	9.14507	3	3	15.561	12.376
Scrn3	Secernin-3	Q3TMH2	10.5181	10.8052	10.1876	10.4568	10.5376	10.0615	5	5	47.661	22.358
Pdia6	Protein disulfide-isomerase A6	Q3TML0	10.9161	11.7163	10.6811	10.8131	11.032	10.5165	10	10	48.689	67.63
Manf	Mesencephalic astrocyte-derived neurotrophic factor	Q80ZP8	9.26873	9.73843	9.06867	9.30572	9.31232	9.03417	3	3	19.012	38.494
Nek7	Serine/threonine-protein kinase Nek7	Q3TN15	6.89397	7.34518	7.57645	7.80226	7.57773	7.19081	2	2	22.723	3.0274
Cul1	Cullin-1	Q3TPM3	8.01608	8.55689	8.03309	8.3366	8.19682	7.64104	2	2	80.588	5.5523
Exoc5	Exocyst complex component 5	Q3TPX4	NaN	NaN	NaN	NaN	NaN	NaN	1	1	81.737	5.2219
Rap1gds1		Q3TU36	5.44718	5.65515	5.90783	6.13857	5.91303	5.39307	22	1	66.005	2.0698
Dnpep	Aspartyl aminopeptidase	Q3TVK3	11.5268	12.1371	11.6263	11.759	11.5323	11.5123	8	8	52.466	30.142
Uap1l1	UDP-N-acetylhexosamine pyrophosphorylase-like protein 1	Q3TW96	7.89118	8.04237	7.52544	7.78529	7.85686	7.72301	4	4	56.613	7.6046
Srsf6	Serine/arginine-rich splicing factor 6	Q3TWW8	6.60055	7.62615	7.57243	7.41126	7.18864	7.74127	3	1	39.025	3.0792
Psmd1	26S proteasome non-ATPase regulatory subunit 1	Q3TXS7	10.9302	11.4009	10.6974	10.9482	10.9419	10.6743	9	9	105.73	24.468
Slc17a7	Vesicular glutamate transporter 1	Q3TXX4	10.9792	11.5806	10.8023	10.9464	11.1624	11.0515	6	5	61.637	10.832
Stxbp6	Syntaxin-binding protein 6	Q3TYA4	10.1945	10.7773	9.91274	10.1688	10.4317	9.98142	5	5	23.685	9.6671
Khsrp	Far upstream element-binding protein 2	Q3U0V1	13.7264	14.4576	13.8729	13.85	14.1004	13.7843	26	22	76.775	275.32
Fam213a	Redox-regulatory protein FAM213A	Q3U125	12.7172	13.3454	12.845	12.9251	12.8524	12.5992	8	8	25.682	26.102
Ddb1	DNA damage-binding protein 1	Q3U1J4	10.2311	10.6936	10.0587	10.0437	10.3807	10.0538	10	10	126.85	20.598
Hspa4	Heat shock 70 kDa protein 4	Q3U2G2	14.6813	15.6256	14.6963	14.7076	15.097	14.5784	47	43	94.208	323.31
Ndufv3		Q3U422	11.2612	11.82	11.2413	11.1308	11.4552	10.8145	3	2	50.498	8.4713
Hectd3	E3 ubiquitin-protein ligase HECTD3	Q3U487	5.45441	4.84925	3.1894	4.29271	5.03773	NaN	2	2	97.346	5.7204
Cmpk2	UMP-CMP kinase 2, mitochondrial	Q3U5Q7	6.75676	7.91097	7.17373	7.44162	7.09318	7.4149	3	3	50.036	22.179
Ddx17	Probable ATP-dependent RNA helicase DDX17	Q3U741	11.6814	12.4723	11.6179	11.4221	11.9939	11.3826	23	15	72.584	177.67
Htatip2	Oxidoreductase HTATIP2	Q3U816	8.82623	9.61432	8.49833	8.81823	8.8937	8.60351	3	3	29.965	8.7197
Ttll12	Tubulin--tyrosine ligase-like protein 12	Q3UDE2	6.4467	6.69697	4.73265	5.58087	6.65635	6.99526	3	3	74.042	11.258
Mob1b;Mob1a	MOB kinase activator 1A;MOB kinase activator 1B	Q3UDM0	5.74483	6.98094	5.46248	6.36693	6.15068	4.95257	1	1	25.609	2.5794
Ube2z	Ubiquitin-conjugating enzyme E2 Z	Q3UE37	7.75596	8.41714	7.80581	7.69829	7.84605	7.99594	2	2	38.368	10.73
Xpnpep1	Xaa-Pro aminopeptidase 1	Q3UE92	10.5579	10.9638	10.4898	10.3936	10.6502	10.3616	13	13	74.559	122.22
Puf60	Poly(U)-binding-splicing factor PUF60	Q3UEB3	9.31897	9.85734	9.35757	9.27912	9.6258	9.05629	7	7	60.248	31.112
Fgg	Fibrinogen gamma chain	Q3UER8	9.22135	9.44211	9.05004	8.93021	8.8885	8.60359	4	4	50.349	21.525
Bag6	Large proline-rich protein BAG6	Q3UF95	10.0946	10.6702	10.2057	9.90475	10.275	10.0693	5	5	119.14	13.004
Dazap1	DAZ-associated protein 1	Q3UGB5	8.34944	8.33262	7.97131	8.52478	8.26458	8.36129	4	4	43.157	41.581
Eif3j1;Eif3j2	Eukaryotic translation initiation factor 3 subunit J-A;Eukaryotic translation initiation factor 3 subunit J-B	Q3UGC7	7.33655	8.24973	6.57545	7.66683	7.9465	7.18458	2	2	29.343	3.2317
Hdhd2	Haloacid dehalogenase-like hydrolase domain-containing protein 2	Q3UGR5	12.4011	12.976	12.4126	12.3426	12.4118	12.212	10	10	28.73	61.477
Sptb	Spectrin beta chain, erythrocytic	Q3UGX2	10.9448	11.4347	10.8115	10.944	11.0457	10.7711	30	24	268.09	71.376
Myh10	Myosin-10	Q3UH59	14.0411	14.5495	13.9367	13.9215	14.2489	13.8027	63	49	233.45	323.31
Dip2b	Disco-interacting protein 2 homolog B	Q3UH60	7.6037	7.94462	7.04669	7.40676	7.85325	8.05523	4	4	171.12	8.4415
Ccdc177	Coiled-coil domain-containing protein 177	Q3UHB8	8.53617	8.79227	8.34545	8.46373	8.3108	8.37869	2	2	79.856	6.4274
Snx27	Sorting nexin-27	Q3UHD6	8.85994	9.41166	8.65785	8.64987	9.2035	9.10463	6	6	60.988	12.017
Agap2	Arf-GAP with GTPase, ANK repeat and PH domain-containing protein 2	Q3UHD9	9.23881	9.86882	9.16877	8.84562	9.12714	8.85655	6	6	124.51	14.027
Pitpnm3	Membrane-associated phosphatidylinositol transfer protein 3	Q3UHE1	6.90797	7.26594	6.40276	6.61941	7.29232	5.91779	3	3	106.46	7.2886
Aak1	AP2-associated protein kinase 1	Q3UHJ0	11.6041	12.2663	11.6166	11.5255	11.9416	11.3193	13	13	103.35	218.19
Slc2a13	Proton myo-inositol cotransporter	Q3UHK1	NaN	NaN	NaN	NaN	NaN	NaN	1	1	69.062	4.218
Erc2	ERC protein 2	Q3UHT7	10.5224	11.0368	10.477	10.3454	10.6384	10.2112	9	4	113.06	23.693
Pdap1	28 kDa heat- and acid-stable phosphoprotein	Q3UHX2	10.3654	11.3535	10.6734	10.695	11.0482	9.7719	3	3	20.605	20.822
Smarcc2	SWI/SNF complex subunit SMARCC2	Q3UID0	11.4685	12.0666	11.2446	11.2838	11.6327	10.8172	10	7	124.68	93.748
Sf3b2		Q3UJB0	10.8133	11.2925	10.8734	10.9241	11.0984	10.5369	10	9	98.197	38.421
Rmdn3	Regulator of microtubule dynamics protein 3	Q3UJU9	9.18975	9.82907	9.29999	9.33686	9.55727	9.12505	4	4	52.028	27.372
Smu1	WD40 repeat-containing protein SMU1;WD40 repeat-containing protein SMU1, N-terminally processed	Q3UKJ7	8.37626	9.61018	8.38258	8.48989	8.63764	8.29586	4	4	57.543	13.272
Mccc2	Methylcrotonoyl-CoA carboxylase beta chain, mitochondrial	Q3ULD5	9.68413	10.2992	9.68967	9.68661	9.99817	9.89995	9	9	61.378	81.128
Gpd1l	Glycerol-3-phosphate dehydrogenase 1-like protein	Q3ULJ0	11.6105	12.2737	11.2725	11.3709	11.4363	11.4309	13	9	38.225	46.815
Ppp1r7	Protein phosphatase 1 regulatory subunit 7	Q3UM45	11.5426	12.2791	11.5452	11.3909	11.7431	11.4176	14	14	41.291	240.26
Kiaa1033	WASH complex subunit 7	Q3UMB9	4.39945	5.39722	4.2289	NaN	3.34681	3.37879	1	1	136.37	2.2405
Mcu	Calcium uniporter protein, mitochondrial	Q3UMR5	11.7585	12.1836	11.6144	11.7676	11.7297	11.6523	9	9	39.681	21.901
Gprin1	G protein-regulated inducer of neurite outgrowth 1	Q3UNH4	13.4915	13.8599	13.5008	13.5292	13.8064	13.104	37	37	95.495	163.28
Prrc1	Protein PRRC1	Q3UPH1	NaN	NaN	NaN	NaN	NaN	NaN	1	1	46.297	2.8584
Sec31a	Protein transport protein Sec31A	Q3UPL0	11.3085	11.84	11.0879	11.1013	11.3861	10.9049	13	13	133.57	83.879
Plcl1	Inactive phospholipase C-like protein 1	Q3USB7	5.40677	5.98071	4.20844	5.31698	6.22917	3.23131	1	1	122.67	37.795
Gdap1l1	Ganglioside-induced differentiation-associated protein 1-like 1	Q3USC7	9.79432	10.341	9.7862	10.0362	9.90305	9.93056	5	5	41.92	33.288
Them4	Acyl-coenzyme A thioesterase THEM4	Q3UUI3	10.5407	10.7238	10.573	10.8262	10.9781	10.5741	3	3	26.031	19.178
Krt76	Keratin, type II cytoskeletal 2 oral	Q3UV17	8.30049	8.38236	8.04034	8.34061	9.09587	9.75262	3	1	62.844	3.4326
Vps51	Vacuolar protein sorting-associated protein 51 homolog	Q3UVL4	7.42526	7.96087	6.27146	7.42844	7.7498	7.29627	3	3	86.186	7.2104
Mpst	Sulfurtransferase;3-mercaptopyruvate sulfurtransferase	Q3UW66	11.588	12.8528	11.6253	11.684	11.8884	11.5445	10	10	33.097	87.344
Wdr20		Q3UWE6	8.53056	8.54071	8.10863	7.7343	8.21427	7.78129	3	3	62.887	5.8756
Ppm1h	Protein phosphatase 1H	Q3UYC0	8.60818	8.90869	8.09966	8.61633	8.87553	8.33909	3	3	56.379	13.848
Dnaaf3	Dynein assembly factor 3, axonemal	Q3UYV8	8.29792	8.60285	7.97728	8.0499	8.61662	7.89748	1	1	64.612	2.1285
Svip	Small VCP/p97-interacting protein	Q3UZP4	7.35438	6.72301	7.04549	6.86468	7.45714	6.83933	1	1	8.3635	3.2094
Sult1d1	Sulfotransferase 1 family member D1	Q3UZZ6	11.1004	11.7977	11.2846	11.3822	11.5448	11.4098	5	5	35.083	67.47
Ttc9	Tetratricopeptide repeat protein 9A	Q3V038	8.48002	8.8474	8.06345	8.26941	8.57399	7.606	2	2	24.35	6.9151
Pls1	Plastin-1	Q3V0K9	7.75736	8.32522	7.66413	7.62943	7.86963	7.56018	5	4	70.407	19.029
Acly	ATP-citrate synthase	Q3V117	13.3511	13.838	13.2048	13.3368	13.4236	13.3615	38	38	120.79	206.3
Osbpl1a	Oxysterol-binding protein;Oxysterol-binding protein-related protein 1	Q3V156	8.43937	8.91567	8.532	8.82238	8.88707	8.34314	1	1	63.433	2.8616
Adcy2	Adenylate cyclase type 2	Q3V1Q3	5.03804	5.67765	5.91504	5.90022	5.88457	6.21362	1	1	123.91	3.1831
Mthfd1l	Monofunctional C1-tetrahydrofolate synthase, mitochondrial	Q3V3R1	9.05322	9.64647	8.74137	9.0217	9.24655	8.7039	4	4	105.73	10.041
Trappc4	Trafficking protein particle complex subunit 4	Q3V493	6.2506	7.08108	5.46428	5.90516	6.16954	5.71105	2	2	21.765	5.1902
Commd6	COMM domain-containing protein 6	Q3V4B5	6.60048	7.62943	6.84436	7.16822	6.2651	6.58652	3	2	9.7951	6.9045
Mars2	Methionine--tRNA ligase, mitochondrial	Q499X9	NaN	NaN	NaN	NaN	NaN	NaN	1	1	65.804	3.8975
Oxr1	Oxidation resistance protein 1	Q4KMM3	13.3354	13.9509	13.2396	13.3253	13.526	13.1151	27	27	95.911	278.4
Prkca	Protein kinase C;Protein kinase C alpha type	Q4VA93	14.0279	14.4696	14.1479	13.8712	14.2222	13.7691	24	21	76.823	130.78
Tmem65	Transmembrane protein 65	Q4VAE3	10.273	10.6086	10.2371	10.3681	10.7178	10.1118	2	2	24.918	13.257
Srsf4	Serine/arginine-rich splicing factor 4	Q542V3	9.34534	9.69183	9.4363	9.42436	9.65528	9.32751	4	2	56.248	13.799
Acp1	Low molecular weight phosphotyrosine protein phosphatase	Q561M1	11.3113	11.9167	11.4455	11.5999	11.5508	11.0557	5	5	17.922	12.35
Thrap3	Thyroid hormone receptor-associated protein 3	Q8BZN7	10.4715	10.9129	10.3243	10.3265	10.6879	10.1544	6	6	80.11	25.55
Spag9	C-Jun-amino-terminal kinase-interacting protein 4	Q58A65	10.2431	10.7567	10.1506	10.06	10.0373	9.98996	8	6	146.22	32.756
Stxbp5l	Syntaxin-binding protein 5-like	Q5DQR4	9.64688	10.2336	9.54973	9.02879	9.89159	9.56792	6	6	131.84	19.871
Kctd16	BTB/POZ domain-containing protein KCTD16	Q5DTY9	11.1849	11.6656	11.1039	11.013	11.1043	10.8902	11	10	48.972	23.31
Ermn	Ermin	Q5EBJ4	9.08863	9.13018	9.04631	9.06878	8.84383	8.56894	3	3	32.148	6.4866
Taok1	Serine/threonine-protein kinase TAO1	Q5F2E8	7.01391	7.69884	7.39318	7.41954	7.23888	7.50518	1	1	116.05	8.4719
Cnrip1	CB1 cannabinoid receptor-interacting protein 1	Q5M8N0	12.132	12.7226	11.9946	11.9308	12.4416	11.9071	11	11	18.612	40.052
Sdr39u1	Epimerase family protein SDR39U1	Q5M8N4	9.82082	10.3062	9.66338	9.58647	9.76706	9.77811	3	3	32.994	11.094
Exoc1	Exocyst complex component 1	Q5PPR2	8.13494	8.69216	7.72124	7.83895	8.19781	8.10192	4	4	100.19	10.946
Diras2	GTP-binding protein Di-Ras2	Q5PR73	4.40708	4.96111	4.92225	4.94636	4.20711	5.02795	3	2	22.498	4.468
Ccdc88a	Girdin	Q5SNZ0	6.02828	5.3106	5.29774	4.93296	5.37979	4.94673	1	1	215.92	2.8134
Sec14l3		Q5SQ27	8.44278	8.20667	8.59611	8.18631	8.58988	9.20486	5	4	46.084	21.418
Cyfip2	Cytoplasmic FMR1-interacting protein 2	Q5SQX6	11.5522	11.7537	11.1131	11.3473	11.3792	11.139	9	3	145.66	175.57
Bod1	Biorientation of chromosomes in cell division protein 1	Q5SQY2	7.43721	7.74221	7.28928	7.23965	6.72055	7.32715	1	1	18.363	2.64
Tom1l2	TOM1-like protein 2	Q5SRX1	10.6538	11.3617	10.4362	10.472	10.9207	10.1054	12	12	55.662	93.105
Fbxw11	F-box/WD repeat-containing protein 11	Q5SRY7	11.0871	12.1675	10.766	10.9177	11.4892	11.6374	1	1	62.062	2.2208
Flot2	Flotillin-2	Q5SS83	5.76553	5.63862	5.61262	6.38054	5.58063	6.02012	2	2	47.116	2.4202
Clint1	Clathrin interactor 1	Q5SUH7	8.95757	9.57879	8.98945	8.75322	9.06974	8.82502	3	3	67.73	12.895
Pfas	Phosphoribosylformylglycinamidine synthase	Q5SUR0	10.7127	11.3244	10.5162	10.5481	10.8239	10.3414	12	12	144.63	50.634
Ewsr1	RNA-binding protein EWS	Q5SUT0	11.7335	12.0739	11.9427	11.7486	11.9091	11.655	3	3	64.988	19.338
Synrg	Synergin gamma	V9GXD9	8.18859	9.05273	8.54369	8.20711	8.33213	8.1578	3	3	129.99	16.45
Rab1		Q5SW88	12.344	12.8034	12.3859	12.6229	12.7598	12.193	12	0	22.372	46.475
Acaca	Acetyl-CoA carboxylase 1;Biotin carboxylase	Q5SWU9	4.4221	3.19604	NaN	3.42129	NaN	NaN	2	2	265.25	2.3094
Ksr1	Kinase suppressor of Ras 1	Q5SXE4	8.13832	8.4427	7.73308	7.63793	7.58067	7.30278	2	2	69.863	3.7182
Cltc	Clathrin heavy chain;Clathrin heavy chain 1	Q5SXR6	16.6142	17.3862	16.5417	16.5643	16.7975	16.5357	90	90	191.98	323.31
Myo1d	Unconventional myosin-Id	Q5SYD0	7.89748	8.54446	7.47232	7.72608	7.58519	6.84549	2	2	116.08	2.4615
Rabl6	Rab-like protein 6	Q5U3K5	8.24717	8.64663	8.15188	7.87787	8.4002	8.037	3	3	79.83	6.616
Dnajc11	DnaJ homolog subfamily C member 11	Q5U458	9.85019	10.1427	9.82428	9.87389	9.99887	9.40552	5	5	63.232	18.782
Fam169a	Soluble lamin-associated protein of 75 kDa	Q5XG69	9.90129	10.0133	9.43179	9.42158	9.57982	8.97157	6	6	73.239	40.89
Arcn1	Coatomer subunit delta	Q5XJY5	6.42368	7.27891	6.46017	6.23993	7.29609	6.1533	4	4	57.229	7.2053
Ogdh	2-oxoglutarate dehydrogenase, mitochondrial	Z4YJV4	13.8975	14.8978	13.8734	13.9561	14.2021	13.6488	29	21	116.03	217.08
Cttn	Src substrate cortactin	Q60598	11.7142	12.5744	11.6267	11.6837	12.0092	11.4177	12	12	61.249	26.157
Icam5	Intercellular adhesion molecule 5	Q60625	11.7979	12.2434	11.4451	11.6057	11.9677	11.5192	14	14	96.944	86.96
Grb2	Growth factor receptor-bound protein 2	Q60631	13.7885	14.2807	13.7395	13.7393	13.9256	13.4409	15	15	25.238	103.1
Hnrnpd	Heterogeneous nuclear ribonucleoprotein D0	Q60668	14.5283	15.14	14.4754	14.4875	14.9827	14.2404	15	1	38.354	92.827
Lama2	Laminin subunit alpha-2	Q60675	10.2721	10.4813	10.2784	10.266	10.1239	10.2367	4	4	343.81	4.9951
Psmb6	Proteasome subunit beta type-6	Q60692	10.7684	11.3619	10.4354	10.4781	10.9621	10.4301	5	5	25.378	17.444
Csnk2a1	Casein kinase II subunit alpha	Q60737	11.7437	12.3893	11.8761	11.8632	12.0303	11.7274	8	8	45.133	74.505
Khdrbs1	KH domain-containing, RNA-binding, signal transduction-associated protein 1	Q60749	10.9182	11.564	10.5924	10.8526	11.0973	10.5464	5	4	48.37	12.092
Stxbp3	Syntaxin-binding protein 3	Q60770	NaN	NaN	NaN	NaN	NaN	NaN	3	3	67.942	4.6532
Rasa3	Ras GTPase-activating protein 3	Q60790	10.5862	11.0519	10.1025	10.5638	10.5068	10.2281	9	9	95.986	22.801
Ppp1r1b	Protein phosphatase 1 regulatory subunit 1B	Q60829	7.51373	8.42928	7.66555	7.17483	7.66377	7.57592	2	2	21.78	3.1595
Stip1	Stress-induced-phosphoprotein 1	Q60864	14.6278	15.3937	14.6041	14.5952	14.8251	14.5077	38	38	62.581	266.32
Caprin1	Caprin-1	Q60865	10.4703	10.9973	10.4942	10.2851	10.6844	10.1815	5	5	78.168	18.073
Elavl3	ELAV-like protein 3	Q60900	9.80234	10.8703	9.60357	10.0756	10.2289	9.85242	6	2	39.533	20.533
Eps15l1	Epidermal growth factor receptor substrate 15-like 1	Q60902	10.7881	11.4635	10.8561	10.9319	11.0763	10.5086	7	7	99.307	39.274
Vdac2	Voltage-dependent anion-selective channel protein 2	Q60930	15.2911	16.0697	15.2882	15.3424	15.6551	15.1423	16	16	31.732	323.31
Vdac1	Voltage-dependent anion-selective channel protein 1	Q60932	16.5299	17.3814	16.5699	16.592	16.9111	16.4145	19	6	32.351	323.31
Pla2g7	Platelet-activating factor acetylhydrolase	Q60963	8.68166	9.21327	8.47435	8.55321	8.91301	8.43446	3	3	49.258	16.875
Rbbp4	Histone-binding protein RBBP4	Q60972	12.2498	12.7305	12.2575	12.0269	12.3398	12.4331	9	4	47.655	60.119
Ppp2r5c	Serine/threonine-protein phosphatase 2A 56 kDa regulatory subunit gamma isoform	Q60996	7.68678	8.11567	7.24241	7.4843	7.75148	6.95361	2	1	60.824	11.31
Lama5	Laminin subunit alpha-5	Q61001	6.61814	6.32057	5.58331	5.60416	6.37825	5.70174	3	3	404.05	14.367
Asns	Asparagine synthetase [glutamine-hydrolyzing]	Q61024	7.33967	8.07719	7.15158	7.22448	7.33432	7.10255	2	2	64.282	2.8687
Tmpo	Lamina-associated polypeptide 2, isoforms beta/delta/epsilon/gamma	Q61029	10.124	10.7706	10.2217	10.3424	10.513	9.98285	7	7	50.372	40.436
Hars	Histidine--tRNA ligase, cytoplasmic	Q61035	10.3566	10.9094	9.98028	9.96242	10.0418	9.71802	10	7	57.432	27.532
Pak3	Serine/threonine-protein kinase PAK 3	Q61036	5.7628	5.90523	6.33972	6.67553	6.11059	5.71262	12	1	62.397	16.463
Tsc2	Tuberin	Q7TT21	8.13663	8.57209	7.95274	8.61787	7.88527	7.38439	2	2	194.1	5.0196
Cdc37	Hsp90 co-chaperone Cdc37;Hsp90 co-chaperone Cdc37, N-terminally processed	Q61081	12.5441	13.2874	12.6296	12.5346	12.9485	12.4181	14	14	44.593	54.399
Abcb7	ATP-binding cassette sub-family B member 7, mitochondrial	Q61102	10.0666	10.5238	9.81988	9.98	10.1328	9.55294	2	2	82.58	6.6139
Ppp2r5e	Serine/threonine-protein phosphatase 2A 56 kDa regulatory subunit epsilon isoform	Q61151	8.38918	8.98527	8.45006	8.54446	8.15563	8.32116	5	5	54.713	20.564
Mapre1	Microtubule-associated protein RP/EB family member 1	Q61166	11.2546	12.0705	11.0792	11.3227	11.4938	11.118	9	8	30.016	34.482
Prdx2	Peroxiredoxin-2	Q61171	16.1061	16.6214	16.1866	16.0989	16.4414	16.1141	10	10	21.778	260.48
Pafah1b3	Platelet-activating factor acetylhydrolase IB subunit gamma	Q61205	10.2535	10.9121	10.2428	10.5268	10.0947	10.3671	6	6	25.853	68.529
Igbp1;Igbp1b	Immunoglobulin-binding protein 1;Immunoglobulin-binding protein 1b	Q61249	7.51641	8.28151	7.73674	7.83415	8.20862	7.71678	4	4	38.97	45.253
Acan	Aggrecan core protein	Q61282	12.4377	12.8917	12.3928	12.4659	12.6445	12.2889	16	16	221.94	62.872
Lamb2	Laminin subunit beta-2	Q61292	11.7293	12.3228	11.5559	11.6303	11.8657	11.5552	25	25	196.58	169.07
Bcap31	B-cell receptor-associated protein 31	Q61335	9.36503	10.1219	9.23038	9.67467	9.51023	9.17503	2	2	27.956	4.5986
Bcan	Brevican core protein	Q61361	11.6142	12.2893	11.1856	11.4425	11.9238	11.2466	12	12	95.814	108.29
Hras	GTPase HRas;GTPase HRas, N-terminally processed	Q61411	6.43971	7.18359	6.60112	6.59117	7.54071	7.09487	6	1	21.298	2.6432
Hadh	Hydroxyacyl-coenzyme A dehydrogenase, mitochondrial	Q61425	12.4814	12.9564	12.208	12.3731	12.5358	12.3845	8	8	34.463	41.97
Smarcd1;Smarcd3;Smarcd2	SWI/SNF-related matrix-associated actin-dependent regulator of chromatin subfamily D member 1;SWI/SNF-related matrix-associated actin-dependent regulator of chromatin subfamily D member 3;SWI/SNF-related matrix-associated actin-dependent regulator of chromatin subfamily D member 2	Q61466	4.98477	5.96523	5.25081	5.96148	5.6874	3.28136	2	2	58.244	6.9894
Rad21	Double-strand-break repair protein rad21 homolog	Q61550	5.76269	6.69836	6.48044	6.5064	6.13701	6.20637	2	2	72.082	2.7617
Fscn1	Fascin	Q61553	15.1528	16.0043	15.0027	15.0697	15.5202	14.7766	27	27	54.507	323.31
Fdxr	NADPH:adrenodoxin oxidoreductase, mitochondrial	Q61578	7.43813	7.66612	7.39403	7.1298	6.66007	6.40334	2	2	54.201	3.867
Gdi2	Rab GDP dissociation inhibitor beta	Q61598	13.508	14.2267	13.3253	13.3715	13.7411	13.3534	24	18	50.537	114.05
Arhgdib	Rho GDP-dissociation inhibitor 2	Q61599	6.60671	7.29039	6.26307	5.51321	6.85723	5.67375	2	2	22.851	21.412
Pacsin1	Protein kinase C and casein kinase substrate in neurons protein 1	Q61644	15.5599	16.2325	15.6905	15.528	15.8851	15.5318	33	30	50.575	323.31
Ddx19a;Ddx19b	ATP-dependent RNA helicase DDX19A	Q61655	9.36503	9.97771	9.41783	9.11977	9.53169	8.8755	4	4	53.932	7.5225
Ddx5	Probable ATP-dependent RNA helicase DDX5	Q8BTS0	13.3462	14.1097	13.2601	13.3208	13.6659	13.0245	27	19	69.265	220.21
Cbx5	Chromobox protein homolog 5	Q61686	8.91403	10.1815	9.51672	9.22451	9.50106	8.57433	3	3	22.186	4.8187
Hsph1	Heat shock protein 105 kDa	Q61699	12.9189	13.6331	12.7655	12.8134	13.1472	12.683	27	24	96.406	144.5
Cd47	Leukocyte surface antigen CD47	Q61735	9.88061	10.3605	9.93574	10.0363	10.262	9.8528	2	2	33.097	11.189
Phgdh	D-3-phosphoglycerate dehydrogenase	Q61753	12.484	13.171	12.3502	12.545	12.5826	12.3595	15	15	56.585	162.23
Kif5b	Kinesin-1 heavy chain;Kinesin-like protein	Q61768	13.381	14.0472	13.2373	13.3098	13.4576	13.166	33	26	109.55	323.31
Kif3b	Kinesin-like protein KIF3B;Kinesin-like protein KIF3B, N-terminally processed	Q61771	9.22043	9.51728	9.3654	9.13799	9.24895	8.91699	4	4	85.287	6.4373
Lasp1	LIM and SH3 domain protein 1	Q61792	12.9929	13.6858	12.9169	13.0324	13.0532	12.8434	16	14	29.994	175.32
A2m	Alpha-2-macroglobulin;Alpha-2-macroglobulin 165 kDa subunit;Alpha-2-macroglobulin 35 kDa subunit	Q61838	10.9965	11.6049	11.1788	11.0678	11.2652	11.0198	12	12	165.85	32.045
Npm1	Nucleophosmin	Q61937	13.3283	13.9518	13.4712	13.3737	13.7119	13.1605	13	13	32.56	200.07
Nnt	NAD(P) transhydrogenase, mitochondrial	Q61941	11.5956	11.8736	11.6648	11.9374	12.1147	11.7161	15	15	113.84	63.828
Pcbp2	Poly(rC)-binding protein 2	Q61990	9.21616	10.1289	9.00714	8.95852	9.58111	8.83646	11	4	38.221	39.997
Postn	Periostin	Q62009	NaN	4.32193	NaN	NaN	NaN	NaN	1	1	93.142	2.1874
Pea15;Pea15a	Astrocytic phosphoprotein PEA-15	Q62048	12.9343	13.7586	13.0134	13.0746	13.3669	12.8081	6	6	15.054	114.33
Prkci	Protein kinase C iota type	Q62074	6.75955	7.16511	6.77939	5.03681	6.96625	6.39208	1	1	68.203	4.0495
Pon3	Serum paraoxonase/lactonase 3	Q62087	8.29034	9.21711	8.52818	8.17777	8.70377	8.52513	2	2	39.351	15.114
Srsf2	Serine/arginine-rich splicing factor 2	Q62093	11.3624	12.2347	11.0318	11.1584	11.4697	10.5963	5	5	25.476	34.939
Dlg4	Disks large homolog 4	Q62108	11.0493	11.6162	10.9581	11.0287	11.3083	10.8667	12	9	80.471	57.303
Dag1	Dystroglycan;Alpha-dystroglycan;Beta-dystroglycan	Q62165	9.29744	9.64129	9.05058	9.41217	9.68926	9.30124	2	2	96.904	3.8332
Ddx3x;D1Pas1	ATP-dependent RNA helicase DDX3X;Putative ATP-dependent RNA helicase Pl10	Q62167	12.0395	12.5137	11.9826	12.1439	12.0911	11.9721	22	5	73.101	76.582
Ssr4	Translocon-associated protein subunit delta	Q9D8L3	5.0181	6.58161	5.20813	4.88176	5.32124	5.73863	1	1	19.007	2.0916
Snrpc	U1 small nuclear ribonucleoprotein C	Q62241	7.89893	8.45212	8.01039	7.3231	8.2406	7.28142	2	2	17.364	46.603
Sptbn1	Spectrin beta chain, non-erythrocytic 1	Q62261	16.9264	17.7992	16.8295	16.8762	17.1493	16.8106	136	121	274.22	323.31
Syp	Synaptophysin	Q62277	12.8646	13.8757	12.7738	12.7843	13.3558	12.7804	4	4	34.024	10.626
Trim28	Transcription intermediary factor 1-beta	Q62318	12.0022	12.7033	11.7445	11.8574	12.2342	11.697	16	16	88.846	138.17
Tsn	Translin	Q62348	11.2313	11.8501	11.5887	11.7033	11.5889	11.581	7	7	26.201	25.908
Snrnp70	U1 small nuclear ribonucleoprotein 70 kDa	Q62376	10.6985	11.557	10.7508	10.7819	11.1532	10.9469	7	7	51.991	21.803
Supt6h	Transcription elongation factor SPT6	Q62383	7.3386	8.13617	6.8743	7.89178	7.37712	7.50104	2	1	199.08	3.0767
Sorbs1	Sorbin and SH3 domain-containing protein 1	Q62417	9.27011	9.63563	9.399	9.28607	9.49624	9.17592	6	6	143.07	32.215
Dbnl	Drebrin-like protein	Q62418	11.9777	12.5717	11.8767	11.9572	12.0111	11.7786	14	14	48.699	216.56
Sh3gl1	Endophilin-A2	Q62419	9.75238	10.7169	10.0028	9.77096	10.3411	9.75979	13	6	41.518	43.51
Ostf1	Osteoclast-stimulating factor 1	Q62422	8.98897	9.73855	8.64443	9.01288	8.90761	8.83042	2	2	23.782	4.6116
Ndufa4	Cytochrome c oxidase subunit NDUFA4	Q62425	14.0411	15.0896	13.8938	14.0943	14.2267	13.8034	6	6	9.3267	124.29
Cstb	Cystatin-B	Q62426	11.785	12.7098	11.9159	11.79	12.2948	11.6325	3	3	11.045	8.0266
Ndrg1	Protein NDRG1	Q62433	8.85371	9.78039	8.78247	9.29306	9.24427	8.88884	4	4	43.008	39.108
Nptx1	Neuronal pentraxin-1	Q62443	7.95553	8.87836	8.12169	8.16952	8.42236	8.35676	2	2	47.117	6.1531
Fkbp3	Peptidyl-prolyl cis-trans isomerase FKBP3	Q62446	11.3887	11.8754	11.355	11.409	11.4401	11.2933	6	6	25.147	19.182
Vat1	Synaptic vesicle membrane protein VAT-1 homolog	Q62465	11.475	12.1875	11.3402	11.4955	11.6625	11.7095	12	12	43.096	78.186
Zyx	Zyxin	Q7TQE2	8.68208	9.42532	8.9474	8.79204	9.06434	8.63996	2	2	57.026	4.3976
Ppp3r1	Calcineurin subunit B type 1	Q63810	11.5944	12.6438	11.4988	11.3389	11.9558	11.4814	7	7	19.3	87.672
Nup62	Nuclear pore glycoprotein p62	Q63850	6.89093	7.54782	6.57966	5.79371	6.79714	6.99163	2	2	53.254	7.1969
Crk	Adapter molecule crk	Q64010	5.44357	5.93471	5.89049	6.18713	NaN	6.4564	5	1	33.814	3.289
Hepacam	Hepatocyte cell adhesion molecule	Q640R3	8.46291	9.77487	8.72571	9.47062	8.99206	8.59496	4	4	46.366	29.879
Maoa	Amine oxidase [flavin-containing] A	Q64133	11.1286	11.8021	10.9257	11.0642	11.3774	11.0035	7	7	59.601	27.838
Actr3b	Actin-related protein 3B	Q641P0	7.52246	7.87842	7.05344	7.11853	7.41278	7.49201	6	3	47.579	21.259
Omp	Olfactory marker protein	Q64288	16.1325	17.3331	15.9326	16.1167	16.1589	15.7865	15	15	18.866	323.31
Syn2	Synapsin-2	Q64332	14.8075	15.7351	14.8235	14.7093	15.1753	14.6018	22	17	63.372	230.84
Hspe1	10 kDa heat shock protein, mitochondrial	Q64433	15.3936	15.944	15.3721	15.3985	15.5874	15.2287	14	14	10.963	72.534
Sord	Sorbitol dehydrogenase	Q64442	8.07344	8.99215	8.70795	8.26646	8.84222	8.68681	3	3	38.249	8.8745
Gstt1	Glutathione S-transferase theta-1	Q64471	9.68226	10.4146	9.43442	9.72467	9.71079	9.55974	3	3	27.374	3.1607
Hist1h2bc;Hist1h2bh;Hist2h2bb;Hist1h2bm	Histone H2B type 1-C/E/G;Histone H2B type 1-H;Histone H2B type 2-B;Histone H2B type 1-M	Q6ZWY9	12.5864	14.5418	12.2482	12.4859	13.5665	11.7711	13	1	13.906	4.3687
Top2b	DNA topoisomerase 2-beta	Q64511	7.82731	8.74382	7.95484	7.95431	8.16506	7.46222	5	5	181.91	12.839
Tpp2	Tripeptidyl-peptidase 2	Q64514	10.2709	10.7612	9.88064	9.85971	10.4634	9.75312	11	11	139.88	93.395
Gpd2	Glycerol-3-phosphate dehydrogenase, mitochondrial;Glycerol-3-phosphate dehydrogenase	Q64521	14.7003	15.5596	14.6503	14.6787	15.0612	14.5289	40	40	80.953	323.31
Nqo1	NAD(P)H dehydrogenase [quinone] 1	Q64669	14.7202	15.3435	14.5416	15.0196	15.1011	14.6064	18	18	30.959	121.91
Srm	Spermidine synthase	Q64674	8.61338	8.80632	8.23759	8.04117	8.60829	8.14726	4	4	33.995	12.602
Vcl	Vinculin	Q64727	11.148	11.7688	11.1056	11.1196	11.2626	11.354	27	27	116.72	144.9
Gart	Trifunctional purine biosynthetic protein adenosine-3;Phosphoribosylamine--glycine ligase;Phosphoribosylformylglycinamidine cyclo-ligase;Phosphoribosylglycinamide formyltransferase	Q64737	10.2786	10.9195	10.203	10.168	10.6546	10.1425	8	8	107.5	24.327
Sp9	Transcription factor Sp9	Q64HY3	NaN	NaN	NaN	NaN	NaN	NaN	1	1	48.959	2.6678
Crtc1	CREB-regulated transcription coactivator 1	Q68ED7	5.76853	5.27008	6.17343	5.58247	6.15745	5.71183	2	2	66.944	5.1794
Git1	ARF GTPase-activating protein GIT1	Q68FF6	10.2226	10.8517	10.3773	10.1489	10.3412	10.2919	8	8	85.299	21.526
Sptbn2		Q68FG2	14.2386	14.7339	14.0628	14.068	14.3529	13.878	86	73	270.92	323.31
Adgrb3;Bai3	Brain-specific angiogenesis inhibitor 3	Q8BJ13	NaN	NaN	NaN	NaN	NaN	NaN	2	2	73.242	2.5004
Arhgef11		Q68FM7	7.24451	7.83169	6.49197	7.26369	7.0119	7.11291	3	3	171.8	4.9473
Cntn4	Contactin-4	Q69Z26	NaN	NaN	NaN	NaN	NaN	NaN	2	2	113.49	3.9916
Nlgn2;Nlgn1	Neuroligin-2;Neuroligin-1	Q69ZK9	8.69153	9.04242	8.31406	8.22588	8.21043	8.55202	2	2	90.988	20.305
FAM120A	Constitutive coactivator of PPAR-gamma-like protein 1	Q6A0A9	8.55773	9.53454	8.95463	8.96904	8.82152	8.56986	6	5	121.64	18.93
Opcml		Q6DFY2	10.219	10.7199	9.93213	10.1598	10.5258	9.4523	11	7	37.156	64.005
Slc25a23	Calcium-binding mitochondrial carrier protein SCaMC-3	Q6GQS1	5.44712	5.66118	5.6325	5.89096	6.37986	5.36877	2	2	52.496	4.3518
Nrip3	Nuclear receptor-interacting protein 3	Q6GQT2	8.86916	8.94717	8.68552	8.96529	9.24096	8.54774	3	3	27.835	6.1511
Nomo1	Nodal modulator 1	Q6GQT9	8.13443	8.72424	8.39373	8.45389	8.51239	8.03188	5	5	133.42	16.119
Prdx6	Peroxiredoxin-6	Q6GT24	14.4895	15.2078	14.4759	14.5904	14.8877	14.5707	21	21	24.826	179.84
Tpm4	Tropomyosin alpha-4 chain	Q6IRU2	10.398	11.2974	10.4011	10.4496	10.6396	10.3346	9	7	28.467	59.399
Cltb	Clathrin light chain B	Q6IRU5	13.9606	14.9366	13.8991	13.942	14.4626	13.6406	15	15	25.171	92.108
Exoc3	Exocyst complex component 3	Q6KAR6	6.20856	7.93758	6.66064	6.77439	6.89579	7.11645	2	2	86.454	2.1503
Dgkb	Diacylglycerol kinase beta	Q6NS52	7.23189	8.48434	7.5744	7.71555	7.73796	7.09908	4	4	90.271	16.992
Fbxo41	F-box only protein 41	Q6NS60	5.44314	7.41354	7.02636	5.65635	5.85107	6.4271	2	2	94.33	4.0624
Rraga;Rragb	Ras-related GTP-binding protein A;Ras-related GTP-binding protein B	Q80X95	NaN	NaN	NaN	NaN	NaN	NaN	2	2	36.566	3.1101
Wdr44	WD repeat-containing protein 44	Q6NVE8	8.38832	8.98342	8.36317	8.40318	8.56647	7.84015	3	3	101.55	5.4571
Pptc7	Protein phosphatase PTC7 homolog	Q6NVE9	6.90665	8.09751	7.32175	8.23372	7.53146	7.49601	3	3	33.048	5.1275
Ocrl	Inositol polyphosphate 5-phosphatase OCRL-1	Q6NVF0	7.42349	8.07682	6.78215	6.77413	7.64097	6.82998	2	2	104.28	11.271
Snx1	Sorting nexin-1	Q6NZD2	11.6256	12.1881	11.5038	11.6787	11.7539	11.411	13	11	58.878	31.393
Soga3	Protein SOGA3	Q6NZL0	11.5905	12.0382	11.466	11.4856	11.7372	11.1951	14	14	103.48	29.116
Hdac4	Histone deacetylase 4	Q6NZM9	6.60837	7.18438	5.75213	6.12476	6.30358	6.87688	1	1	118.56	2.2905
Sri	Sorcin	Q6P069	10.6136	11.2955	10.5592	10.6149	10.7062	10.5722	6	6	21.627	16.352
Ppp2r2a	Serine/threonine-protein phosphatase 2A 55 kDa regulatory subunit B alpha isoform	Q6P1F6	12.0771	12.6737	12.1407	11.9944	12.2611	11.9246	14	9	51.691	98.729
Crmp1		Q6P1J1	15.3721	16.1058	15.3608	15.3172	15.6735	15.2171	31	5	74.22	323.31
Fn3k	Fructosamine-3-kinase	Q6P264	5.0229	6.40965	5.20957	5.65953	5.65472	5.40402	1	1	18.982	2.9605
[truncated: 1,089 more rows]

## Sheet: Quantified proteins
Table S1. Identified and Quantified OB proteome in aged Tg2576 mice.
Gene names	Protein names	Protein IDs	WT1	WT2	WT3	TG1	TG2	TG3	Peptides	Unique peptides	Mol. weight [kDa]	Score
Magohb;Magoh	Protein mago nashi homolog 2;Protein mago nashi homolog	G3UZW7	-0.315097	-0.206725	-0.328133	0.0264414	-0.0378331	-0.252221	2	2	11.799	10.892
Cask	Peripheral plasma membrane protein CASK	A0A067XG53	1.14924	1.31938	1.12621	1.112	1.33402	1.17198	10	10	99.226	30.949
Igkc	Ig kappa chain C region	A0A075B5P2	-0.0232615	-0.322696	-0.036186	-0.374744	-0.340197	-0.712229	2	2	11.778	3.5474
Ighg2b;Igh-3	Ig gamma-2B chain C region	A0A075B5P3	0.835237	1.23384	1.56422	0.850221	1.35164	1.07709	4	2	36.568	52.321
Ighg1	Ig gamma-1 chain C region secreted form;Ig gamma-1 chain C region, membrane-bound form	A0A075B5P4	-0.283281	-1.03143	-0.306659	-0.26202	-0.829768	-1.08186	3	3	35.633	8.8289
Ighm	Ig mu chain C region	A0A075B5P6	0.0312815	-0.387225	0.235432	0.0978683	0.0067982	0.153668	4	4	49.943	8.3038
Slc12a5	Solute carrier family 12 member 5	A0A076FR46	1.88951	1.93557	1.75424	1.92532	2.04916	1.82869	15	15	125.6	284.9
Srgap2	SLIT-ROBO Rho GTPase-activating protein 2	A0A087WNM1	-1.05165	-1.09835	-0.79858	-1.37866	-1.2371	-0.930191	5	5	98.278	9.4448
Cdv3	Protein CDV3	A0A087WNP6	-0.446603	-0.487345	-0.343734	-0.40057	-0.662525	-0.317099	5	5	24.196	98.16
Tceb1	Transcription elongation factor B polypeptide 1	A0A087WQE6	0.900919	0.740179	1.04565	0.895192	0.740869	0.938707	5	5	10.657	48.144
Agfg1	Arf-GAP domain and FG repeat-containing protein 1	A0A087WNV1	-0.921314	-0.991395	-1.05237	-0.679363	-0.919831	-0.710998	4	4	53.974	11.262
Nfasc	Neurofascin	A0A087WNW2	2.21057	2.19468	2.28184	2.31566	2.27385	2.22007	21	21	101.17	111.78
Ktn1	Kinectin	A0A087WQF8	-4.32683	-4.64034	-3.40716	-4.5941	-3.59619	-3.76585	2	2	137.63	22.645
Clasp1	CLIP-associating protein 1	A0A0A6YXZ1	-0.931979	-1.01459	-1.53108	-1.31311	-1.17728	-0.931322	6	6	136.62	8.4427
Rgs6	Regulator of G-protein signaling 6	A0A087WSJ9	0.681995	0.637385	0.494322	0.641223	0.764921	0.734286	8	6	50.185	14.687
Lsamp	Limbic system-associated membrane protein	Q3TYE5	-1.35407	-1.32662	-1.11659	-1.24246	-1.37074	-1.61372	3	3	37.31	14.162
Dhx9	ATP-dependent RNA helicase A	A0A087WPL5	2.39486	2.2583	2.35554	2.35564	2.36946	2.31166	22	22	149.62	82.033
Nrxn3	Neurexin-3	A0A087WPQ9	-0.479365	-0.716616	-0.44152	-0.568099	-0.679057	-0.655602	8	6	111.39	35.291
Mag	Myelin-associated glycoprotein	A0A087WPR1	-2.32809	-1.96796	-3.10269	-2.27852	-2.12802	-2.45894	2	2	69.387	11.791
Kif1a	Kinesin-like protein;Kinesin-like protein KIF1A	E9QAN4	-0.037733	0.105861	0.140569	0.0452629	-0.113359	0.228501	11	11	190.97	28.221
Bzw1	Basic leucine zipper and W2 domain-containing protein 1	A0A087WQS2	-1.28523	-0.929642	-0.994644	-1.26868	-1.12796	-1.48054	3	3	51.209	6.1362
Nudt16	U8 snoRNA-decapping enzyme	A0A087WRE5	-2.39588	-2.3303	-1.88039	-2.8577	-2.23249	-2.36692	2	2	21.248	3.4302
Agap1	Arf-GAP with GTPase, ANK repeat and PH domain-containing protein 1	E9Q3K3	-1.878	-2.35738	-2.06585	-2.6385	-2.22486	-2.28555	4	3	73.925	10.124
Tardbp	TAR DNA-binding protein 43	A0A087WRZ5	2.22453	2.29216	2.32352	2.27799	2.37622	2.24605	6	6	32.177	56.678
Col6a3		J3QQ16	-1.64797	-1.60182	-1.64678	-1.52239	-1.80848	-1.19516	4	4	288.69	9.6918
Sh3bgrl2	SH3 domain-binding glutamic acid-rich-like protein;SH3 domain-binding glutamic acid-rich-like protein 2	A0A087WS96	0.505271	0.629635	0.576368	0.555386	0.702493	0.404421	3	3	13.545	8.6103
Dst	Dystonin	A0A087WSP0	-3.65434	-3.00968	-4.01576	-3.57723	-3.763	-5.05561	5	3	590.43	4.6706
Gcdh	Glutaryl-CoA dehydrogenase, mitochondrial	A0A0A0MQ68	-2.94027	-3.05683	-2.55121	-2.67066	-2.74653	-2.52518	2	2	49.57	3.8371
S100a13	Protein S100-A13	A0A0A0MQ90	1.43041	1.16904	0.699166	0.594419	0.81361	0.35828	3	3	17.744	15.767
Serpina1a;Serpina1c;Serpina1d;Serpina1e	Alpha-1-antitrypsin 1-1;Alpha-1-antitrypsin 1-3;Alpha-1-antitrypsin 1-4;Alpha-1-antitrypsin 1-5	A0A0R4J0X5	1.61256	1.71282	1.94852	1.56622	1.59483	1.57746	6	2	45.854	36.374
Tuba4a	Tubulin alpha-4A chain	A0A0A0MQA5	4.30036	3.98127	4.16543	4.14691	4.34561	4.25154	29	7	52.793	147.39
Macf1	Microtubule-actin cross-linking factor 1	A0A0A0MQA6	2.66724	2.56183	2.64418	2.66175	2.60585	2.73035	58	56	607.89	285.29
Mapt	Microtubule-associated protein;Microtubule-associated protein tau	A0A0A0MQC7	4.31076	4.20742	4.55494	4.43629	4.47886	4.49403	22	21	76.259	95.312
Shank3	SH3 and multiple ankyrin repeat domains protein 3	A0A0A0MQD5	-2.4716	-2.47288	-2.92882	-2.47222	-1.64378	-2.39027	2	2	192.22	6.0808
Gapdh;Gm3839	Glyceraldehyde-3-phosphate dehydrogenase	A0A0A0MQF6	7.75789	7.6974	7.70521	7.6906	7.7755	7.87782	21	17	38.653	323.31
Nudcd3	NudC domain-containing protein 3	A0A0A0MQL8	-1.38922	-1.77521	-1.60614	-1.12327	-1.34753	-1.47018	3	3	28.435	8.8186
Eif5a;Eif5a2	Eukaryotic translation initiation factor 5A;Eukaryotic translation initiation factor 5A-1;Eukaryotic translation initiation factor 5A-2	A0A0A0MQM0	1.2768	2.19951	1.54204	1.83135	1.29445	1.78508	4	4	16.302	57.545
Atg7	Ubiquitin-like modifier-activating enzyme ATG7	S4R2T5	-4.65131	-4.37775	-4.05897	-4.53993	-3.5645	-5.07292	2	2	74.552	15.349
Nudt5	ADP-sugar pyrophosphatase	A0A0A6YVU1	-2.42126	-1.5046	-1.55719	-1.91178	-1.91363	-1.4447	2	2	9.9734	3.8343
Gm9774;Adrm1	Proteasomal ubiquitin receptor ADRM1	A0A0A6YVU8	-1.20987	-1.10987	-1.20823	-1.21764	-1.27828	-1.46403	6	6	42.147	28.216
Rgs7	Regulator of G-protein signaling 7	Q80XD3	0.14777	0.21776	0.0732322	-0.273997	-0.057888	-0.201454	7	5	55.014	13.311
Naa15	N-alpha-acetyltransferase 15, NatA auxiliary subunit	A0A0A6YW80	-3.63396	-4.4298	-5.20178	-4.13539	-5.25186	-4.55218	2	2	95.295	3.4223
Camkv	CaM kinase-like vesicle-associated protein	A0A0A6YW88	1.70745	1.66771	1.39857	1.57	1.57606	1.34845	10	10	51.674	111.43
Astn1	Astrotactin-1	A0A0A6YWE6	-1.18655	-0.754904	-1.12024	-1.09895	-1.13099	-0.776569	5	5	130.04	16.59
Slc38a3	Sodium-coupled neutral amino acid transporter 3	A0A0A6YWH4	-1.15035	-0.775617	-1.11721	-1.01835	-0.780073	-1.04853	2	2	10.712	7.0476
Rapgef2	Rap guanine nucleotide exchange factor 2	E9QNQ4	-0.490434	-0.381277	-0.13179	-0.139951	-0.201787	-0.0353916	6	6	166.43	25.879
Dclk2	Serine/threonine-protein kinase DCLK2	A0A0A6YX33	1.19974	1.1895	1.12854	0.981895	1.1482	1.18849	13	12	64.926	87.264
Rab3gap2	Rab3 GTPase-activating protein non-catalytic subunit	A0A0A6YWM5	-1.88136	-2.07764	-2.01356	-1.97795	-1.72536	-2.07184	4	4	152.54	8.9193
Atp6v1h	V-type proton ATPase subunit H	A0A0A6YX18	3.40979	3.3567	3.38142	3.30487	3.53764	3.4717	16	16	54.108	174.59
Prkar2a	cAMP-dependent protein kinase type II-alpha regulatory subunit	A0A0A6YX73	2.55551	2.51485	2.64225	2.50184	2.67152	2.67738	17	13	43.165	148.65
Osbpl9	Oxysterol-binding protein;Oxysterol-binding protein-related protein 9	Q5FWX7	-1.93557	-2.07604	-1.9103	-2.21185	-1.65427	-2.22803	2	2	70.147	4.5958
Snw1	SNW domain-containing protein 1	A0A0B4J1E2	-1.47495	-1.24233	-1.25788	-1.50854	-0.948926	-1.63689	2	2	61.461	29.781
Gclm	Glutamate--cysteine ligase regulatory subunit	A0A0G2JDI4	-2.74444	-2.4067	-2.5132	-2.89622	-2.49801	-2.53394	2	2	10.778	7.9026
Lrrc7	Leucine-rich repeat-containing protein 7	B9EHV0	-0.95934	-1.50892	-0.955052	-0.830757	-1.29774	-0.712794	3	2	156.67	4.7542
Rps27l;Rps27	40S ribosomal protein S27-like;40S ribosomal protein S27	A0A0G2JDW7	-0.788847	-0.120203	-0.869991	-1.06709	-0.731136	-1.16223	2	2	9.2327	5.088
Tdrkh	Tudor and KH domain-containing protein	A0A0G2JE08	-5.71124	-3.97822	-3.45769	-3.75944	-4.52007	-3.96821	2	2	32.45	47.812
Sh3glb1	Endophilin-B1	A0A0G2JEC4	-1.24613	-1.17189	-1.00436	-1.1621	-1.26424	-1.02504	6	5	44.303	12.625
Amph	Amphiphysin	A0A0G2JEG8	4.93805	4.85124	4.9596	4.90111	4.97362	5.02182	23	21	75.339	248.5
Pdlim5	PDZ and LIM domain protein 5	A0A0G2JEJ0	-1.38574	-1.74717	-1.31844	-2.19788	-1.55482	-1.60454	2	2	26.66	3.0347
Fxr1	Fragile X mental retardation syndrome-related protein 1	A0A0H2UH27	-3.07362	-2.6745	-2.49998	-2.42192	-2.59051	-2.53078	4	2	51.014	8.6032
Camkk2	Calcium/calmodulin-dependent protein kinase kinase 2	A0A0G2JET2	-2.95833	-2.3052	-2.06127	-2.96652	-2.84479	-2.34579	2	2	45.963	5.212
Ift22	Intraflagellar transport protein 22 homolog	A0A0G2JF44	-2.48368	-2.22307	-2.15182	-2.55849	-2.01507	-2.14024	3	3	17.523	8.2987
Pitpnm2	Membrane-associated phosphatidylinositol transfer protein 2	A0A0G2JFQ8	-3.05996	-3.65833	-3.65364	-4.61363	-3.19257	-3.38408	2	2	50.925	2.851
Rbm8a	RNA-binding protein 8A	A0A0G2JFX7	-1.74202	-1.51478	-1.47262	-1.61381	-1.86326	-1.87091	3	3	19.143	20.434
Fubp1	Far upstream element-binding protein 1	Q3TUE1	1.69439	1.37312	1.45937	1.37605	1.5564	1.39001	16	12	67.443	47.044
Lgi1	Leucine-rich glioma-inactivated protein 1	A0A0G2JGE8	-2.93484	-3.53244	-3.91745	-4.0488	-2.97805	-3.09069	2	2	58.127	4.1049
Ccbl2	Kynurenine--oxoglutarate transaminase 3	A0A0G2JGE1	-2.18308	-2.43827	-2.62281	-2.2978	-1.91616	-2.37416	3	3	21.684	4.8232
Camk2d	Calcium/calmodulin-dependent protein kinase type II subunit delta	E9Q1W0	2.35805	2.37636	2.25392	2.4084	2.46484	2.45969	21	12	57.748	53.285
Atp1a3	Sodium/potassium-transporting ATPase subunit alpha-3	A0A0G2JGX4	7.8359	7.36847	7.88256	7.99957	8.01441	8.01626	63	40	112.99	323.31
Lppr4	Lipid phosphate phosphatase-related protein type 4	A0A0G2JGY9	-5.06471	-4.36629	-3.82684	-4.24383	-3.75776	-4.26988	2	2	76.746	4.7704
Znf512	Zinc finger protein 512	A0A0J9YV10	-1.3125	-1.42699	-1.04242	-1.16118	-1.07754	-1.47404	3	3	25.504	6.0681
40787	Septin-11	A0A0J9YTY0	0.830025	1.1107	1.01023	0.835578	1.05669	1.17676	12	5	48.978	91.849
Ctbp1	C-terminal-binding protein 1	A0A0J9YUM4	2.08497	2.08081	2.12163	2.13458	2.18625	2.51664	11	11	37.006	29.299
Ociad1	OCIA domain-containing protein 1	A0A0J9YUB6	-0.776366	-0.913535	-0.689247	-1.23608	-0.838078	-0.910632	3	3	19.622	20.886
Nup205		B9EJ54	-2.73881	-2.74721	-2.77592	-2.94457	-3.02034	-2.71588	2	2	227.46	9.2466
Ube2k	Ubiquitin-conjugating enzyme E2 K	A0A0J9YUI1	-2.06567	-1.87345	-2.07403	-1.95269	-1.62957	-1.82316	5	5	15.81	10.337
Nck2	Cytoplasmic protein NCK2	A0A0J9YUK4	-1.03954	-0.601667	-0.645457	-0.927895	-0.904696	-0.855609	3	2	16.195	4.6887
		A0A0J9YUN4	0.0791029	0.446503	0.0365991	-0.139813	0.210473	0.108663	55	3	97.294	39.088
Eif4g1	Eukaryotic translation initiation factor 4 gamma 1	A0A0J9YUS5	-0.129455	0.109064	0.046985	0.0715451	0.135224	0.203616	7	7	145.31	14.091
Hmgb1	High mobility group protein B1	A0A0J9YUZ4	5.00611	4.89816	5.35252	5.1476	5.1146	2.79585	9	6	24.233	27.646
Atp8a1	Phospholipid-transporting ATPase IA	A0A0J9YV34	-2.05901	-1.91277	-2.12137	-2.17568	-2.08836	-1.98895	2	2	49.805	3.0504
Ptprz1	Protein-tyrosine-phosphatase;Receptor-type tyrosine-protein phosphatase zeta	B2RXS8	2.36771	2.16767	2.43953	2.41777	2.39465	2.54624	10	10	164.36	122.25
Grm2	Metabotropic glutamate receptor 2	A0A0J9YVF0	-1.55803	-1.2223	-1.54424	-1.84063	-1.29853	-1.7826	2	2	65.785	14.398
Ppm1g	Protein phosphatase 1G	A0A0J9YVG0	-1.42559	-1.95536	-1.34067	-2.10236	-1.80681	-1.70388	3	3	47.802	15.217
Txnrd2	Thioredoxin reductase 2, mitochondrial	J3QMN4	-0.930696	-1.32639	-1.11027	-1.51901	-1.51458	-1.20376	3	3	53.051	6.1545
Nfu1	NFU1 iron-sulfur cluster scaffold homolog, mitochondrial	A0A0N4SUH8	-1.18349	-0.744403	-1.42613	-0.936805	-0.991078	-1.18668	4	4	28.654	15.693
Magi1	Membrane-associated guanylate kinase, WW and PDZ domain-containing protein 1	A0A0N4SUZ0	-0.0923514	-0.0674427	-0.0587765	0.0691986	-0.157195	-0.0268721	13	13	139.03	62.477
Serbp1	Plasminogen activator inhibitor 1 RNA-binding protein	A0A0N4SV32	0.399114	-0.0225045	0.386429	0.277711	0.0143254	0.351021	4	4	39.644	27.638
Arl8b	ADP-ribosylation factor-like protein 8B	A0A0N4SVB8	-0.956831	-1.4797	-1.08804	-1.25525	-1.26833	-0.926092	3	2	15.985	13.47
Tra2a	Transformer-2 protein homolog alpha	A0A0N4SVC2	0.862452	0.641709	0.651974	0.768502	0.659623	0.686837	6	6	32.259	19.208
Eif4g3	Eukaryotic translation initiation factor 4 gamma 3	Z4YKC4	-2.84106	-3.32318	-3.21714	-2.85048	-2.64197	-2.84104	2	2	173.55	5.5326
Ppp6c	Serine/threonine-protein phosphatase 6 catalytic subunit;Serine/threonine-protein phosphatase 6 catalytic subunit, N-terminally processed	A0A0N4SVL9	-0.338667	-0.726285	-0.364223	-0.176762	-0.459518	-0.113797	2	2	32.547	3.7274
Eif4a3;Gm8994	Eukaryotic initiation factor 4A-III;Eukaryotic initiation factor 4A-III, N-terminally processed	A0A0N4SVP8	0.656183	0.061052	0.2173	0.158095	0.0395591	0.293676	7	6	46.959	15.537
Gng12	Guanine nucleotide-binding protein G(I)/G(S)/G(O) subunit gamma-12	A0A0N4SVT3	-1.43639	-1.18252	-1.20663	-1.12282	-1.18432	-0.866622	4	4	7.1971	12.772
Rab11fip5	Rab11 family-interacting protein 5	A0A0N4SW73	-2.93699	-3.32429	-3.38071	-2.94406	-2.78799	-4.05605	3	3	139.55	17.058
Plekha5		A0A0N4SWD7	-2.30891	-2.79654	-2.58991	-2.20845	-2.32824	-2.1969	3	3	113.85	8.3557
Ndufa9	NADH dehydrogenase [ubiquinone] 1 alpha subcomplex subunit 9, mitochondrial	A0A0R3P9C8	2.40694	2.4677	2.37789	2.4066	2.16149	2.17435	13	13	42.121	74.524
Lppr3	Lipid phosphate phosphatase-related protein type 3	A0A0R3P9D0	-2.11006	-2.68785	-2.10484	-3.06988	-2.10559	-2.5519	3	3	76.724	8.9245
Capns1	Calpain small subunit 1	A0A0R4IZW8	-0.635893	-0.273737	-0.409354	-0.40748	-0.435054	-0.586232	4	4	28.406	45.108
Sdf2	Stromal cell-derived factor 2	A0A0R4IZW9	-2.24663	-2.73432	-2.17834	-2.62877	-2.23544	-2.44472	2	2	23.991	3.3056
Ncan	Neurocan core protein	A0A0R4IZX5	1.92548	1.86129	1.78598	1.98076	1.86166	2.09723	15	15	137.17	139.82
Thop1	Thimet oligopeptidase	A0A0R4IZY0	2.125	2.13916	2.02404	2.13262	2.02329	2.163	18	18	78.026	76.801
Aplp1	Amyloid-like protein 1;C30	A0A0R4IZZ1	-1.67785	-2.59844	-1.97446	-2.65152	-2.42121	-2.53755	4	4	72.847	34.096
Nrbp2	Nuclear receptor-binding protein 2	A0A0R4J002	-2.06377	-1.65148	-1.50527	-1.66711	-1.67968	-1.8212	2	2	29.601	5.9077
Hdac2;Gm10093;Hdac1	Histone deacetylase 2;Histone deacetylase;Histone deacetylase 1	Q8BQ10	-0.829693	-0.89593	-0.861302	-0.789033	-0.552604	-0.890257	2	2	34.69	20.449
Auh	Methylglutaconyl-CoA hydratase, mitochondrial	A0A0R4J023	3.37858	3.34852	3.45778	3.34564	3.32382	3.47273	16	16	33.338	134.71
Amer2	APC membrane recruitment protein 2	A0A0R4J030	-1.84756	-1.08148	-1.297	-1.0455	-1.28322	-1.51989	2	2	66.432	5.1564
Nefm	Neurofilament medium polypeptide	A0A0R4J036	4.87852	4.70572	4.83602	4.78821	4.87158	4.93454	40	34	95.94	323.31
Kng1	Kininogen-1;Kininogen-1 heavy chain;Bradykinin;Kininogen-1 light chain	D3YTY9	-2.06119	-2.16323	-1.58521	-2.54091	-1.82892	-1.87344	5	5	53.204	9.6311
Prmt5	Protein arginine N-methyltransferase 5	A0A0R4J049	-1.32171	-0.98188	-0.98776	-1.20622	-1.00617	-1.14834	5	5	72.737	11.847
Acy1	Aminoacylase-1	A0A1L1SRC1	-2.32345	-2.23389	-1.89838	-2.10102	-2.65265	-1.72893	3	3	38.643	8.1913
Hagh	Hydroxyacylglutathione hydrolase, mitochondrial	E9PYA3	0.977089	0.925313	1.0261	0.89747	0.946729	1.00375	6	6	26	75.437
Atg4b	Cysteine protease ATG4B	A0A0R4J065	-3.32551	-3.39503	-4.18463	-3.63338	-2.69516	-3.42751	2	2	44.403	4.2147
Scly	Selenocysteine lyase	A0A0R4J069	-2.55636	-2.31785	-2.21746	-2.38869	-2.09523	-1.69408	2	2	47.203	4.6905
Ubxn4	UBX domain-containing protein 4	A0A0R4J078	-1.14538	-1.26063	-0.775879	-0.746424	-1.04594	-1.04024	4	4	56.459	21.526
Acbd3	Golgi resident protein GCP60	A0A0R4J079	-1.89137	-1.46804	-1.73258	-1.19156	-1.26913	-1.78493	2	2	60.181	4.8096
Acadl	Long-chain specific acyl-CoA dehydrogenase, mitochondrial	A0A0R4J083	1.7787	1.84017	1.75482	2.04515	2.00568	2.16525	11	11	47.896	116.63
Slc6a17	Sodium-dependent neutral amino acid transporter SLC6A17	A0A0R4J087	-2.00077	-1.55769	-1.97004	-2.12187	-1.92965	-1.99517	3	3	80.756	19.773
Fahd2	Fumarylacetoacetate hydrolase domain-containing protein 2A	A0A0R4J094	0.966848	0.647544	0.654051	0.765205	0.670832	0.84834	10	10	34.676	89.519
Slc17a6	Vesicular glutamate transporter 2	A0A0R4J0A6	-1.94241	-1.64701	-2.03385	-1.89308	-1.74673	-2.2155	4	3	64.559	14.825
Cmas	N-acylneuraminate cytidylyltransferase	A0A0R4J0B4	-1.46825	-1.67924	-1.29905	-1.42363	-1.54509	-1.5082	5	5	48.029	10.952
Sh3gl3	Endophilin-A3	A0A0R4J0B8	-2.38899	-2.86091	-2.18528	-2.07764	-2.90887	-2.03882	3	2	38.95	4.5256
Gak	Cyclin-G-associated kinase	A0A0R4J0F6	-1.67562	-2.32374	-2.01712	-2.17734	-2.14432	-2.12322	4	4	143.67	7.5693
Pck2	Phosphoenolpyruvate carboxykinase [GTP], mitochondrial	A0A0R4J0G0	2.23944	2.39937	2.13571	2.29235	2.21736	2.61602	26	26	73.417	274.14
Serpina3k	Serine protease inhibitor A3K	A0A0R4J0I1	-2.00045	-2.29836	-2.61226	-2.35244	-2.44186	-2.04152	3	3	46.672	78.959
Lrp1	Prolow-density lipoprotein receptor-related protein 1;Low-density lipoprotein receptor-related protein 1 85 kDa subunit;Low-density lipoprotein receptor-related protein 1 515 kDa subunit;Low-density lipoprotein receptor-related protein 1 intracellular domain	A0A0R4J0I9	1.30363	1.44617	1.37914	1.31364	1.47903	1.51238	18	18	504.77	58.257
Ckap5	Cytoskeleton-associated protein 5	Z4YL78	1.19353	1.13721	1.258	1.10337	1.30936	1.24224	16	16	218.71	42.948
Tbcc	Tubulin-specific chaperone C	A0A0R4J0M1	-5.05537	-4.8446	-4.65753	-4.44159	-4.74729	-5.67514	2	2	38.094	11.238
Acad8	Isobutyryl-CoA dehydrogenase, mitochondrial	D3YTT4	-0.159345	-0.110565	0.0240362	0.0489713	-0.103568	0.327024	5	5	45.075	26.234
Lmnb2	Lamin-B2	A0A0R4J0Q5	4.20375	4.03585	4.05165	4.05621	4.17599	4.09471	43	37	69.084	323.31
Rtn4ip1	Reticulon-4-interacting protein 1, mitochondrial	A0A0R4J0S3	-5.72749	-4.12834	-4.71341	-5.24241	-4.79339	-3.96125	2	2	43.399	5.7313
Llgl1	Lethal(2) giant larvae protein homolog 1	A0A0R4J0S4	-0.806369	-0.752197	-0.888885	-0.467135	-0.443628	-0.660898	5	5	115.56	39.197
Celf1	CUGBP Elav-like family member 1	A0A0R4J0T5	-0.511904	-0.326534	-0.380895	-0.184268	-0.436839	-0.44667	9	6	52.178	11.514
Lrrc40	Leucine-rich repeat-containing protein 40	A0A0R4J0W6	-2.95844	-2.61684	-3.64567	-3.33366	-2.71544	-2.97055	3	3	68.048	12.935
Arhgef7	Rho guanine nucleotide exchange factor 7	D3Z0V2	-0.46516	-0.344212	-0.178883	-0.202652	-0.318612	-0.109504	6	5	72.353	30.594
Pdia4	Protein disulfide-isomerase A4	A0A0R4J0Z1	0.46923	0.53465	0.600082	0.672631	0.57345	0.63587	9	9	72.369	20.209
Aqp4	Aquaporin-4	A0A0R4J0Z3	1.19903	1.6016	1.40579	1.5295	1.96565	1.51266	4	4	34.535	9.6511
Apeh	Acylamino-acid-releasing enzyme	A0A0R4J107	-0.570912	-0.587189	-0.762542	-0.712759	-0.690627	-0.790873	9	9	79.704	54.09
Srpk2	SRSF protein kinase 2;SRSF protein kinase 2 N-terminal;SRSF protein kinase 2 C-terminal	A0A0R4J124	-3.06498	-3.21327	-3.22403	-3.31564	-3.35246	-3.39515	2	2	76.884	2.6552
Selenbp2;Selenbp1	Selenium-binding protein 2;Selenium-binding protein 1	A0A0R4J135	-2.31111	-2.60387	-2.25699	-2.4645	-2.0764	-2.0559	2	2	52.627	2.8913
Arsb	Arylsulfatase B	A0A0R4J138	-0.140578	-0.285524	-0.141336	-0.0159464	-0.224898	-0.0769878	3	3	59.704	9.5313
Osbpl8	Oxysterol-binding protein	A0A0R4J150	-1.16964	-1.79927	-1.28003	-1.69152	-1.46525	-1.46471	4	4	96.98	9.8101
Smarca4	Transcription activator BRG1	A0A0R4J170	-2.64648	-2.69788	-3.03519	-2.40604	-2.55659	-3.42061	4	4	181.85	15.684
Rprd1b	Regulation of nuclear pre-mRNA domain-containing protein 1B	A0A0R4J195	-2.55983	-2.13376	-2.37227	-2.72402	-2.1702	-2.36135	3	3	36.812	19.437
Dap3	28S ribosomal protein S29, mitochondrial	A0A0R4J1B9	-4.06701	-4.41356	-3.82569	-4.21027	-4.47811	-4.24095	2	2	42.123	8.5056
Madd	MAP kinase-activating death domain protein	A0A0R4J1F4	-0.908605	-1.05759	-1.08508	-1.00501	-0.994159	-1.03531	6	6	173.2	25.036
Golga3	Golgin subfamily A member 3	A0A0R4J1H6	-3.0623	-3.4275	-3.53507	-3.05403	-3.06004	-2.25211	2	2	162.89	4.3796
Dpysl4	Dihydropyrimidinase-related protein 4	Q3TMU8	3.56021	3.29414	3.5555	3.54001	3.53661	3.75656	20	18	61.927	186.63
Itih4	Inter alpha-trypsin inhibitor, heavy chain 4	A0A0R4J1N1	-2.05405	-2.24772	-1.91036	-1.89516	-1.79243	-2.14625	2	2	100.32	6.1354
Ank1	Ankyrin-1	G5E8J2	-0.330711	-0.364934	-0.269083	-0.440119	-0.36693	-0.489144	11	7	202.52	26.356
Tfam	Transcription factor A, mitochondrial	A0A0R4J1N9	0.863203	0.953051	1.00494	1.10719	0.990338	1.1604	9	9	23.384	17.674
Edc4	Enhancer of mRNA-decapping protein 4	D6RE33	-3.3167	-4.24056	-4.64103	-4.50825	-3.57306	-4.61192	3	3	141.95	45.158
Sorbs2	Sorbin and SH3 domain-containing protein 2	Z4YJR7	-2.2467	-2.73037	-2.40668	-2.59415	-2.85502	-2.43112	3	3	121.43	5.686
Txndc5	Thioredoxin domain-containing protein 5	A0A0R4J1Y7	-2.9414	-2.97961	-2.87341	-2.95697	-3.02014	-2.82639	3	3	36.083	5.2403
Syncrip	Heterogeneous nuclear ribonucleoprotein Q	G3UZI2	1.21927	1.33264	1.28262	1.34854	1.44303	1.36833	14	8	58.751	29.908
Agpat1	1-acyl-sn-glycerol-3-phosphate acyltransferase alpha	A0A0R4J263	-4.35098	-3.07795	-3.37534	-3.84369	-3.22068	-3.06806	2	2	31.737	3.7088
Ndufa12	NADH dehydrogenase [ubiquinone] 1 alpha subcomplex subunit 12	A0A0R4J275	1.64391	1.75074	1.81218	1.77585	1.62382	2.0372	7	7	17.633	98.443
Anks1b	Ankyrin repeat and sterile alpha motif domain-containing protein 1B	A0A140T8U6	0.44313	0.496434	0.561718	0.489284	0.656919	0.597303	4	4	30.24	12.38
Kctd12	BTB/POZ domain-containing protein KCTD12	A0A0R4J2B2	2.53181	2.69221	2.45449	2.42318	2.41736	2.42665	12	11	35.888	245.19
Lcmt1		A2RTH5	-1.39464	-1.37103	-1.29358	-1.25509	-1.19203	-1.25498	3	3	38.192	4.7596
Mat2a	S-adenosylmethionine synthase isoform type-2	A0A0U1RNT6	-0.30969	-0.439782	-0.245643	-0.505598	-0.3577	-0.559763	4	4	39.738	20.749
Opa3	Optic atrophy 3 protein homolog	A0A0U1RPB1	-2.5511	-2.65316	-2.11	-2.53847	-2.3971	-1.7961	2	2	23.887	2.0912
Mcee	Methylmalonyl-CoA epimerase, mitochondrial	A0A0U1RQ27	-2.94922	-2.51709	-2.14262	-1.78886	-3.23733	-2.41367	3	3	13.271	7.7058
Bub3	Mitotic checkpoint protein BUB3	A0A140LHA2	-0.728073	-0.875993	-0.331504	-1.01307	-0.639193	-0.708129	4	4	36.766	7.5067
Sirt2	NAD-dependent protein deacetylase sirtuin-2	A0A140LHL5	1.68861	1.73656	1.67772	1.90943	1.68608	1.95541	10	10	39.425	32.756
Gps1	COP9 signalosome complex subunit 1	A0A140LJB7	-1.88244	-1.99732	-2.06175	-1.5956	-1.68396	-1.76399	5	5	55.034	19.792
Pi4ka		A0A140T8I9	-1.73906	-1.46512	-1.17337	-1.32382	-1.30549	-1.4627	7	7	231.35	13.751
Rpl36	60S ribosomal protein L36	Q6ZWZ4	-0.830817	-0.821987	-0.988016	-0.817235	-0.902966	-0.936749	3	3	12.254	5.0045
Rps2;Gm18025;Gm6576	40S ribosomal protein S2	A0A140T8L5	2.24876	2.10365	2.26012	2.2955	2.34306	2.19976	9	9	24.2	32.448
Rpl23a;Gm6096	60S ribosomal protein L23a	A0A140T8M7	1.49431	1.41409	1.455	1.60337	1.67769	1.3076	4	4	17.698	11.127
Rpl9	60S ribosomal protein L9	A0A140T8T4	-0.0746257	0.00350238	0.0891275	0.00805164	0.023913	0.0975446	5	5	21.853	26.401
Vdac3	Voltage-dependent anion-selective channel protein 3	A0A140T8V3	2.77833	2.59963	2.75996	2.75302	2.69631	2.9035	12	12	30.695	113.58
Rap1gap2	Rap1 GTPase-activating protein 2	A0A171EBK8	-1.99702	-2.11653	-2.04434	-1.87108	-2.22435	-1.92712	4	3	84.377	26.891
Prmt1	Protein arginine N-methyltransferase 1	A0A171KXD3	-2.38682	-3.07872	-3.83659	-2.54051	-2.92934	-2.94979	3	3	36.567	5.604
Rpl18	60S ribosomal protein L18	A0A1B0GSF7	-0.0878994	-0.600866	-0.776027	-1.05107	-1.17273	-1.02821	4	4	15.245	16.694
Taldo1	Transaldolase	A0A1B0GR11	3.57781	3.75747	3.72663	3.56943	3.7141	3.70657	15	14	42.151	74.274
Kiaa1671	Uncharacterized protein KIAA1671	A0A1D5RLN6	4.46799	4.13908	4.19149	4.22145	4.38222	4.22482	2	2	43.215	4.5297
Cyth2	Cytohesin-2	A0A1B0GRX7	-0.815128	-0.842831	-1.00811	-0.604544	-0.667379	-0.551267	5	4	44.655	37.859
Prosc	Proline synthase co-transcribed bacterial homolog protein	A0A1B0GRP7	-0.424986	0.0761212	-0.247922	-0.222467	-0.402801	-0.206624	7	7	36.061	27.521
Lsm4	U6 snRNA-associated Sm-like protein LSm4	D3YTP8	-0.605455	-1.05423	-0.151549	-0.44292	-0.844318	-0.72784	2	2	11.072	5.8494
Glrx3	Glutaredoxin-3	A0A1B0GS58	0.871661	0.556658	0.896996	0.917524	0.560813	1.05089	9	8	41.704	17.235
Arfip2	Arfaptin-2	A0A1B0GSM3	-2.06321	-2.02551	-2.20371	-1.52172	-2.30561	-2.05539	2	2	29.348	11.005
Rpl13a	60S ribosomal protein L13a	A0A1B0GSQ6	0.0871781	0.557645	0.266651	0.610728	0.458107	-0.0729173	5	5	19.031	8.9621
Svil	Supervillin	Q8K4L2	-0.52522	-0.526285	-0.807349	-0.875269	-0.847364	-0.379759	2	2	226.81	2.0922
Ddhd2	Phospholipase DDHD2	A0A1B0GSA5	-1.68025	-1.90743	-1.77169	-1.80722	-1.61398	-1.34927	2	2	82.112	2.5641
Rnh1	Ribonuclease inhibitor	A0A1B0GSG5	1.14163	0.884302	0.908143	1.01002	0.913513	1.2844	11	11	53.926	78.782
Dhdh	Trans-1,2-dihydrobenzene-1,2-diol dehydrogenase	A0A1B0GSH8	-0.061191	-0.284459	-0.200821	-0.2208	-0.238705	-0.230822	3	2	28.687	7.9844
Timm10b	Mitochondrial import inner membrane translocase subunit Tim10 B	D3YVK5	-3.47379	-3.63288	-3.48215	-3.99438	-3.80288	-3.75825	2	2	10.583	5.5547
Msra	Mitochondrial peptide methionine sulfoxide reductase	A0A1B0GT40	-1.46036	-2.46553	-1.31948	-1.92237	-1.87042	-1.45048	2	2	19.168	11.205
Pls3	Plastin-3	A0A1C7CYV0	1.27805	1.13456	1.24081	1.12786	1.20704	1.21606	11	7	70.642	27.772
Cherp	Calcium homeostasis endoplasmic reticulum protein	A0A1D5RL92	-0.994606	-0.9798	-0.933131	-1.04854	-0.947366	-0.812056	2	2	106.41	6.1084
Dock9	Dedicator of cytokinesis protein 9	A0A1D5RLE0	-0.202194	0.458079	-0.433867	-0.312194	-0.426811	-0.537017	3	3	233.77	6.0374
Csnk2a2	Casein kinase II subunit alpha	A0A1D5RLE4	-0.0788947	-0.110094	0.0294937	-0.0946028	0.0304239	0.0543066	4	4	28.504	7.9663
Reep1	Receptor expression-enhancing protein 1	A0A1D5RLF1	-1.63699	-2.09413	-1.92786	-1.63238	-2.01764	-1.69164	2	2	31.891	4.6205
Rab3gap1	Rab3 GTPase-activating protein catalytic subunit	A0A1D5RLG3	-0.313555	-0.300965	-0.113646	-0.0344877	-0.39607	-0.0548503	5	5	110.96	22.43
Map1s	Microtubule-associated protein 1S;MAP1S heavy chain;MAP1S light chain	A0A1D5RLY6	0.172936	0.274967	0.348726	0.334481	0.27584	0.298413	11	11	91.025	33.527
Iqsec1	IQ motif and SEC7 domain-containing protein 1	A0A1D5RM83	-0.992463	-0.934015	-0.425559	-0.567895	-0.591598	-0.954994	7	6	117.93	48.712
Tln2	Talin-2	E9PUM4	2.70808	2.48458	2.7702	2.66466	2.67243	2.84993	37	32	271.66	202.55
Pam16	Mitochondrial import inner membrane translocase subunit TIM16	A0A1L1SQA2	-4.32993	-4.39344	-4.05882	-4.49759	-4.21813	-3.74523	2	2	10.723	4.3179
Rps25	40S ribosomal protein S25	A0A1L1SQA8	1.3486	1.32904	1.13874	1.30038	1.66545	0.989072	4	4	10.309	9.0314
Mrpl4	39S ribosomal protein L4, mitochondrial	A0A1L1SU24	-1.50971	-1.61169	-1.6489	-1.6649	-1.57365	-1.50219	2	2	18.081	8.587
Aplp2	Amyloid-like protein 2	A0A1L1SS44	0.244318	0.014501	0.0863119	0.082313	0.0482935	0.161129	7	6	71.302	21.075
1700008F21Rik;Ccdc7	Coiled-coil domain-containing protein 7	A0A1L1SS82	-2.66918	-1.63951	-2.77919	-1.75379	-1.9875	-2.2889	2	2	184.94	3.478
	Ester hydrolase C11orf54 homolog	A0A1L1SSF8	-0.106617	-0.33955	-0.014986	-0.0674754	-0.0624369	0.0899129	5	5	31.334	12.316
Syne1	Nesprin-1	A0A1L1STC6	-1.51289	-1.40361	-1.40502	-1.48222	-1.0926	-1.52922	10	10	1009.9	35.981
Twf2	Twinfilin-2	A0A1L1STC8	-3.64511	-3.4852	-4.453	-5.40702	-3.42453	-4.00865	4	2	23.658	16.15
Ilf3	Interleukin enhancer-binding factor 3	Q45VK5	1.06662	0.854682	0.868472	0.831971	1.04197	0.9917	9	9	76.347	35.159
Idh3a	Isocitrate dehydrogenase [NAD] subunit alpha, mitochondrial	A0A1L1STE6	5.85146	5.88758	5.8752	5.81867	5.97978	5.93849	23	23	41.52	216.61
Actn4	Alpha-actinin-4	A0A1L1SV25	4.44115	4.35585	4.3037	4.31938	4.41608	4.46995	38	14	107.11	323.31
Usp47	Ubiquitin carboxyl-terminal hydrolase 47	A0A1L1SV73	-3.47072	-3.89079	-4.75936	-5.24181	-4.7555	-4.56424	2	2	157.15	5.6588
Pafah1b2	Platelet-activating factor acetylhydrolase IB subunit beta	A0A1L1SVK0	1.84461	1.85541	1.9408	2.00105	1.91168	1.89123	3	3	22.056	44.567
Myl6	Myosin light polypeptide 6	A0A1W2P6F6	3.33033	3.56466	3.28245	3.36048	3.30449	3.48087	8	2	17.005	68.219
Sgta	Small glutamine-rich tetratricopeptide repeat-containing protein alpha	A0A1W2P6P1	0.934542	0.731956	0.853562	0.944216	0.713521	0.994245	6	6	23.214	46.485
Cnpy2	Protein canopy homolog 2	A0A1W2P729	-1.20766	-1.69466	-1.36207	-1.66169	-1.86466	-1.45082	4	4	15.316	20.843
Rps12	40S ribosomal protein S12	Q6ZWZ6	1.91272	1.88207	1.88608	1.79007	1.93875	1.64085	5	5	14.515	25.613
Efr3b	Protein EFR3 homolog B	A0A1W2P7T9	-1.3127	-1.69225	-1.09831	-1.04362	-0.846585	-1.00924	4	4	74.287	5.7224
Abracl	Costars family protein ABRACL	A0A1W2P7X0	-4.36854	-3.83971	-5.92584	-3.9379	-3.77468	-4.0179	2	2	6.4374	56.231
Nrcam	Neuronal cell adhesion molecule	A0A1W2P7Y9	1.64365	1.71315	1.63698	1.60778	1.52651	1.55273	13	13	125.51	83.997
Nova2		A0A1W2P872	-0.140549	-0.287552	-0.166092	-0.0892104	-0.218313	-0.133749	8	5	49.066	70.409
Negr1	Neuronal growth regulator 1	D3Z4T6	0.610216	0.415433	0.687844	0.548761	0.567945	0.234523	3	3	36.208	15.584
Gphn	Gephyrin;Molybdopterin adenylyltransferase;Molybdopterin molybdenumtransferase	A0JNY3	2.31232	2.22697	2.36748	2.32786	2.32906	2.419	18	18	83.665	164.32
Actn1	Alpha-actinin-1	A1BN54	2.80813	2.64271	2.81564	2.60293	2.56061	2.90092	34	16	102.72	160.98
Psme3	Proteasome activator complex subunit 3	A2A4J1	-1.01474	-1.71198	-1.19	-1.35908	-1.32844	-0.89272	3	3	23.406	7.3032
Vps25	Vacuolar protein-sorting-associated protein 25	A2A4J8	-3.32671	-3.30975	-2.83164	-3.52572	-2.80454	-2.84548	2	2	21.594	4.3976
Gm27029;Aarsd1	Alanyl-tRNA editing protein Aarsd1	A2A4P3	-0.442423	-0.795765	-0.787432	-0.703063	-0.753472	-0.291134	4	4	58.167	21.956
Rpl19	Ribosomal protein L19;60S ribosomal protein L19	A2A547	0.892115	0.799604	0.731665	0.780178	0.661123	-0.221969	3	3	23.247	5.7341
Cdc42ep4	Cdc42 effector protein 4	A2A6Q3	-2.39736	-2.79077	-3.12209	-2.86318	-2.12645	-2.06062	2	2	9.4265	13.486
40057	Septin-9	A2A6U3	0.531329	0.602812	0.622487	0.425211	0.328218	0.870812	12	12	63.772	35.158
0610037L13Rik	UPF0587 protein C1orf123 homolog	A2A8E2	-0.71173	-0.296337	-0.497368	-0.226163	-0.196366	-0.497667	4	4	15.783	24.866
Nrd1	Nardilysin	A6PWC3	-4.32999	-4.389	-4.35636	-4.17249	-4.80238	-4.56361	2	2	127.77	2.9755
Obscn	Obscurin	H7BX05	-0.810188	0.190557	-0.737214	-0.7235	-0.307335	-1.58413	2	2	874.53	3.3542
Exoc7	Exocyst complex component 7	A2AAN0	-2.96062	-2.50552	-3.05381	-2.85467	-2.72548	-3.10278	2	2	78.505	5.513
Pcyt2	Ethanolamine-phosphate cytidylyltransferase	A2ABY3	-4.66999	-3.57921	-4.1635	-3.94512	-4.77761	-5.67426	2	2	43.446	4.2732
Dcxr	L-xylulose reductase	A2AC16	-2.84307	-3.14781	-2.53228	-3.68567	-3.51301	-2.82372	3	2	24.99	23.489
Ppp1r8	Nuclear inhibitor of protein phosphatase 1	A2ADR8	-0.823463	-1.17098	-1.00842	-1.06602	-1.12454	-0.999634	2	2	38.399	9.0882
Ddi2	Protein DDI1 homolog 2	A2ADY9	-2.84442	-2.40377	-2.92915	-2.96957	-2.73049	-2.84874	3	3	44.59	13.325
Ampd2	AMP deaminase 2	A2AE27	2.49415	2.43757	2.40048	2.15823	2.38233	2.22839	21	21	94.695	95.199
Gpm6b	Neuronal membrane glycoprotein M6-b	A2AEG6	0.253699	0.0246507	0.480839	0.334915	0.165015	0.535792	3	3	36.196	17.62
Clcc1	Chloride channel CLIC-like protein 1	A2AEM2	-1.47409	-1.29145	-1.60658	-1.21949	-1.64482	-1.19993	2	2	61.239	3.5966
Gripap1	GRIP1-associated protein 1	A2AEW9	1.00248	0.765064	0.700826	1.01178	0.741436	0.815946	14	14	90.764	123.16
Fhl1	Four and a half LIM domains protein 1	A2AEY0	-0.0761896	0.00539909	0.163897	-0.00585453	-0.498634	0.229842	2	2	10.43	4.6824
L1cam	Neural cell adhesion molecule L1	A2AFG7	2.31759	2.35966	2.23655	2.27912	2.29268	2.29921	17	17	139.82	248.38
Rbbp7	Histone-binding protein RBBP7	A2AFJ1	-2.05845	-1.94543	-2.1756	-2.55746	-2.02295	-2.13506	7	2	46.908	12.139
Huwe1	E3 ubiquitin-protein ligase HUWE1	A2AFQ0	-2.38542	-2.53223	-3.00317	-2.59056	-2.56908	-2.97813	9	9	482.69	60.881
Mtch2	Mitochondrial carrier homolog 2	A2AFW6	0.500081	0.629139	0.686698	0.643851	0.489171	0.478605	6	5	32.345	38.427
Map7d2	MAP7 domain-containing protein 2	A2AG50	-1.59632	-1.49479	-1.62521	-1.3209	-1.74457	-1.7069	3	3	86.049	5.1065
Nlgn3	Neuroligin-3	A2AGI3	-1.476	-1.18454	-1.09303	-1.49104	-1.27582	-1.13708	4	4	78.956	8.1313
Psmc3	26S protease regulatory subunit 6A	A2AGN7	1.92414	1.93522	1.7567	1.828	1.84756	1.88882	14	6	44.669	80.903
Trp53i11	Tumor protein p53-inducible protein 11	A2AGS6	-0.827876	-0.845893	-0.982384	-0.902184	-0.864588	-1.2354	2	2	9.5972	6.1635
Arhgap1	Rho GTPase-activating protein 1	A2AH25	1.37747	1.5489	1.51567	1.20737	1.3929	1.17213	8	8	54.437	90.029
Eftud2	116 kDa U5 small nuclear ribonucleoprotein component	G3UZ34	0.141626	-0.175217	-0.00200554	-0.125148	0.0829363	-0.258156	13	12	108.34	44.314
Bcl2l1	Bcl-2-like protein 1	A2AHX9	-3.83479	-3.2672	-3.69403	-2.91592	-3.2434	-2.59727	2	2	17.127	5.1804
Grin1	Glutamate receptor ionotropic, NMDA 1	A2AI19	-1.13654	-1.73442	-1.37504	-1.51764	-1.21127	-1.2942	2	2	101.32	2.7503
Cnksr2	Connector enhancer of kinase suppressor of ras 2	A2AI78	-3.3223	-3.64143	-3.52439	-2.82666	-2.91662	-2.94991	3	2	101.68	3.4975
Fubp3		A2AJ72	-1.35603	-1.20604	-1.56863	-1.29214	-1.61689	-1.76718	5	4	61.447	10.312
Gm996	Uncharacterized protein C9orf172 homolog	A2AJA9	-2.31184	-2.54408	-2.34891	-2.35778	-2.56519	-3.4376	3	3	107.18	5.4925
Nmt2	Glycylpeptide N-tetradecanoyltransferase;Glycylpeptide N-tetradecanoyltransferase 2	F7APP3	-3.84682	-4.21096	-5.27833	-2.84942	-5.37449	-3.72625	3	3	56.537	6.4306
Map7d1	MAP7 domain-containing protein 1	A2AJI1	-0.611038	-0.836774	-0.998486	-0.601353	-0.73544	-0.791902	6	6	85.763	35.13
Ttc1	Tetratricopeptide repeat protein 1	A2AJK8	-2.63646	-2.77053	-2.49835	-2.25572	-3.07415	-2.50668	2	2	28.553	2.578
Pdp1	[Pyruvate dehydrogenase [acetyl-transferring]]-phosphatase 1, mitochondrial	A2AJP9	-2.56933	-2.08555	-2.54783	-3.11811	-2.65143	-2.42834	4	4	63.835	24.966
Snta1	Alpha-1-syntrophin	A2AKD7	-1.59815	-1.38539	-1.87377	-2.29101	-1.60003	-1.3665	2	2	53.282	10.263
Lrrc57	Leucine-rich repeat-containing protein 57	A2AKH7	-1.55894	-1.17636	-1.31916	-1.19138	-1.83364	-1.87445	3	3	24.132	6.6607
Itgav	Integrin alpha-V;Integrin alpha-V heavy chain;Integrin alpha-V light chain	A2AKI5	-2.2377	-2.67077	-2.19206	-2.2774	-2.62169	-1.91579	2	2	111.51	3.3671
Asph	Aspartyl/asparaginyl beta-hydroxylase	Q8CBM2	-3.84293	-3.19021	-3.09699	-2.64796	-2.93477	-2.71886	2	2	75.127	17.28
Dnajc8	DnaJ homolog subfamily C member 8	A2ALF3	-0.0516497	-0.322258	-0.285693	-0.430104	-0.168404	-0.429163	5	5	27.487	8.7604
Atp2b3	Calcium-transporting ATPase	Q8C048	-1.21638	-0.929541	-0.787334	-0.456117	-0.577762	-0.920615	13	3	125.71	10.628
Sh3gl2	Endophilin-A1	A2ALV3	4.77785	4.68043	4.94026	4.76439	4.87769	4.93099	23	16	48.295	231.55
Ubr4	E3 ubiquitin-protein ligase UBR4	A2AN08	-2.17592	-2.49077	-2.34649	-2.62584	-2.12131	-2.36362	2	2	572.28	2.997
Ndufb6	NADH dehydrogenase [ubiquinone] 1 beta subcomplex subunit 6	A2AP32	0.0215527	0.19282	0.152921	0.206214	0.213134	0.325393	4	4	11.741	65.844
Hmgb3	High mobility group protein B3	A2AP78	0.524622	0.155019	0.449536	0.225536	0.150036	-0.646907	3	3	18.311	6.2608
Akap2;Pakap	A-kinase anchor protein 2	A2API8	-0.660287	-0.699494	-0.323838	-0.50961	-0.552536	-0.434855	2	2	101.6	8.8852
Ndufaf5	NADH dehydrogenase [ubiquinone] 1 alpha subcomplex assembly factor 5	A2APY7	-1.5791	-2.15487	-1.36685	-1.21009	-1.47993	-1.06606	2	2	38.404	7.9223
Fnbp1	Formin-binding protein 1	A2AQ43	-1.18044	-1.08533	-1.15193	-0.999605	-1.04004	-1.10695	5	5	64.628	10.175
Acss2	Acetyl-coenzyme A synthetase, cytoplasmic	A2AQN5	-1.31574	-1.45387	-1.52916	-1.59486	-1.23216	-1.57014	4	4	79.343	13.45
Gss	Glutathione synthetase	A2AQN9	-1.73334	-1.81855	-2.20138	-2.2421	-2.03225	-1.99102	3	2	19.621	3.2069
Map1a	Microtubule-associated protein 1A;MAP1A heavy chain;MAP1 light chain LC2	A2ARP8	6.52156	6.30125	6.51153	6.47103	6.57963	6.56046	99	97	325.88	323.31
Ankrd63	Ankyrin repeat domain-containing protein 63	A2ARS0	-1.99109	-2.62954	-2.43233	-2.61173	-2.41726	-3.10744	3	3	41.067	6.5402
Rab22a;Rab31	Ras-related protein Rab-31;Ras-related protein Rab-22A	A2ARZ7	-2.47487	-2.2687	-2.63667	-2.44159	-2.30292	-2.64057	2	2	20.895	3.3406
Nckap1	Nck-associated protein 1	A2AS98	2.27655	2.00429	2.19694	2.24817	2.16604	2.08334	15	15	129.51	79.859
Agrn	Agrin;Agrin N-terminal 110 kDa subunit;Agrin C-terminal 110 kDa subunit;Agrin C-terminal 90 kDa fragment;Agrin C-terminal 22 kDa fragment	Z4YK85	1.64092	1.62261	1.11821	1.33847	1.98588	0.968681	7	7	204.95	38.701
Ttn	Titin	E9Q8N1	-0.925218	-2.31162	-1.35514	-1.01997	-1.64538	-0.720775	4	4	3716	5.9975
Slc25a25	Calcium-binding mitochondrial carrier protein SCaMC-2	A2ASZ8	-1.17151	-1.4845	-1.6712	-1.46424	-1.17448	-1.68044	4	4	52.62	10.006
Plcb4	Phosphoinositide phospholipase C	A2AT91	-3.84469	-4.41661	-4.70405	-4.47788	-3.95458	-4.59873	2	2	100.65	3.009
Gorasp2	Golgi reassembly-stacking protein 2	A2ATI9	-0.825942	-1.17875	-1.05945	-1.62638	-1.36622	-1.45696	3	3	45.026	16.077
Raly	RNA-binding protein Raly	A2AU61	-3.50151	-2.94684	-2.95493	-2.84971	-2.89524	-3.5984	5	5	23.12	10.134
Tpd52l2	Tumor protein D54	A2AUD5	2.31571	2.48785	2.17429	2.32764	2.37617	2.22202	12	11	25.067	72.623
Rsu1	Ras suppressor protein 1	A2AUR7	-4.33607	-4.00492	-4.0933	-4.55007	-3.45913	-3.37376	2	2	29.543	3.6516
Rrbp1	Ribosome-binding protein 1	A2AVJ7	0.251416	0.537833	0.658735	0.497642	0.61938	0.0872717	8	8	158.39	16.208
Ssrp1	FACT complex subunit SSRP1	A2AW05	-2.64296	-2.35464	-3.06515	-2.86358	-2.55816	-2.9786	3	3	71.527	5.8878
Sh3glb2	Endophilin-B2	A2AWI7	3.43727	3.36606	3.54671	3.46762	3.34382	3.47709	22	2	44.907	178.25
Ubtf	Nucleolar transcription factor 1	A2AWT6	-2.96322	-1.95323	-2.4053	-2.64736	-1.79823	-2.89301	3	3	85.009	13.832
Mocs3	Adenylyltransferase and sulfurtransferase MOCS3;Molybdopterin-synthase adenylyltransferase;Molybdopterin-synthase sulfurtransferase	A2BDX3	-2.04412	-3.33991	-1.8942	-2.37709	-2.72887	-3.40973	2	2	49.374	3.9725
Set	Protein SET	A2BE93	2.07022	2.21978	2.26612	1.91687	2.23488	1.97272	7	7	24.923	44.401
Dlg3	Disks large homolog 3	Q52KF7	0.0525113	0.119585	-0.0528055	0.266949	0.343522	-0.0851464	10	9	90.327	17.752
Dync1i2	Cytoplasmic dynein 1 intermediate chain 2	Q3TPJ8	0.0870509	0.0561583	0.00994747	0.0273821	0.00207362	0.149285	8	8	70.612	112.76
Sv2c	Synaptic vesicle glycoprotein 2C	A2RSH4	-0.781887	-0.712334	-0.892268	-0.639915	-0.551736	-0.955114	3	2	76.208	2.9971
Arfip1		E9QAY5	-2.73471	-3.06097	-3.07988	-3.65454	-3.18135	-3.56209	2	2	29.16	7.4367
Olfm1	Noelin	A3KGE4	-0.754628	-0.71882	-0.712254	-0.951748	-0.741295	-0.880878	4	4	51.027	9.5068
Fer1l4	Fer-1-like protein 4	Z4YL23	-1.14413	-0.935436	-0.983094	-1.03873	-0.423826	-0.777455	2	2	224.14	2.7695
Hmgn2	Non-histone chromosomal protein HMG-17	Q5XK38	-1.04666	0.0981425	-0.785896	-0.653954	-0.469368	-1.2601	2	2	9.6088	8.6773
Sptan1	Spectrin alpha chain, non-erythrocytic 1	A3KGU7	7.36709	7.33327	7.3076	7.3704	7.33451	7.51057	168	168	285.15	323.31
Iqsec2	IQ motif and SEC7 domain-containing protein 2	D3Z5I6	-0.170398	-0.236789	0.0265581	-0.25674	-0.384048	-0.49091	4	4	128.02	59.087
Exoc6b	Exocyst complex component 6B	A6H5Z3	-3.31803	-4.06378	-4.40442	-3.99739	-3.3242	-3.55596	2	2	94.128	5.6098
Mrps23	28S ribosomal protein S23, mitochondrial	Q5SXC9	-2.12383	-1.72715	-2.35444	-2.54825	-2.00994	-2.36904	2	2	11.662	10.275
Hbbt1		A8DUK4	8.04697	8.28666	8.31448	8.03457	8.05096	8.95109	16	2	15.748	323.31
Sec14l1		A8Y5H7	-3.65846	-3.80648	-3.48612	-3.34206	-3.82179	-3.9911	3	3	81.215	4.7522
Lingo1	Leucine-rich repeat and immunoglobulin-like domain-containing nogo receptor-interacting protein 1	A9DA50	-3.05418	-3.1266	-3.08086	-3.30965	-3.33926	-3.77858	3	3	69.831	6.3633
Vamp2;Vamp3	Vesicle-associated membrane protein 2;Vesicle-associated membrane protein 3	B0QZN5	4.86324	4.64947	4.70509	4.69264	5.05712	4.62381	8	5	17.862	323.31
Ptprs	Receptor-type tyrosine-protein phosphatase S	B0V2N1	-0.810329	-0.666562	-0.775929	-0.811149	-0.817074	-0.811644	9	7	211.9	55.634
Dmxl2	DmX-like protein 2	B0V2P5	1.91567	1.72872	1.93124	1.94064	1.83455	2.03412	28	27	340.69	192.14
Dusp3	Dual specificity protein phosphatase 3	B1AQF4	0.739251	0.809429	0.579128	0.658573	0.700161	0.789777	5	5	23.223	114.61
Srcin1	SRC kinase signaling inhibitor 1	B1AQX9	2.30977	2.09412	2.20062	2.25303	2.21823	2.28807	30	30	130.61	147.68
39692	Septin-8	B7ZC46	0.428335	0.183673	0.393484	0.26854	0.390381	0.315445	9	5	50.895	14.542
Kif3a	Kinesin-like protein;Kinesin-like protein KIF3A	Q3TET1	-2.18448	-1.91379	-1.62983	-1.49439	-1.39085	-1.71699	4	4	79.444	9.2558
Acadvl	Very long-chain specific acyl-CoA dehydrogenase, mitochondrial	B1AR28	-1.55148	-1.61172	-1.47787	-1.20521	-1.25726	-1.21323	5	5	68.55	13.454
Ndufs5	NADH dehydrogenase [ubiquinone] iron-sulfur protein 5;NADH dehydrogenase [ubiquinone] iron-sulfur protein 5, N-terminally processed	B1ARW4	1.33084	1.65971	1.2703	1.23017	1.73195	1.59843	5	5	10.909	27.582
Gyk;Gk	Glycerol kinase	B1ASZ3	-0.737469	-0.580992	-0.629759	-0.914049	-0.524365	-0.409391	8	8	59.832	25.737
Prpsap1	Phosphoribosyl pyrophosphate synthase-associated protein 1	B1AT82	-1.2145	-1.2423	-0.972481	-0.995183	-1.42188	-1.5137	5	3	42.467	12.656
Aldh3a2	Aldehyde dehydrogenase;Fatty aldehyde dehydrogenase	B1AV77	-0.0939345	-0.1392	-0.199685	-0.426302	0.282968	-0.0817234	2	2	54.33	3.2176
Gas7	Growth arrest-specific protein 7	B1ATI9	-2.38682	-3.08059	-3.6103	-2.54398	-2.74211	-2.72575	2	2	47.261	3.0907
Hgs	Hepatocyte growth factor-regulated tyrosine kinase substrate	B1ATZ0	0.83317	0.897424	0.654502	0.769304	0.77389	0.846319	9	9	85.778	17.739
Aifm1	Apoptosis-inducing factor 1, mitochondrial	B1AU25	1.62925	1.47476	1.94921	1.80439	1.60558	1.82181	17	17	66.113	111.5
Camkk1	Calcium/calmodulin-dependent protein kinase kinase 1	B1AUD3	-4.07218	-4.01675	-4.10895	-4.00072	-3.44854	-4.0081	2	2	38.265	3.5266
Hcfc1	Host cell factor 1;HCF N-terminal chain 1;HCF N-terminal chain 2;HCF N-terminal chain 3;HCF N-terminal chain 4;HCF N-terminal chain 5;HCF N-terminal chain 6;HCF C-terminal chain 1;HCF C-terminal chain 2;HCF C-terminal chain 3;HCF C-terminal chain 4;HCF C-terminal chain 5;HCF C-terminal chain 6	B1AUX2	-1.82957	-2.04281	-1.82149	-1.55393	-1.85827	-1.94083	3	3	215.05	5.9713
Apool	MICOS complex subunit Mic27	B1AV14	-4.34046	-3.53287	-3.80312	-3.94533	-2.91865	-3.79268	2	2	21.063	12.354
2610301B20Rik	Protein C8orf37 homolog	B1AV75	-2.3191	-2.53682	-2.42836	-2.42928	-2.61474	-2.04544	3	2	23.935	11.875
Slc4a10	Anion exchange protein;Sodium-driven chloride bicarbonate exchanger	B1AWV9	1.09192	1.11097	1.1397	1.14831	1.36767	1.20468	10	7	124.61	51.508
Hsdl2	Hydroxysteroid dehydrogenase-like protein 2	B1AX78	-0.656143	-0.828686	-1.04366	-1.22667	-0.686066	-1.08823	5	5	41.866	29.512
Tprgl;Tprg1l	Tumor protein p63-regulated gene 1-like protein	B1AX95	-2.25671	-2.00799	-3.34951	-1.94046	-2.26268	-2.36645	3	3	23.064	21.634
Scn9a	Sodium channel protein;Sodium channel protein type 9 subunit alpha	E9PW82	-0.127979	0.0278759	0.0950102	0.23754	0.148647	0.20457	4	4	224.65	14.242
Baiap2	Brain-specific angiogenesis inhibitor 1-associated protein 2	B1AZ46	1.20575	1.22757	1.26313	1.01429	1.18714	1.14658	15	15	57.681	87.875
Hspg2	Basement membrane-specific heparan sulfate proteoglycan core protein;Endorepellin;LG3 peptide	B1B0C7	-0.656016	-0.8369	-0.537287	-0.778015	-1.19133	-0.488812	13	13	469.02	83.318
Zbtb8os	Protein archease	B2KGA7	-3.84463	-4.42072	-4.36403	-3.96122	-3.99345	-3.98382	2	2	19.58	4.8472
Rpe	Ribulose-phosphate 3-epimerase	B2KGF0	-2.32278	-2.27443	-2.77019	-1.94375	-2.55238	-2.18978	2	2	25.647	2.6948
Zbed5;Chchd2	Coiled-coil-helix-coiled-coil-helix domain-containing protein 2	D3Z5B1	-1.88948	-1.88023	-2.61456	-2.16151	-2.06867	-2.55466	3	3	19.183	12.571
Tnik	Traf2 and NCK-interacting protein kinase	E0CZD7	0.825102	0.883842	0.80828	0.77195	0.901126	0.913068	8	4	145.19	19.827
Strn3	Striatin-3	B2RQS1	-1.83449	-1.70785	-1.69334	-1.12624	-1.83578	-1.48426	5	2	77.731	46.733
Myo18a	Unconventional myosin-XVIIIa	K3W4L0	0.0672289	0.0931352	-0.0587167	0.0517457	-0.0805411	-0.192594	11	11	230.99	85.807
Gnai1	Guanine nucleotide-binding protein G(i) subunit alpha-1	B2RSH2	0.756717	0.910514	1.02583	0.890993	1.07908	0.581482	9	6	40.361	36.11
Apba1	Amyloid beta A4 precursor protein-binding family A member 1	B2RUJ5	-1.69447	-1.09637	-1.72437	-1.41148	-1.31533	-2.25175	4	4	92.908	27.551
Plxnb2	Plexin-B2	B2RXS4	-1.87913	-2.12171	-1.85399	-2.23499	-2.45337	-2.27725	4	4	206.23	24.215
Rbm25	RNA-binding protein 25	B2RY56	-1.28516	-1.12505	-1.21569	-1.15382	-1.12749	-1.52762	3	3	99.551	12.744
Hcn4	Potassium/sodium hyperpolarization-activated cyclic nucleotide-gated channel 4	B2RY58	-2.63712	-3.58021	-2.60574	-3.35889	-2.99585	-3.07666	2	2	129.06	7.1543
Atp6ap1	V-type proton ATPase subunit S1	B7FAU3	-2.47658	-2.17038	-2.99773	-2.26867	-2.2243	-3.28215	2	2	24.159	3.4495
Emd	Emerin	Q3THM8	-1.27599	-1.50368	-2.13233	-1.66377	-1.22992	-1.57023	2	2	18.211	4.0995
Flna	Filamin-A	B7FAV1	0.25973	-0.158748	-0.316035	-0.704547	-0.405909	-0.438392	8	6	274.63	8.4604
Stat3	Signal transducer and activator of transcription;Signal transducer and activator of transcription 3	B7ZC18	-1.64243	-1.66939	-1.32885	-1.93404	-1.76344	-1.8174	2	2	84.88	5.7625
Ncoa5	Nuclear receptor coactivator 5	B7ZC24	-1.38897	-1.42019	-1.90145	-1.35624	-1.4453	-1.24512	3	3	48.075	55.507
Kazn	Kazrin	G3UZH4	-1.88616	-1.75318	-1.48974	-1.75351	-1.91472	-1.64241	3	3	26.867	10.351
Abi1	Abl interactor 1	B7ZCU2	0.996605	0.866409	0.959915	0.903553	0.868326	1.07792	6	6	43.174	27.636
Nap1l4	Nucleosome assembly protein 1-like 4	B7ZNL2	1.78582	1.85651	1.84373	1.79296	1.82752	1.9498	10	8	43.934	146.18
2310061I04Rik		F6X1P1	-2.47628	-2.71529	-2.41513	-2.21034	-2.93552	-3.09377	2	2	24.499	5.6697
Ppfia2	Liprin-alpha-2	F7CYX4	1.14584	1.08801	1.08229	1.01354	1.14375	1.18096	12	6	143.24	40.719
Tjp1	Tight junction protein ZO-1	B9EHJ3	-0.188651	-0.33944	-0.0349085	0.120954	-0.254301	-0.148317	7	7	188.85	20.707
Cttnbp2	Cortactin-binding protein 2	B9EJA2	-2.12418	-2.06368	-2.49078	-2.44704	-2.19596	-2.05145	5	5	178.77	43.33
Ptprd	Protein-tyrosine-phosphatase;Receptor-type tyrosine-protein phosphatase delta	G3UYU6	-3.19202	-3.11786	-3.21903	-3.32274	-3.20491	-3.56195	4	2	168.34	10.379
Gprc5b	G-protein coupled receptor family C group 5 member B	D2DFA9	-0.543678	-0.860373	-0.338956	-0.261588	-0.355791	-0.393622	2	2	45.983	7.9291
Mtx3		D3YTP3	-1.22515	-0.485131	-1.1077	-1.21143	-0.785757	-0.677552	3	3	34.89	7.468
Adgrl3;Lphn3	Latrophilin-3	D3YU23	-0.686225	-0.524135	-0.830403	-0.521894	-0.582469	-1.45293	5	5	138.08	17.759
Nmral1	NmrA-like family domain-containing protein 1	D3YU12	0.820703	0.598197	0.860529	0.775312	0.737034	0.778405	9	9	33.081	39.794
Ncln	Nicalin	D3YU17	-2.32064	-2.42303	-2.83143	-2.48225	-2.85502	-2.52186	2	2	62.779	9.3314
Cirbp	Cold-inducible RNA-binding protein	D3YU80	-1.36749	-1.70305	-1.20833	-1.45964	-1.24036	-1.35964	3	3	11.782	7.2189
Inpp4a	Type I inositol 3,4-bisphosphate 4-phosphatase	Q3UEQ1	-1.11256	-1.04306	-1.11242	-1.32317	-1.50917	-1.41386	6	6	99.971	71.475
Ndufv1	NADH dehydrogenase [ubiquinone] flavoprotein 1, mitochondrial	D3YUM1	4.05896	3.66448	3.87234	3.95361	3.87973	4.10753	20	20	49.913	322.53
Exoc3l2		D3YUP5	-0.891482	-0.388716	-1.06461	-0.989269	-0.836971	-1.44255	2	2	87.189	2.5704
Rasal2		D3YUS5	-2.17986	-2.72837	-2.91228	-2.65254	-3.02823	-2.94595	3	3	142.01	4.5843
Trim3	Tripartite motif-containing protein 3	Q3TDT0	-1.27625	-1.48387	-1.23787	-1.69474	-1.38862	-1.50503	4	3	78.271	9.5023
Dlg2	Disks large homolog 2	D3YUZ8	0.757687	0.582323	0.795589	0.734126	0.666284	0.757352	14	9	83.95	58.095
Akap5	A-kinase anchor protein 5	H3BIV5	-4.64418	-4.86577	-4.70629	-3.53241	-4.53507	-3.96809	2	2	80.202	2.8851
Cops7a	COP9 signalosome complex subunit 7a	D3YVI6	-3.05662	-2.96163	-3.24735	-3.47893	-3.10576	-3.22959	3	3	19.532	25.921
Gstm7	Glutathione S-transferase Mu 7	D3YVP6	-0.753765	-0.622787	-0.673227	-0.924886	-0.719689	-0.451375	7	3	21.328	11.783
Tmem30a	Cell cycle control protein 50A	D3YVV1	-0.65254	-1.11914	-0.833956	-1.01526	-1.0575	-0.742124	3	3	37.178	6.4232
Sf3a2	Splicing factor 3A subunit 2	D3YW09	-2.0526	-2.36321	-1.4363	-2.3168	-1.65243	-2.07531	3	3	22.135	3.654
Tsc22d1;Tsc22d2	TSC22 domain family protein 1	H3BLI9	-1.69356	-1.36	-1.78013	-1.66325	-1.4979	-1.45887	2	2	9.3584	30.931
Mtss1l	MTSS1-like protein	F7D291	-2.17471	-2.10528	-2.6303	-2.22074	-2.20989	-1.79578	3	3	39.01	15.521
Map7	Ensconsin	E9QMU3	-0.731824	-0.451012	-0.354346	-0.613524	-0.695447	-0.823966	5	5	81.973	9.3288
Gnpda2	Glucosamine-6-phosphate isomerase;Glucosamine-6-phosphate isomerase 2	D3YWR1	-1.88131	-2.0789	-2.24599	-2.09253	-2.36982	-3.08532	3	2	30.523	9.2208
Fuom	Fucose mutarotase	D3YWS7	-3.06711	-3.05859	-2.14842	-2.71052	-2.45018	-2.11943	2	2	14.79	24.576
Hnrnph3		D3YWT1	1.36273	1.32207	1.45983	1.34359	1.23833	1.36278	7	6	35.181	59.07
Igsf5;Pcp4	Purkinje cell protein 4	D3YXH0	3.18131	3.77244	3.81757	3.64127	3.09566	2.49999	7	7	32.627	125.39
Safb	Scaffold attachment factor B1	S4R1M2	0.651069	0.623503	0.590682	0.407372	0.761289	0.525102	10	9	105.32	63.313
Klc2	Kinesin light chain 2	D3YXZ3	1.24388	1.15911	1.27639	1.3761	1.22587	1.37575	15	11	68.176	55.904
Sez6l2	Seizure 6-like protein 2	D3YY14	-2.40273	-2.37899	-1.93137	-2.39659	-2.27437	-1.85799	2	2	25.53	2.8998
Pex5l	PEX5-related protein	F8SLP9	-2.41975	-1.87016	-1.80182	-2.34774	-1.97505	-2.20653	5	5	63.138	22.587
Mapre2	Microtubule-associated protein RP/EB family member 2	D3YYK8	0.60834	0.773543	0.449744	0.461633	0.296538	0.459493	11	9	29.425	119.78
Atp1a2	Sodium/potassium-transporting ATPase subunit alpha-2	D3YYN7	5.67894	5.51437	5.74918	5.93463	5.98121	5.98195	54	32	103.58	323.31
Mgll	Monoglyceride lipase	E9Q3B9	0.123162	-0.0920413	0.0725547	0.106028	0.25375	0.469877	4	4	35.256	41.892
Cdh2	Cadherin-2	D3YYT0	-1.64386	-1.3877	-1.46446	-1.12357	-1.58491	-1.80968	5	5	93.856	14.594
Myo5a	Unconventional myosin-Va	D3YZ62	3.23692	3.22213	3.08457	3.14611	3.05385	3.22541	33	33	212.33	185.62
Sf1	Splicing factor 1	E9Q4Q2	-0.595041	-0.31876	-0.556361	-0.310285	-0.329269	-0.514884	5	5	59.698	18.605
Shank1	SH3 and multiple ankyrin repeat domains protein 1	D3YZU5	-0.128967	-0.103613	-0.309943	-0.288594	-0.310397	-0.328621	9	7	225.46	30.146
Acsl1	Long-chain-fatty-acid--CoA ligase 1	D3Z041	-1.6305	-2.29088	-1.40494	-2.02072	-2.22182	-1.85983	3	3	78.034	5.0726
Uba6	Ubiquitin-like modifier-activating enzyme 6	D3Z061	-1.24891	-1.00905	-0.874487	-1.06367	-0.958344	-0.61112	4	4	114.77	6.0349
Cops6	COP9 signalosome complex subunit 6	D3Z0F5	-1.59405	-1.6418	-1.30914	-1.30343	-1.70583	-1.55006	3	3	33.591	5.2039
Dync1i1	Cytoplasmic dynein 1 intermediate chain 1	D3Z0M6	1.67289	1.52654	1.55363	1.54777	1.70064	1.50304	13	13	72.889	136.87
Prkar1b	cAMP-dependent protein kinase type I-beta regulatory subunit	D3Z0V6	-2.4777	-2.60276	-1.80655	-2.55237	-2.77975	-2.18297	6	2	28.916	8.6404
Ablim2	Actin-binding LIM protein 2	F7A5C5	-2.0584	-1.94741	-2.34774	-2.03197	-2.27209	-2.05597	2	2	20.999	16.098
Fto	Alpha-ketoglutarate-dependent dioxygenase FTO	D3Z127	-1.72804	-1.85247	-2.29373	-1.81406	-2.0881	-2.3744	2	2	17.406	3.5637
Snrk	SNF-related serine/threonine-protein kinase	D3Z1F6	-4.33908	-3.84854	-4.46245	-3.39299	-4.04503	-3.532	2	2	46.283	14.982
Gltp	Glycolipid transfer protein	D3Z1H8	0.103703	-0.500454	0.126545	0.19191	0.0187761	0.337641	2	2	20.275	10.547
Reps1	RalBP1-associated Eps domain-containing protein 1	D3Z2E3	-2.00244	-1.77373	-2.05539	-2.57404	-1.90702	-2.46154	2	2	76.826	3.6682
Ctnnd1	Catenin delta-1	E9Q986	-2.17253	-2.80982	-2.39806	-2.22024	-2.395	-2.18706	4	4	92.477	27.025
Tmx2	Thioredoxin-related transmembrane protein 2	D3Z2J6	-0.882176	-1.07947	-1.40937	-0.95786	-1.15768	-1.03225	3	3	29.591	8.0592
S100a16		D3Z2Y6	-3.84477	-4.40841	-3.80434	-4.2323	-4.00678	-3.53241	3	3	8.2995	5.7446
Clip1	CAP-Gly domain-containing linker protein 1	D3Z3M7	-0.940216	-0.674414	-0.441833	-0.370277	-0.83476	-0.619389	9	7	148	72.698
Cope	Coatomer subunit epsilon	D3Z315	-4.07202	-4.0266	-3.47099	-3.30765	-3.23629	-3.08149	2	2	25.37	3.6167
Ntm	Neurotrimin	D3Z396	1.44136	1.124	1.45896	1.52983	1.48124	1.38612	11	7	34.954	88.459
Ppp1r2	Protein phosphatase inhibitor 2	D3Z3A0	0.7461	0.917305	1.19594	1.14051	1.03122	1.01593	3	3	21.919	7.2943
Dlg1		D3Z3B8	3.16892	3.13678	3.40347	3.18617	3.29654	3.41851	20	2	91.622	102.53
Spg20	Spartin	D3Z3F8	-1.7847	-1.65678	-1.75166	-1.44719	-1.42958	-1.61056	3	3	63.079	3.4444
Mapk3	Mitogen-activated protein kinase;Mitogen-activated protein kinase 3	D3Z3G6	1.18837	0.866921	1.01493	1.15182	1.006	1.21353	7	4	42.401	24.706
Cacnb3	Voltage-dependent L-type calcium channel subunit beta-3	D3Z3Z3	-3.20268	-2.56097	-2.41721	-3.01489	-2.48376	-2.8483	4	2	54.395	3.9018
Snx15	Sorting nexin-15	D3Z479	-1.50593	-1.9103	-1.57132	-1.76682	-1.52705	-1.66243	2	2	28.657	3.321
Napg	Gamma-soluble NSF attachment protein	D3Z4B2	3.69816	3.39836	3.56801	3.54341	3.53835	3.60248	19	19	39.366	189.97
Uqcc2	Ubiquinol-cytochrome-c reductase complex assembly factor 2	D3Z4C9	-2.47398	-2.31749	-2.15361	-2.18159	-1.91481	-2.38279	2	2	15.363	17.865
Rufy2;Rufy1	RUN and FYVE domain-containing protein 2;RUN and FYVE domain-containing protein 1	D3Z4D2	-3.3106	-5.41966	-3.57453	-3.7908	-3.47036	-3.55004	3	2	46.16	2.7276
Eml1	Echinoderm microtubule-associated protein-like 1	D6RII3	-0.912474	-0.854208	-0.808756	-0.733516	-1.33114	-0.770871	4	4	76.762	53.937
Celf5;Celf4;Celf6	CUGBP Elav-like family member 4;CUGBP Elav-like family member 6	D3Z580	-3.47545	-3.51126	-3.71119	-3.14842	-3.64612	-3.74349	2	2	42.55	2.4978
Zranb2	Zinc finger Ran-binding domain-containing protein 2	D3Z4U0	-0.93622	-0.916371	-1.09933	-1.05101	-0.736275	-1.87631	2	2	36.281	5.1299
Ndufb5	NADH dehydrogenase [ubiquinone] 1 beta subcomplex subunit 5, mitochondrial	D3Z568	1.40884	1.61294	1.50093	1.52476	1.48408	1.55382	4	4	14.038	36.284
Gm20521;Pabpn1	Polyadenylate-binding protein 2	D3Z5F7	-1.59909	-1.333	-1.68456	-1.72151	-1.38377	-1.61244	3	3	37.244	7.3208
Dpp10	Inactive dipeptidyl peptidase 10	D3Z5I7	0.0431872	-0.102115	0.167453	0.141071	-0.317964	-0.206296	9	8	89.99	18.467
Shank2	SH3 and multiple ankyrin repeat domains protein 2	D3Z5K8	-2.12617	-1.90706	-2.40286	-1.98855	-1.70559	-2.36653	7	5	200.12	21.39
Stmn1	Stathmin	D3Z5N2	4.59807	4.58327	4.68447	4.57507	4.63607	4.69022	12	10	16.984	103.59
Wipf3	WAS/WASL-interacting protein family member 3	D3Z5R4	-1.56092	-1.29556	-0.990184	-1.27069	-1.07806	-1.26002	5	5	45.137	19.906
Hmgn1	Non-histone chromosomal protein HMG-14	D3Z607	-0.887618	-0.576919	-0.460817	-0.55309	-0.424557	-1.29988	2	2	9.029	3.5342
Vps29	Vacuolar protein sorting-associated protein 29	D3Z645	2.18221	1.92969	1.95216	2.06329	2.0581	2.06279	8	8	16.137	90.098
Synj1	Synaptojanin-1	E9Q7S0	3.5524	3.41536	3.32211	3.38332	3.46997	3.527	31	31	144.59	165.99
Cbr4	Carbonyl reductase family member 4	D3Z6C4	-2.39983	-2.09877	-1.95655	-2.92275	-2.86203	-2.10831	2	2	15.044	11.894
Cald1		Q8VCQ8	-0.853714	-0.902496	-0.455103	-0.730285	-1.27974	-0.159616	4	4	60.452	11.626
Fmr1	Fragile X mental retardation protein 1 homolog	E9QAS9	-0.458294	-0.794738	-0.791851	-0.675057	-0.418571	-0.612271	5	4	65.918	15.171
Eif2b4	Translation initiation factor eIF-2B subunit delta	D3Z780	-1.59507	-1.57418	-1.75351	-1.6601	-1.56783	-1.65551	2	2	62.352	5.6118
Akt1	RAC-alpha serine/threonine-protein kinase	D3Z783	-1.63837	-1.9734	-2.03941	-2.33496	-1.92042	-2.21373	2	2	50.98	3.7588
Ptges3	Prostaglandin E synthase 3	D3Z7C6	2.14866	2.4245	2.2891	2.32456	2.3464	1.92748	4	4	14.982	22.214
Gsk3a	Glycogen synthase kinase-3 alpha	D3Z7E5	-2.11597	-2.10692	-2.77612	-2.41352	-2.6457	-2.62562	8	5	51.245	67.563
Gls	Glutaminase kidney isoform, mitochondrial	D3Z7P3	2.51114	2.8657	2.4227	2.75354	3.02185	2.66654	20	20	73.963	119.66
Cuta	Protein CutA	D5MCW4	0.17967	0.0978201	0.431623	0.485966	0.236756	0.213946	2	2	16.453	12.461
Pdpr	Pyruvate dehydrogenase phosphatase regulatory subunit, mitochondrial	D6RD07	-3.17215	-3.64735	-3.03495	-3.47062	-3.49728	-3.21559	2	2	75.261	4.1406
Wdr61	WD repeat-containing protein 61;WD repeat-containing protein 61, N-terminally processed	D6RDC7	-0.0179241	0.346964	0.0579803	0.0772626	0.422919	0.0359273	3	3	22.491	8.0581
Sgpl1	Sphingosine-1-phosphate lyase 1	D6REF7	-0.379833	0.0885962	-0.24714	-0.310182	-0.173198	-0.628092	4	4	54.769	21.018
1110004F10Rik;Smap	Small acidic protein	D6RI64	0.62346	0.729187	1.0164	0.700342	1.08345	0.365258	2	2	9.1951	15.62
Pbx1	Pre-B-cell leukemia transcription factor 1	D9J2V6	-2.05044	-2.55309	-2.51394	-2.4212	-2.50661	-2.73559	3	3	37.048	17.93
Ggact	Gamma-glutamylaminecyclotransferase	E0CZ04	-1.24849	-1.24134	-0.926262	-1.39467	-1.06409	-0.904627	2	2	11.933	10.922
Ctnna2	Catenin alpha-2	E0CXB9	1.14281	1.11097	1.04949	1.00471	1.24179	1.22707	14	10	106.73	57.094
Gpd1	Glycerol-3-phosphate dehydrogenase [NAD(+)];Glycerol-3-phosphate dehydrogenase [NAD(+)], cytoplasmic	E0CXN5	2.13608	2.33166	2.22976	2.30228	2.09001	2.34383	14	12	35.231	42.507
Grip2		E0CXS4	-3.49649	-3.20135	-3.22362	-2.91358	-3.85043	-3.96557	2	2	107.65	2.9864
Kcnab2	Voltage-gated potassium channel subunit beta-2	Q3UPV6	-1.24891	-1.21316	-1.17629	-0.914516	-0.988307	-1.22524	3	3	39.308	6.3229
Cadm1	Cell adhesion molecule 1	E0CY16	-1.85807	-1.85586	-1.48422	-1.65093	-1.97194	-2.02697	4	4	42.892	12.526
Mff	Mitochondrial fission factor	E0CYB9	-1.21904	-0.968699	-1.02103	-1.41681	-1.11023	-0.999915	5	5	35.878	23.496
Impdh1	Inosine-5-monophosphate dehydrogenase;Inosine-5-monophosphate dehydrogenase 1	E0CYE2	0.626907	0.803211	0.237607	0.453863	0.380948	0.563036	9	5	52.47	41.567
Sirpa		Q6P6I8	0.66033	0.845219	1.04414	1.05863	0.755685	0.523459	6	3	55.986	64.602
Pcmt1	Protein-L-isoaspartate O-methyltransferase;Protein-L-isoaspartate(D-aspartate) O-methyltransferase	F7D432	1.43071	1.3702	1.29771	1.22959	1.09426	1.36974	9	9	29.167	121.83
Kif2a	Kinesin-like protein;Kinesin-like protein KIF2A	E0CZ72	2.19023	2.11636	2.09125	2.26192	2.13417	2.18779	16	16	83.86	112.4
Ppp3cb	Serine/threonine-protein phosphatase;Serine/threonine-protein phosphatase 2B catalytic subunit beta isoform	E0CZ78	1.47485	1.44294	1.23355	1.04332	1.29204	1.23147	16	9	59.074	114.59
Nae1	NEDD8-activating enzyme E1 regulatory subunit	E0CZE0	-1.77158	-2.83076	-3.02409	-2.66209	-2.67791	-2.35083	2	2	57.619	5.2575
Abr	Active breakpoint cluster region-related protein	E9PUE7	1.99315	1.98707	2.01415	1.96038	1.79013	2.08444	18	16	92.486	47.505
Mycbp2	E3 ubiquitin-protein ligase MYCBP2	F6SMY7	0.388964	1.24602	0.351962	0.393273	0.702056	0.384066	3	3	509.35	4.0001
Pygm	Alpha-1,4 glucan phosphorylase;Glycogen phosphorylase, muscle form	E9PUM3	1.39639	1.48203	1.41609	1.35139	1.53095	1.51483	23	16	87.51	141.36
Cul5	Cullin-5	E9Q6Z0	-1.42368	-1.77665	-1.36856	-1.59804	-1.39798	-1.41799	4	4	75.952	7.0023
Epb4.1l1		E9PV14	-1.31772	-1.57508	-0.687605	-1.11673	-1.16828	-1.14147	18	4	117.17	15.381
Ttc39c	Tetratricopeptide repeat protein 39C	E9PV21	-1.64541	-1.23907	-1.55622	-1.50725	-1.25957	-0.92621	2	2	58.916	4.2441
Lrrc47	Leucine-rich repeat-containing protein 47	E9PV22	-0.20754	-0.299349	-0.0596867	-0.271802	-0.0860182	-0.173282	5	5	65.903	31.469
Fga	Fibrinogen alpha chain;Fibrinopeptide A;Fibrinogen alpha chain	E9PV24	0.237761	-0.151361	0.176302	-0.039911	-0.24922	0.185499	8	8	87.428	19.952
Atpif1	ATPase inhibitor, mitochondrial	E9PV44	3.65756	3.72065	3.58181	3.69353	3.97722	3.62724	6	6	8.7887	13.986
I830012O16Rik;Ifit3	Interferon-induced protein with tetratricopeptide repeats 3	E9PV48	-4.32721	-4.60949	-5.1356	-4.76694	-4.80985	-3.96111	2	2	47.219	5.3195
Tnpo2;Tnpo1	Transportin-2;Transportin-1	E9PV58	-2.23707	-1.96149	-2.41898	-2.15563	-2.05717	-2.331	4	4	101.44	51.199
Gstm5	Glutathione S-transferase Mu 5	E9PVM7	1.39373	1.55616	1.43935	1.42632	1.59843	1.69591	8	7	25.504	20.992
Stard10	PCTP-like protein	E9PVP0	0.757121	0.789267	1.08169	0.948191	0.77486	0.900672	3	3	40.116	15.072
Chtop	Chromatin target of PRMT1 protein	E9PW20	-2.3937	-2.47581	-2.52595	-2.27096	-2.7554	-2.96984	2	2	22.106	9.2393
Nap1l1	Nucleosome assembly protein 1-like 1	Q3TF41	1.05053	1.30868	0.909125	0.776989	1.17596	0.814239	9	7	42.732	55.301
Fam184a		F6TU77	-1.93942	-2.20401	-2.25788	-1.6511	-2.49966	-2.11877	2	2	117.1	14.906
Dpysl3	Dihydropyrimidinase-related protein 3	Q3TT92	4.08101	3.77197	4.21125	4.00003	3.88721	4.29774	26	20	61.779	323.31
Trappc8		E9PWG2	-1.3876	-1.59859	-1.02775	-1.22337	-1.34258	-1.42064	2	2	160.91	4.1115
Rsf1		E9PWW9	-2.83819	-2.74935	-3.46668	-2.74251	-2.64967	-2.72916	2	2	161.75	2.1817
Gcat	2-amino-3-ketobutyrate coenzyme A ligase, mitochondrial	E9PWY6	-4.33007	-4.38485	-4.70617	-4.4651	-4.181	-4.58699	3	3	41.333	5.9352
Farsa	Phenylalanine--tRNA ligase alpha subunit	E9PWY9	-0.8795	-1.08035	-1.33729	-0.978435	-0.785636	-0.851429	6	6	57.47	62.471
Agtpbp1	Cytosolic carboxypeptidase 1	E9Q878	-1.50975	-1.61044	-2.04024	-1.88843	-1.83509	-2.38756	2	2	9.4968	2.2305
Carns1	Carnosine synthase 1	E9PX09	1.29757	1.48041	1.34422	1.33223	1.30044	1.70327	14	14	102.14	125.97
Mta1;Mta3	Metastasis-associated protein MTA1;Metastasis-associated protein MTA3	F8WHY8	-2.18509	-2.28752	-2.22149	-2.37815	-2.14315	-1.86206	3	2	79.189	6.663
Sptbn4		Q91ZE6	0.0733066	-0.37036	-0.217006	-0.0856068	-0.206299	-0.0776401	17	10	288.13	44.236
Rb1cc1	RB1-inducible coiled-coil protein 1	E9PX56	-2.05589	-2.11191	-2.16127	-2.39231	-2.09538	-1.79921	3	3	98.807	3.0112
Col12a1	Collagen alpha-1(XII) chain	E9PX70	-1.54897	-1.79749	-1.96171	-1.5502	-1.83381	-1.44731	7	7	333.73	32.553
Cc2d1a	Coiled-coil and C2 domain-containing protein 1A	E9PX94	-2.1843	-1.92507	-2.17671	-2.13208	-1.64989	-2.23606	3	3	98.642	8.63
Nedd4l	E3 ubiquitin-protein ligase NEDD4-like	E9PXB7	-0.844212	-0.23648	-0.60414	-0.472291	-0.146583	0.132056	2	2	112.22	3.6138
Sbf2		E9Q0D4	-3.63396	-4.43009	-5.16655	-4.78375	-4.4083	-5.70011	3	2	205.02	3.4616
Usp7	Ubiquitin carboxyl-terminal hydrolase;Ubiquitin carboxyl-terminal hydrolase 7	F8VPX1	-0.186777	-0.00763446	-0.211618	-0.203563	-0.163754	-0.0775228	9	9	128.47	62.455
Tstd1		E9PY03	-2.39828	-2.1845	-1.96525	-2.18128	-2.29229	-1.58095	2	2	14.328	77.409
Adap1		E9PY16	0.187566	-0.561134	-0.0418666	-0.195433	-0.220326	0.00979729	4	4	43.37	17.96
Tcea1	Transcription elongation factor A protein 1	E9PYD5	-0.677477	-0.492648	-0.442827	-0.504891	-0.498192	-0.363489	7	7	35.031	21.874
Rnpep	Aminopeptidase B	E9PYF1	1.4094	1.30576	1.39626	1.49406	1.51913	1.5022	14	14	68.002	52.028
Rasa1		E9PYG6	-1.18842	-0.825333	-0.970791	-1.35848	-0.882394	-1.03995	4	4	115.43	24.026
Vcan	Versican core protein	Q8BS97	1.40744	1.30664	1.29541	1.36319	1.3886	1.33158	7	7	41.134	83.48
Acot7	Cytosolic acyl coenzyme A thioester hydrolase	E9PYH2	3.27255	3.31383	3.18266	3.32383	3.38937	3.3323	13	13	42.826	121.58
Usp14	Ubiquitin carboxyl-terminal hydrolase;Ubiquitin carboxyl-terminal hydrolase 14	E9PYI8	0.311382	0.147023	0.503473	0.398057	0.235649	0.298669	6	6	52.318	35.204
Robo2	Roundabout homolog 2	E9PYK2	-3.17878	-3.12515	-3.39198	-3.18768	-2.99468	-3.23452	3	3	130.75	6.1293
Gm10036;Rpl11;Gm5093	60S ribosomal protein L11	E9PYL9	0.758493	1.17136	0.802925	0.951944	0.967426	0.930349	6	6	20.266	18.393
Mllt4	Afadin	E9PYX7	-1.13997	-1.27882	-1.26692	-1.10686	-1.49897	-1.12978	5	5	188.9	25.801
Psap	Prosaposin	E9PZ00	2.21927	1.92256	2.03733	2.3765	2.16454	2.2448	8	8	60.672	33.424
Map4	Microtubule-associated protein	E9PZ43	3.08383	3.19768	3.0892	3.23018	3.25911	3.27428	29	14	97.795	212.85
Sms	Spermine synthase	E9PZ58	0.313025	0.328352	0.373862	0.194304	0.207604	0.410473	4	4	28.655	8.8412
Casq2	Calsequestrin;Calsequestrin-2	E9PZ67	-0.381605	-0.717573	-0.803759	-1.71818	-0.913775	-1.26778	4	4	36.424	12.641
Man2c1	Alpha-mannosidase;Alpha-mannosidase 2C1	E9PZ88	-4.35103	-3.173	-3.36994	-3.59739	-4.0348	-3.52648	2	2	104.68	3.6932
Fhit	Bis(5-adenosyl)-triphosphatase	E9PZ91	-0.0730638	-0.424043	0.339311	0.0576748	-0.174887	0.431517	4	4	24.515	17.568
Blvrb	Flavin reductase (NADPH)	E9PZC3	1.26887	1.32747	1.00501	1.17811	1.30926	1.24076	5	5	26.647	33.255
Gm20390;Nme2;Nme1	Nucleoside diphosphate kinase;Nucleoside diphosphate kinase B	E9PZF0	5.41598	5.20447	5.34471	5.33915	5.42286	5.50813	14	6	30.2	80.187
Anp32e	Acidic leucine-rich nuclear phosphoprotein 32 family member E	E9Q5H2	-1.89287	-1.39655	-1.88469	-1.83658	-1.1606	-1.72934	4	4	12.078	53.703
Nptxr;Npcd	Neuronal pentraxin receptor	F7BX42	-3.82821	-4.04971	-3.88166	-3.40374	-4.24653	-4.24956	2	2	52.317	5.256
Cox7a2l	Cytochrome c oxidase subunit 7A-related protein, mitochondrial	E9PZS8	-0.163237	0.19297	0.1891	-0.186605	-0.0436178	-0.141128	3	3	14.913	11.014
Ablim1	Actin-binding LIM protein 1	E9Q9Q7	-3.67785	-2.79832	-2.86748	-3.39342	-2.45982	-3.42659	3	3	45.883	11.232
Kif21a	Kinesin-like protein;Kinesin-like protein KIF21A	F8WGN6	-0.221545	-0.507554	-0.345901	-0.293277	-0.50629	-0.414189	7	7	181.37	14.989
Samhd1	Deoxynucleoside triphosphate triphosphohydrolase SAMHD1	F6TVP2	1.14621	1.8625	1.31509	1.24335	1.69307	1.42462	2	2	72.746	5.1622
Myo6	Unconventional myosin-VI	E9Q175	5.10477	5.07741	5.11539	5.13999	5.10023	5.26103	44	43	144.77	323.31
Pccb	Propionyl-CoA carboxylase beta chain, mitochondrial	E9Q1J7	0.799058	0.812914	0.976931	0.817528	0.754351	1.06851	12	12	54.613	58.634
Sec23a	Protein transport protein Sec23A	E9Q1S3	-0.123961	-0.22336	-0.156269	-0.0319267	-0.124597	-0.0263234	8	8	82.955	48.755
Cse1l	Exportin-2	E9Q1T9	-0.683649	-0.538869	-0.744195	-0.650545	-0.491133	-0.553525	10	10	103.89	39.41
Cacna2d1	Voltage-dependent calcium channel subunit alpha-2/delta-1;Voltage-dependent calcium channel subunit alpha-2-1;Voltage-dependent calcium channel subunit delta-1	E9Q1X8	0.850916	0.864687	1.12297	0.990733	1.00335	0.954954	12	12	123.2	51.263
Adsl	Adenylosuccinate lyase	E9Q242	-0.59612	-0.378426	-0.577169	-0.562433	-0.625669	-0.297287	5	5	53.13	48.965
Ptk2b	Protein-tyrosine kinase 2-beta	E9Q2A6	-0.46488	-0.569722	-0.437339	-0.36281	-0.166594	-0.651186	8	8	111.1	17.972
Synpo	Synaptopodin	E9Q3E2	0.949051	0.617067	0.714124	0.84627	0.756316	0.573665	13	13	117.51	41.703
Dctn1	Dynactin subunit 1	E9Q3M3	3.55773	3.4236	3.51512	3.58146	3.57854	3.53904	41	41	139.76	323.31
2010300C02Rik		E9Q3M9	-1.50608	-1.57957	-1.94186	-1.21073	-1.45167	-1.83846	7	6	125.91	25.878
Alcam	CD166 antigen	E9Q4G8	-2.62998	-3.35363	-2.95572	-2.73521	-3.28273	-2.70864	2	2	61.9	10.348
Adgrl1;Lphn1	Latrophilin-1	H7BX15	-3.32404	-3.29591	-3.9661	-3.59447	-2.88191	-3.58652	3	3	162.28	6.3532
Plec	Plectin	E9Q3W4	3.69365	3.53113	3.6957	3.62785	3.63254	3.91289	96	95	499.1	323.31
Ryr2	Ryanodine receptor 2	F6U7V1	-1.99291	-2.40022	-2.07208	-2.24648	-1.88758	-1.86156	4	4	564.73	8.2347
Homer2	Homer protein homolog 2	E9Q4F9	-1.15214	-1.02861	-1.19279	-0.914827	-0.98675	-0.636214	3	3	33.385	5.6867
Nolc1		E9Q5C9	-0.366931	-0.413842	-0.169086	-0.327718	-0.39918	-0.562939	5	5	73.697	11.135
Psmd13	26S proteasome non-ATPase regulatory subunit 13	E9Q5I9	-0.0796067	0.0307556	-0.261073	0.0257694	-0.00430507	0.0716805	6	6	39.694	15.93
Acadsb	Short/branched chain specific acyl-CoA dehydrogenase, mitochondrial	E9Q5L3	-1.58203	-1.31125	-1.53625	-1.89744	-1.25287	-1.72394	2	2	51.853	16.99
Glyatl3		E9Q5L8	-1.50219	-1.8795	-1.4872	-1.66897	-1.65806	-1.36064	4	4	32.962	29.779
Ahnak		E9Q616	1.04624	1.3798	1.03367	1.20696	1.21263	1.35523	12	12	604.25	57.754
Mapk8ip3	C-Jun-amino-terminal kinase-interacting protein 3	E9Q6B6	-0.307953	-0.00396322	-0.374412	-0.567464	-0.297242	-0.447936	6	4	143.44	98.872
Ttc7b		E9Q6P5	-1.78036	-1.61784	-2.41182	-1.77059	-1.73855	-1.40555	3	3	94.202	8.8618
Pfdn4	Prefoldin subunit 4	E9Q6U4	-0.253996	-0.512182	-0.17438	-0.350371	-0.241974	-0.0742836	4	4	14.731	18.89
Coa3	Cytochrome c oxidase assembly factor 3 homolog, mitochondrial	E9Q6W2	-1.31691	-1.37221	-1.75161	-1.19094	-1.27685	-1.52477	2	2	9.8222	21.604
Ncor2	Nuclear receptor corepressor 2	E9Q701	-2.73658	-2.90449	-3.11417	-3.4738	-3.36796	-2.947	2	2	269.93	2.4272
Klc1	Kinesin light chain 1	Q5UE59	0.872332	0.736202	0.685021	0.788201	0.810572	0.637593	12	8	61.629	26.217
Pacs2	Phosphofurin acidic cluster sorting protein 2	E9Q7E9	-2.48945	-1.93275	-2.11162	-2.40353	-1.94983	-2.89335	2	2	98.192	6.6419
Numa1		E9Q7G0	-0.218796	-0.592352	-0.643057	-0.416769	-0.461001	-0.883211	8	8	235.63	29.112
Ogdhl		E9Q7L0	1.90145	1.91882	2.04305	1.95005	1.92794	2.07259	25	17	116.6	159.28
Calcoco1	Calcium-binding and coiled-coil domain-containing protein 1	E9Q7U2	-2.54773	-3.96812	-3.66059	-3.99149	-3.47946	-3.21586	2	2	70.932	23.106
Atp2b4	Calcium-transporting ATPase	F7AAP4	0.374866	0.352889	0.501768	0.359012	0.389204	0.312789	18	9	128.56	62.287
Clasp2	CLIP-associating protein 2	E9Q8N5	0.268561	0.379839	0.145986	0.156623	0.532172	0.293419	11	11	140.72	49.933
Slc4a4	Anion exchange protein;Electrogenic sodium bicarbonate cotransporter 1	E9Q8N8	2.29713	2.35527	2.2885	2.37471	2.57766	2.48954	9	9	123.08	74.093
Rap1gds1		E9Q912	3.19959	3.44406	3.05204	3.05412	3.06424	3.07102	23	2	66.076	243.08
Snap91	Clathrin coat assembly protein AP180	E9Q9A3	3.61976	3.77697	3.65406	3.61731	3.73822	3.79428	18	15	86.055	158.97
Nt5c2	Cytosolic purine 5-nucleotidase	G3X9J6	-1.73312	-1.83187	-1.06928	-1.23679	-1.37487	-1.02792	2	2	67.764	21.458
Arhgap17	Rho GTPase-activating protein 17	E9QAJ9	-3.63573	-4.23017	-3.46974	-3.04213	-3.35727	-3.57428	2	2	88.924	2.9809
Gsk3b	Glycogen synthase kinase-3 beta	E9QAQ5	1.53265	1.53899	1.48296	1.48373	1.31099	1.51149	9	6	47.989	71.657
Chd4;Chd5	Chromodomain-helicase-DNA-binding protein 4;Chromodomain-helicase-DNA-binding protein 5	E9QAS4	-0.327561	-0.589967	-0.333561	-0.441923	-0.679598	-0.339853	3	3	216.37	29.01
Gm10020;Rpl15	Ribosomal protein L15;60S ribosomal protein L15	E9QAZ2	-2.64371	-2.90236	-4.04911	-3.01565	-3.35209	-3.75664	2	2	24.077	4.8329
Mars	Methionine--tRNA ligase, cytoplasmic	E9QB02	-1.63699	-1.70022	-1.35801	-1.67703	-1.6138	-1.55164	6	6	102.37	25.278
Acyp1	Acylphosphatase;Acylphosphatase-1	E9QJT5	-1.59373	-1.66183	-2.1623	-2.18696	-1.74457	-1.87119	5	5	17.344	18.017
Eml2	Echinoderm microtubule-associated protein-like 2	E9QK48	3.3755	3.3326	3.12429	3.24617	3.38006	3.48623	23	23	90.791	207.59
Trim2	Tripartite motif-containing protein 2	Q3UHH4	0.902747	0.666891	0.789283	0.919623	0.699212	0.848077	13	12	83.315	60.149
Ctnnd2	Catenin delta-2	E9QKH8	-2.31904	-2.54021	-2.60917	-2.59529	-2.57529	-2.74317	4	4	134.94	20.588
Cenpe	Kinesin-like protein;Centromere-associated protein E	E9QKK1	-3.07103	-2.8138	-3.39913	-4.10605	-2.60169	-3.61734	2	2	286.21	2.9118
Ipo9	Importin-9	F6TLX3	-4.06456	-4.64854	-3.79861	-4.85274	-4.73609	-4.99295	2	2	19.222	3.7128
Trim9	E3 ubiquitin-protein ligase TRIM9	E9QLH4	-2.38899	-2.86284	-2.09365	-3.01718	-2.90043	-3.23905	2	2	87.547	3.7147
Dnm3	Dynamin-3	E9QLL2	2.64731	2.45852	2.55817	2.58261	2.38287	2.66881	33	15	97.272	81.788
Slc12a2	Solute carrier family 12 member 2	E9QM38	0.361796	0.167042	0.489673	0.485869	0.436642	0.500146	11	11	130.67	55.62
2310035C23Rik;Kiaa1468	LisH domain and HEAT repeat-containing protein KIAA1468	E9QM90	-0.462131	-0.651541	-0.839317	-0.537569	-0.891762	-0.355582	8	8	134.57	25.013
Abhd14b	Alpha/beta hydrolase domain-containing protein 14B	E9QN99	-3.17359	-3.52495	-3.17692	-3.51632	-2.59565	-4.07386	3	3	22.45	4.8661
Atl2	Atlastin-2	E9QND8	-1.46191	-1.87098	-2.39783	-2.00146	-1.55308	-1.76943	3	3	46.875	4.932
AI837181;Bles03	UPF0696 protein C11orf68 homolog	E9QNR6	-1.15065	-0.929356	-0.612848	-0.808852	-0.93717	-0.643155	3	3	31.845	7.6992
Syne2	Nesprin-2	E9QP46	-3.06398	-2.5556	-3.40282	-1.78858	-2.02573	-1.39733	2	2	782.13	2.3129
Pcx;Pc	Pyruvate carboxylase;Pyruvate carboxylase, mitochondrial	G5E8R3	3.21325	3.08828	3.01767	3.18475	3.22348	3.26129	33	33	129.7	323.31
Myh11	Myosin-11	E9QPE7	-1.18912	-0.636544	-1.1351	-0.955642	-0.856436	-0.757816	14	4	223.35	11.196
Ndufs4	NADH dehydrogenase [ubiquinone] iron-sulfur protein 4, mitochondrial	E9QPX3	1.59925	1.55469	1.34378	1.43964	1.56075	1.5733	5	5	19.803	23.319
Cyb5r3	NADH-cytochrome b5 reductase;NADH-cytochrome b5 reductase 3;NADH-cytochrome b5 reductase 3 membrane-bound form;NADH-cytochrome b5 reductase 3 soluble form	F2Z456	-0.261202	-0.251181	-0.518812	-0.302227	-0.127609	-0.498999	4	4	34.929	55.736
Mtdh	Protein LYRIC	F6ZQL0	-2.17931	-2.23428	-2.39684	-1.93284	-1.84048	-2.14388	3	3	24.262	8.6823
Acin1	Apoptotic chromatin condensation inducer in the nucleus	F6RJ39	-1.59921	-1.32731	-1.32773	-1.67765	-0.989052	-2.12176	4	4	143.54	13.917
Lancl2	LanC-like protein 2	F6RJV6	-0.208397	-0.23052	0.0269776	0.0790782	-0.112737	-0.176835	7	7	49.742	103.31
Mprip	Myosin phosphatase Rho-interacting protein	F6S5I0	-2.46257	-3.26711	-3.11995	-2.37365	-3.57112	-3.07236	2	2	96.201	6.5991
Ide	Insulin-degrading enzyme	F6RPJ9	0.965798	0.8797	0.476146	1.05817	0.488579	0.605409	10	10	114.15	24.436
Mbp	Myelin basic protein	F6RT34	7.09147	6.6429	7.00804	7.30936	6.90689	6.83162	16	3	23.086	319.63
Syngap1	Ras/Rap GTPase-activating protein SynGAP	J3QQ18	1.21037	1.1663	1.11756	1.03999	1.10438	1.08846	14	14	144.86	110.49
Coq9	Ubiquinone biosynthesis protein COQ9, mitochondrial	F6SFF5	-0.574197	-0.373422	-0.804888	-0.816748	-0.638668	-0.331377	3	3	30.282	24.571
Gm9493;Rps7	40S ribosomal protein S7	F6SVV1	2.31299	2.24916	2.2052	2.16541	2.34128	2.35863	8	8	21.882	19.854
Gpsm1	G-protein-signaling modulator 1	F6SX81	2.02729	1.82617	1.99415	1.96137	1.8793	1.89123	10	10	54.75	182.87
Sbds	Ribosome maturation protein SBDS	F6TN03	-1.64486	-1.51552	-1.77066	-1.6685	-1.40583	-1.16942	2	2	20.002	6.1086
Amdhd2	Putative N-acetylglucosamine-6-phosphate deacetylase	F6UP77	-4.09482	-2.99585	-4.27566	-3.99756	-3.44112	-4.2887	2	2	22.144	4.2785
Cc2d1b	Coiled-coil and C2 domain-containing protein 1B	F6XC25	-4.31225	-8.02047	-3.9542	-4.84954	-4.45326	-4.24128	2	2	84.902	5.6752
Stag1	Cohesin subunit SA-1	F6XQW1	-3.63941	-3.88858	-3.86149	-4.5423	-3.7321	-5.05677	2	2	99.88	10.884
Impdh1		F6XXH9	-3.85937	-3.38805	-3.49924	-3.43935	-3.61451	-4.00019	5	2	19.432	11.389
Gm28036;Rbm12	RNA-binding protein 12	F6YJB6	-1.55859	-0.993086	-1.25054	-1.59263	-0.934885	-1.5383	2	2	61.553	2.7442
Rps18;Gm10260	40S ribosomal protein S18	S4R1N6	1.97764	1.73409	1.82269	1.91208	1.9096	1.7521	9	9	12.483	51.264
Elmo2	Engulfment and cell motility protein 2	F6YXR3	-1.59462	-1.60138	-1.65619	-1.61131	-1.74058	-1.50092	3	3	33.868	8.9175
Tpr	Nucleoprotein TPR	Q7M739	-1.31738	-1.1176	-1.60636	-1.96566	-1.60267	-1.50087	3	3	266.92	7.5217
Ndufab1	Acyl carrier protein;Acyl carrier protein, mitochondrial	F6ZFT1	-0.550922	-0.371834	-0.962032	-0.731865	-0.628669	-0.736503	2	2	14.309	4.869
Gbe1	1,4-alpha-glucan-branching enzyme	G3UW30	-1.31912	-1.22869	-1.70311	-1.3697	-1.33636	-1.51706	2	2	75.649	8.7498
Gpx4	Phospholipid hydroperoxide glutathione peroxidase, mitochondrial;Glutathione peroxidase;Phospholipid hydroperoxide glutathione peroxidase, nuclear	F7A8H6	0.629817	0.251035	0.807227	0.456258	0.589843	0.699817	8	8	29.146	36.683
Gapvd1	GTPase-activating protein and VPS9 domain-containing protein 1	F7ADQ2	-1.73817	-1.51476	-1.71777	-1.41287	-1.35067	-1.96052	2	2	99.061	14.764
Ech1	Delta(3,5)-Delta(2,4)-dienoyl-CoA isomerase, mitochondrial	F7B227	-0.966499	-1.14424	-0.807952	-0.871281	-1.12973	-1.06795	4	4	19.319	7.4873
Gm21992;Rbm4;Rbm4b	RNA-binding protein 4B;RNA-binding protein 4	F7BGR7	-2.46826	-2.71457	-3.00654	-3.09793	-2.47713	-2.98265	4	2	52.791	2.5555
Bcas1	Breast carcinoma-amplified sequence 1 homolog	F7BNZ5	0.196488	-0.310269	-0.538516	-0.335463	-0.216304	-0.379985	7	7	40.426	16.172
Ciapin1	Anamorsin	F7BWP1	-2.05901	-1.91111	-2.28204	-1.88672	-1.65911	-2.22811	2	2	27.575	5.5113
Ppp5c	Serine/threonine-protein phosphatase;Serine/threonine-protein phosphatase 5	F7BX26	1.89629	1.6831	2.01655	1.90257	1.74114	2.03037	11	11	54.205	67.963
Plch2	Phosphoinositide phospholipase C;1-phosphatidylinositol 4,5-bisphosphate phosphodiesterase eta-2	H3BIW6	-0.634555	-0.749911	-1.00104	-0.798476	-0.803028	-0.570966	5	5	125.78	20.85
Eif4g2	Eukaryotic translation initiation factor 4 gamma 2	F7CBP1	-2.00002	-1.91695	-1.71692	-1.83883	-2.11291	-1.86945	2	2	97.888	4.2615
Mrpl13	39S ribosomal protein L13, mitochondrial	F7CXG9	-4.06452	-4.6541	-3.58302	-4.5212	-4.48035	-3.96863	2	2	11.518	8.6675
Rock2	Rho-associated protein kinase;Rho-associated protein kinase 2	F8VPK5	0.14507	0.438942	0.075668	0.260224	0.395164	0.132342	7	6	160.61	16.557
Erc1	ELKS/Rab6-interacting/CAST family member 1	V9GWT6	-1.28726	-1.00844	-1.97962	-1.20549	-1.42535	-1.50859	8	3	108.85	6.1516
Dock3	Dedicator of cytokinesis protein 3	F8VPQ1	-1.9326	-2.89648	-2.75733	-3.21961	-2.80787	-2.96666	3	3	233.28	7.5438
Farp1	FERM, RhoGEF and pleckstrin domain-containing protein 1	F8VPU2	0.310724	0.390999	0.310804	0.267858	0.358202	0.339632	7	7	118.87	27.187
Trappc10	Trafficking protein particle complex subunit 10	F8VQF9	-3.05285	-3.22296	-3.24117	-2.82867	-3.12452	-3.08583	2	2	141.49	4.1672
Lamc1	Laminin subunit gamma-1	F8VQJ3	0.614495	0.804087	0.642455	0.548574	0.639679	0.376693	16	16	177.19	50.516
Gucy1a2		F8VQK3	-3.86166	-3.27897	-3.4036	-2.53878	-3.0115	-3.57293	3	3	81.83	3.897
Nos1	Nitric oxide synthase;Nitric oxide synthase, brain	S4R255	-0.803571	-0.768788	-0.386677	-0.924912	-0.524115	-0.505748	7	7	160.05	20.86
Myg1	UPF0160 protein MYG1, mitochondrial	F8WGG3	-2.95263	-2.96872	-3.07609	-3.37341	-2.53404	-3.09865	4	4	36.549	22.195
Ahcyl2	Adenosylhomocysteinase;Putative adenosylhomocysteinase 3	F8WGT1	1.82464	1.88369	1.76124	1.87069	1.78539	1.86159	19	11	66.771	91.823
Slc30a9	Zinc transporter 9	F8WHL1	-6.76292	-4.53624	-5.10675	-5.88365	-5.77317	-5.62607	2	2	60.674	2.6746
Copa	Coatomer subunit alpha;Coatomer subunit alpha;Xenin;Proxenin	F8WHL2	0.151934	0.03177	0.37463	0.184705	0.127653	0.360487	6	6	139.41	18.041
Glg1	Golgi apparatus protein 1	F8WHM5	0.091263	0.291141	0.477066	0.305324	0.398134	0.222858	10	10	132.35	17.32
Tpd52		F8WHQ1	2.28928	2.26593	2.48704	2.26804	2.2872	2.33817	10	2	26.927	72.86
Slirp	SRA stem-loop-interacting RNA-binding protein, mitochondrial	F8WHU8	-2.32051	-2.33697	-1.72076	-2.19496	-2.17373	-1.53038	2	2	11.444	18.836
Pip5k1c	Phosphatidylinositol 4-phosphate 5-kinase type-1 gamma	F8WHW6	1.94991	1.7027	1.86051	1.85879	1.90378	1.91986	14	12	75.515	96.343
H3f3a;H3f3c	Histone H3;Histone H3.3;Histone H3.3C	F8WI35	7.71525	7.81243	7.44632	7.42817	8.03496	6.84858	9	2	15.199	55.606
Actl6b	Actin-like protein 6B	F8WI57	-1.77889	-2.05987	-1.2689	-1.42114	-1.62979	-1.40941	5	5	41.689	32.503
Anxa6	Annexin;Annexin A6	F8WIT2	3.59416	3.43001	3.57889	3.70321	3.52718	3.81855	27	26	75.288	226.75
Serpinb6a;Serpinb6	Serpin B6	F8WIV2	1.27193	1.3276	1.25611	1.27991	1.2157	1.55376	11	11	44.774	125.57
Hist1h2al;Hist2h2ac;Hist2h2aa1;Hist2h2ab	Histone H2A;Histone H2A type 2-C;Histone H2A type 2-A;Histone H2A type 2-B	F8WIX8	4.66772	5.32385	4.52163	4.53191	5.05098	3.96528	8	2	13.607	56.014
Rps15a	40S ribosomal protein S15a	F8WJ41	0.997769	1.06955	0.74781	0.855522	0.949186	0.64053	7	7	12.31	13.072
Tra2b	Transformer-2 protein homolog beta	F8WJG3	0.698225	0.522207	0.881229	0.722897	0.792622	0.65893	7	7	21.935	33.037
D3Ertd751e	UPF0462 protein C4orf33 homolog	F8WJL8	-3.05874	-3.78746	-3.88736	-4.02145	-3.30992	-4.01603	2	2	13.477	2.2252
Hk1	Hexokinase;Hexokinase-1	G3UVV4	6.13229	5.9486	5.9045	6.01203	6.12727	6.06491	56	56	101.87	323.31
A230065H16Rik		G3UW55	-1.39168	-1.48926	-1.81951	-1.44019	-1.53075	-1.77096	2	2	11.426	35.778
Lamtor5	Ragulator complex protein LAMTOR5	G3UW70	-1.25598	-0.666003	-1.08795	-1.49285	-1.20931	-1.29428	2	2	15.354	58.08
Tiam1	T-lymphoma invasion and metastasis-inducing protein 1	G3UWG2	-4.07446	-3.87169	-3.46092	-4.01983	-3.75577	-4.61131	2	2	177.45	3.7277
Sumo3	Small ubiquitin-related modifier 3;Small ubiquitin-related modifier	G3UZ60	1.22239	1.38892	1.30711	1.22404	1.43547	1.26003	3	3	8.6017	10.689
Csnk2b	Casein kinase II subunit beta	G3UXG7	1.82914	1.47641	1.68681	1.80169	1.75096	1.76012	5	5	18.926	14.43
Prps1l3;Prps1;Prps2	Ribose-phosphate pyrophosphokinase 1;Ribose-phosphate pyrophosphokinase 2	G3UXL2	0.251531	0.373366	-0.0561227	0.233238	0.164169	0.113314	8	8	34.824	66.46
Brsk2	Serine/threonine-protein kinase BRSK2	G3UXM5	-1.50227	-1.87138	-1.7938	-1.32132	-1.53928	-1.77069	3	2	68.714	6.5611
Fus	RNA-binding protein FUS	G3UXT7	2.88439	2.95526	3.251	3.12539	3.29618	3.30667	7	7	13.897	76.139
Spr	Sepiapterin reductase	G3UXX3	-0.162255	0.224479	0.0966099	0.119191	0.175334	-0.0378953	8	8	23.357	201.8
Psme1	Proteasome activator complex subunit 1	G3UXY0	-0.133858	0.343248	0.0335387	0.122085	0.162159	0.465664	6	6	26.092	21.698
Vps52	Vacuolar protein sorting-associated protein 52 homolog	G3UY33	-0.569532	-0.680331	-0.59284	-0.962118	-0.646223	-0.653997	5	5	69.489	11.98
Gtf2i	General transcription factor II-I	G3UYD0	-0.561458	-1.17241	-0.95519	-0.765485	-0.931129	-0.872988	8	8	103.08	16.717
Ube2i	SUMO-conjugating enzyme UBC9	Q8CFZ0	0.487509	0.444301	0.366599	0.0708932	0.462242	0.401922	3	3	11.225	9.7637
Rps28;Gm10263	40S ribosomal protein S28	G3UYV7	0.520735	0.568168	0.319837	0.415191	0.743277	0.295598	4	4	6.3442	30.843
Cadm2	Cell adhesion molecule 2	G3UZM4	1.56037	1.51444	1.60227	1.48554	1.6064	1.39533	10	10	47.345	40.792
Reep5	Receptor expression-enhancing protein	G3X8R0	1.18272	1.16788	1.4085	1.17278	1.4261	1.23113	7	7	21.447	14.801
Ctsa	Carboxypeptidase;Lysosomal protective protein;Lysosomal protective protein 32 kDa chain;Lysosomal protective protein 20 kDa chain	G3X8T3	-0.530406	-1.10358	-0.549625	-0.588099	-1.08208	-0.386664	3	3	55.726	6.1543
Sec23ip	SEC23-interacting protein	G3X928	-2.74938	-2.16741	-2.24367	-2.03699	-2.10166	-1.80494	3	3	110.76	6.5064
Supt16;Supt16h	FACT complex subunit SPT16	G3X956	-1.78257	-1.79294	-1.58923	-1.63293	-1.35874	-1.46467	4	4	119.84	7.3915
Sec24c		G3X972	-2.55039	-2.70459	-2.89465	-2.86171	-2.71672	-3.1033	2	2	118.58	3.7367
Plcxd3	PI-PLC X domain-containing protein 3	G3X9A7	-0.771786	-1.07191	-0.758431	-0.881704	-0.959619	-0.618931	3	3	36.314	34.27
Mink1	Misshapen-like kinase 1	G3X9G2	-1.13909	-1.79949	-1.21305	-1.7324	-1.69464	-1.49773	7	3	151.22	4.915
Dnm2	Dynamin-2	Q3TCR7	-0.781679	-0.725657	-0.959822	-1.11072	-0.999541	-0.755277	26	7	97.986	38.386
Htt	Huntingtin	G3X9H5	-0.634031	-0.787268	-0.592754	-0.595013	-0.797132	-0.40365	4	4	344.78	9.2922
Slc8a1	Sodium/calcium exchanger 1	Q68FL0	0.802114	0.646237	0.941808	0.72016	0.93896	0.931179	9	9	106.66	20.746
Arfgef1;Arfgef2	Brefeldin A-inhibited guanine nucleotide-exchange protein 1;Brefeldin A-inhibited guanine nucleotide-exchange protein 2	G3X9K3	-2.18065	-2.14567	-2.37451	-2.62193	-2.1696	-2.64729	3	2	208.5	3.5384
Gm10250;Atp5h	ATP synthase subunit d, mitochondrial	G3X9L6	4.81893	4.64708	4.94739	4.84505	4.96517	4.99363	9	9	18.621	223.75
Pnmal2		G3X9N3	-1.01961	-1.27067	-1.16561	-0.972399	-1.03308	-1.34446	7	6	71.755	13.588
Gng7	Guanine nucleotide-binding protein subunit gamma;Guanine nucleotide-binding protein G(I)/G(S)/G(O) subunit gamma-7	G3X9Q2	-0.805381	-0.814853	-0.987105	-0.868159	-0.953729	-0.811946	2	2	7.6108	3.5695
Psme2	Proteasome activator complex subunit 2	G3X9V0	-0.778374	-0.776402	-0.495829	-0.866676	-1.06063	-0.695157	2	2	26.159	22.317
Acat2;Acat3	Acetyl-CoA acetyltransferase, cytosolic	G3XA25	0.52026	0.672247	1.24684	0.91448	0.383039	1.38934	6	6	38.147	44.044
Idi1	Isopentenyl-diphosphate Delta-isomerase 1	G3XA48	-0.367748	-0.361215	-0.524682	-0.571157	-0.49811	-0.485682	2	2	32.477	6.5284
Omg	Oligodendrocyte-myelin glycoprotein	G3XA53	-4.35098	-3.36016	-3.70267	-3.7789	-3.6519	-3.06907	2	2	49.598	7.412
Mtx1		G3XA66	-1.02371	-0.808606	-1.11534	-0.859781	-1.07437	-1.10564	3	3	33.48	127.48
Plcd1	Phosphoinositide phospholipase C;1-phosphatidylinositol 4,5-bisphosphate phosphodiesterase delta-1	G5DDB7	-2.38367	-3.48375	-2.95146	-2.97486	-2.57088	-2.53113	2	2	88.845	5.3079
Atp2b1	Plasma membrane calcium-transporting ATPase 1	G5E829	2.27587	2.17085	2.30673	2.31791	2.34672	2.31359	29	15	134.75	159.93
Cyb5a	Cytochrome b5	G5E850	1.05278	0.830878	0.897909	1.02817	0.661572	1.13919	5	5	11.142	13.907
Sf3b1	Splicing factor 3B subunit 1	G5E866	-0.297874	-0.164119	0.113961	-0.34072	-0.116097	0.011027	10	10	145.83	32.157
Tamm41	Phosphatidate cytidylyltransferase, mitochondrial	G5E881	-0.804487	-0.874549	-1.33573	-0.831542	-0.969063	-1.15038	5	5	37.896	16.236
Pak1	Non-specific serine/threonine protein kinase;Serine/threonine-protein kinase PAK 1	G5E884	2.79479	2.74027	2.75302	2.82979	2.75336	2.81528	22	11	60.607	163.33
Akr1b10		S4R2G9	-2.39842	-2.17826	-2.46623	-2.45274	-2.24982	-2.19957	3	3	16.812	10.932
Slc25a3	Phosphate carrier protein, mitochondrial	G5E902	4.97071	4.94628	5.07023	5.13055	5.25094	5.25638	15	15	39.736	141.74
Hnrnpl	Heterogeneous nuclear ribonucleoprotein L	G5E924	3.61328	3.73429	3.56789	3.52999	3.82368	3.52475	18	18	66.821	130.19
Cpsf6	Cleavage and polyadenylation specificity factor subunit 6	H3BJ30	0.0865392	-0.0981888	-0.235516	-0.109683	-0.03348	-0.0920004	6	6	59.308	12.594
Arhgef2	Rho guanine nucleotide exchange factor 2	H3BJU7	-0.612191	-0.603003	-0.37183	-0.48409	-0.696957	-0.360774	6	6	108.59	15.149
Evi5l		H3BJ67	-2.65101	-2.41032	-2.5302	-2.60176	-2.3494	-3.12464	2	2	86.963	5.1863
Ago1;Ago3	Protein argonaute-1;Protein argonaute-3	H3BJ70	-3.07103	-2.81793	-2.98131	-3.51083	-2.87462	-3.25514	3	3	62.685	5.013
Tinagl1	Tubulointerstitial nephritis antigen-like	H3BJ97	-2.94499	-2.74653	-4.21355	-2.80774	-3.03043	-2.72635	3	3	49.276	12.55
Ppp1r9a		H3BKQ7	-0.965185	-1.03788	-1.00332	-0.753642	-1.3545	-0.433941	3	3	107.17	27.319
Unc13a	Protein unc-13 homolog A	H3BJL3	-3.82445	-4.39231	-5.19589	-5.74228	-6.76303	-4.56813	2	2	27.849	21.193
Esd	S-formylglutathione hydrolase	H3BK43	0.630962	0.626545	0.46249	0.456856	0.635643	0.852634	4	4	27.763	10.597
Atpaf1	ATP synthase mitochondrial F1 complex assembly factor 1	H3BK16	-2.06809	-1.73956	-1.67916	-1.82041	-1.38435	-1.61235	3	3	23.471	6.8252
Arih1	E3 ubiquitin-protein ligase ARIH1	H7BWY7	-0.643341	-0.240606	-0.911919	-0.731568	-0.688899	-0.652419	3	3	42.499	6.7889
Arpc3	Actin-related protein 2/3 complex subunit 3	H7BWZ3	1.00507	1.07304	0.963625	1.02057	1.09542	1.07979	4	4	19.637	83.507
Opa1	Dynamin-like 120 kDa protein, mitochondrial;Dynamin-like 120 kDa protein, form S1	H7BX01	2.71039	2.77845	2.65745	2.66188	2.70115	2.77553	26	26	113.23	200.83
Cep170	Centrosomal protein of 170 kDa	H7BX26	0.559428	0.191689	0.124847	0.167141	0.515771	0.272749	10	10	173.94	26
Crat	Carnitine O-acetyltransferase	H7BX88	0.175344	0.288118	0.0601686	0.379666	0.251562	0.230645	9	9	68.644	20.195
Srsf1	Serine/arginine-rich splicing factor 1	H7BX95	3.45183	3.50875	3.48692	3.51286	3.70621	3.14985	13	12	28.329	182.67
Rpl10;Rpl10l	60S ribosomal protein L10;60S ribosomal protein L10-like	I7HLV2	2.12317	2.33295	2.13945	2.26238	2.35191	1.95487	7	7	23.072	18.683
Prex1	Phosphatidylinositol 3,4,5-trisphosphate-dependent Rac exchanger 1 protein	I7HPV9	-3.17215	-3.6574	-3.16922	-4.01809	-3.82246	-3.36281	2	2	166.21	4.5577
Carkd	ATP-dependent (S)-NAD(P)H-hydrate dehydratase	J3QMM7	1.19956	1.18046	1.21782	1.17375	1.26999	1.26235	9	9	35.169	82.233
Arrb1	Beta-arrestin-1	J3QNU6	0.517979	-0.0193233	0.409097	0.527752	0.198855	0.524007	7	7	47.106	23.607
Lypla1	Acyl-protein thioesterase 1	J3QP56	-3.48213	-3.10681	-3.08613	-3.67057	-3.20627	-3.56159	2	2	23.726	7.4404
Bsg	Basigin	J3QP71	1.8589	1.73261	1.73607	1.90538	1.95541	1.68282	6	6	21.602	73.275
Myh14	Myosin-14	K3W4R2	-1.10757	-1.49887	-1.10705	-1.01182	-1.00156	-0.727243	13	8	228.56	15.247
Gyg;Gyg1	Glycogenin-1	V9GX26	-1.73062	-2.02126	-1.16267	-1.59515	-1.61715	-1.45446	2	2	41.281	11.835
Atp6v0a1	V-type proton ATPase subunit a;V-type proton ATPase 116 kDa subunit a isoform 1	K3W4T3	3.9933	4.0114	3.91417	3.89348	4.09795	3.92824	26	26	96.426	323.31
Cadm3	Cell adhesion molecule 3	K4DI58	0.637899	0.663613	0.767947	0.792078	0.529711	0.712585	5	5	46.692	19.653
Emc8	ER membrane protein complex subunit 8	M0QWY0	-1.7392	-1.45723	-1.8119	-2.35189	-1.92532	-2.06215	3	3	14.376	24.056
Capn2	Calpain-2 catalytic subunit	O08529	0.636409	0.766015	0.439403	0.782169	0.588345	0.672357	9	9	79.871	34.889
Bin1	Myc box-dependent-interacting protein 1	O08539	3.06464	3.20477	3.32935	3.1525	3.18682	3.27848	20	18	64.469	145.05
Sec22b	Vesicle-trafficking protein SEC22b	O08547	0.12104	0.569319	0.463831	-0.107631	0.65737	0.313801	7	7	24.74	106.84
Dpysl2	Dihydropyrimidinase-related protein 2	O08553	7.42403	7.28643	7.33624	7.33468	7.43168	7.45232	32	27	62.277	323.31
Alyref	THO complex subunit 4	O08583	-0.938074	-0.735506	-1.00952	-1.04996	-0.798776	-1.04554	3	2	26.94	35.235
Stxbp1	Syntaxin-binding protein 1	O08599	6.81379	6.83028	7.12253	6.9085	6.74539	7.1276	44	44	67.568	323.31
Metap2	Methionine aminopeptidase 2	Q3TMN1	-1.31788	-1.56443	-1.65505	-1.62883	-2.60183	-1.85005	3	3	50.526	18.609
Dld	Dihydrolipoyl dehydrogenase, mitochondrial	O08749	4.82554	4.72982	4.87313	4.79413	4.87122	4.96662	17	17	54.272	130.53
Ube3a	Ubiquitin-protein ligase E3A	O08759	-0.799724	-1.03615	-0.546457	-0.68935	-0.846102	-0.761262	4	4	99.818	9.3776
Prkcsh	Glucosidase 2 subunit beta	O08795	1.87136	1.89227	2.13328	2.08004	2.10257	2.01531	8	8	58.792	60.056
Trove2	60 kDa SS-A/Ro ribonucleoprotein	O08848	-2.73765	-2.82732	-3.72491	-2.77116	-2.05937	-2.28459	2	2	60.123	3.43
Aip	AH receptor-interacting protein	O08915	-0.705702	-0.774816	-0.517127	-0.820153	-0.827278	-0.514795	6	6	37.605	52.527
Flot1	Flotillin-1	O08917	-1.73468	-1.72661	-1.59101	-1.61064	-1.82185	-1.75846	3	3	47.513	5.4442
Numbl	Numb-like protein	O08919	-0.754287	-0.592352	-0.686149	-0.528303	-0.77815	-0.404317	3	2	64.13	4.827
Atox1	Copper transport protein ATOX1	O08997	1.52975	1.46467	1.57472	1.56256	1.62293	1.69434	2	2	7.3384	6.4522
Psmb1	Proteasome subunit beta type-1	O09061	1.16054	1.24229	1.19328	1.25256	1.25387	1.29382	6	6	26.372	60.712
Ndufb11	NADH dehydrogenase [ubiquinone] 1 beta subcomplex subunit 11, mitochondrial	O09111	1.44237	1.00419	1.24654	1.38094	1.21651	1.47495	3	3	17.444	25.388
Ptgds	Prostaglandin-H2 D-isomerase	O09114	1.68959	1.92318	1.9174	1.94157	1.74223	2.22542	5	5	21.066	24.886
Gsto1	Glutathione S-transferase omega-1	O09131	1.13092	1.2582	1.17723	1.04511	1.26082	1.46381	10	10	27.497	24.475
Rpl21	60S ribosomal protein L21	Q9CQM8	1.40221	1.35562	1.08002	1.4138	1.2721	0.90414	6	6	18.579	12.74
Phb2	Prohibitin-2	O35129	3.74226	3.54022	3.56354	3.68877	3.64017	3.67997	21	21	33.296	174.97
Ncam2	Neural cell adhesion molecule 2	O35136	2.00448	1.70247	2.14203	1.9395	1.6838	1.82045	14	14	93.203	53.535
Ddt	D-dopachrome decarboxylase	O35215	2.51264	2.77192	2.40735	2.51735	2.69556	2.59376	10	4	13.077	184.37
Psmd4	26S proteasome non-ATPase regulatory subunit 4	O35226	-1.28281	-1.05864	-0.856795	-1.36338	-0.970326	-1.26916	4	4	40.703	35.51
Dhx15	Pre-mRNA-splicing factor ATP-dependent RNA helicase DHX15	O35286	0.89079	0.884624	1.09554	0.957238	0.868975	1.08219	12	12	91.006	37.963
Purb	Transcriptional activator protein Pur-beta	O35295	1.85905	2.00375	1.91176	1.88402	1.99325	1.65371	15	12	33.901	323.31
Srsf5	Serine/arginine-rich splicing factor 5	Q9D8S5	1.11982	1.20072	1.11403	1.22486	1.53201	0.776008	6	5	30.978	29.927
Kpna4	Importin subunit alpha-3	O35343	-4.31537	-6.40028	-5.74518	-4.13336	-4.78453	-4.99216	3	2	57.922	7.3211
Kpna3	Importin subunit alpha-4	O35344	-1.78683	-1.5327	-2.25258	-1.99765	-1.83633	-2.06644	4	3	57.772	7.0731
Anp32a	Acidic leucine-rich nuclear phosphoprotein 32 family member A	O35381	3.99382	4.08009	4.08485	3.92278	4.25402	3.57186	13	10	28.537	88.562
Exoc4	Exocyst complex component 4	O35382	-1.24161	-1.48683	-1.35953	-1.2836	-1.18953	-1.37922	3	3	110.54	3.9489
Pld3	Phospholipase D3	O35405	-1.27456	-1.62037	-2.11742	-1.58884	-1.82236	-1.65091	3	3	54.388	6.8827
Fkbp8	Peptidyl-prolyl cis-trans isomerase FKBP8	O35465	-1.68797	-1.68667	-2.29628	-2.18189	-1.82329	-2.30493	4	4	43.528	28.204
Stx1a	Syntaxin-1A	O35526	0.999547	0.962466	1.07034	0.993347	0.913009	0.957564	8	5	33.054	79.437
Rabep1	Rab GTPase-binding effector protein 1	O35551	-0.421264	-0.76535	-0.717722	-0.730972	-0.354682	-0.442899	7	7	99.523	13.924
Psmd14	26S proteasome non-ATPase regulatory subunit 14	O35593	0.180269	-0.133349	0.111457	0.17964	0.00938998	0.138201	5	5	34.577	11.603
Pmm1	Phosphomannomutase;Phosphomannomutase 1	Q91W01	-2.56576	-2.26582	-2.54369	-2.42519	-2.58285	-2.72146	3	2	23.103	6.1864
Slc32a1	Vesicular inhibitory amino acid transporter	O35633	1.63687	1.95654	1.54746	1.50759	1.75381	1.63645	9	9	57.38	161.79
Anxa3	Annexin;Annexin A3	Q3TET3	-0.525686	-0.634628	-0.730099	-0.844355	-0.623464	-0.00603927	5	5	20.004	22.927
Ap1b1	AP-1 complex subunit beta-1	Q5SVG5	1.21326	1.06217	1.3207	1.2608	1.1941	1.30927	31	12	101.19	162.82
Nudc	Nuclear migration protein nudC	O35685	2.05413	2.28015	2.27555	2.08961	2.21657	2.05277	11	11	38.358	60.356
Pnn	Pinin	Q3TUQ5	-2.63829	-2.63826	-2.8173	-2.18696	-2.70865	-2.18512	3	3	82.504	10.575
Hnrnph1	Heterogeneous nuclear ribonucleoprotein H;Heterogeneous nuclear ribonucleoprotein H, N-terminally processed	Q8C2Q7	3.29041	3.51079	3.49437	3.43679	3.37732	3.38605	12	4	51.217	246.1
Api5	Apoptosis inhibitor 5	O35841	-2.56323	-2.41327	-2.61076	-3.02176	-2.20349	-3.28288	3	3	56.784	5.324
Timm44	Mitochondrial import inner membrane translocase subunit TIM44	O35857	-0.339178	0.0140733	-0.117	0.000684313	-0.229621	-0.399614	5	5	51.091	13.852
Cops5	COP9 signalosome complex subunit 5	O35864	0.44713	0.640178	0.373093	0.25186	0.421592	0.440013	6	6	37.548	43.288
Lsm2	U6 snRNA-associated Sm-like protein LSm2	O35900	-2.31071	-2.63763	-3.3686	-3.63313	-2.79747	-2.72295	2	2	10.834	25.853
Pitpnm1	Membrane-associated phosphatidylinositol transfer protein 1	O35954	-1.64214	-1.41088	-1.43708	-1.75218	-2.20866	-1.2219	5	5	134.94	14.355
Ptrf	Polymerase I and transcript release factor	O54724	-1.1444	-1.11077	-1.04859	-0.945583	-1.20501	-0.608988	2	2	43.953	4.1919
Ddost	Dolichyl-diphosphooligosaccharide--protein glycosyltransferase 48 kDa subunit	O54734	-1.25044	-0.927805	-1.29023	-1.26251	-1.64519	-1.23621	6	6	49.027	12.576
Ap3d1	AP-3 complex subunit delta-1	O54774	1.30269	1.03083	1.24045	1.32324	1.13239	1.36074	11	11	135.08	62.619
Il16	Pro-interleukin-16;Interleukin-16	O54824	-2.40741	-1.74037	-2.29409	-2.14639	-2.62829	-2.04531	2	2	141.43	2.0675
Gucy1b3	Guanylate cyclase soluble subunit beta-1	O54865	-0.748938	-0.941169	-0.635857	-0.880334	-0.643585	-0.79483	6	6	70.597	16.398
Smarce1	SWI/SNF-related matrix-associated actin-dependent regulator of chromatin subfamily E member 1	O54941	-1.83373	-1.75303	-1.66978	-2.35883	-1.96205	-2.45861	4	3	46.638	12.052
Banf1	Barrier-to-autointegration factor;Barrier-to-autointegration factor, N-terminally processed	O54962	0.0733066	0.130183	-0.182034	0.181089	0.14222	-0.28824	4	4	10.102	33.578
Crym	Ketimine reductase mu-crystallin	O54983	0.523106	0.41286	0.498451	0.582409	0.328407	0.697872	7	7	33.523	54.019
Asna1	ATPase Asna1	O54984	0.517598	0.689199	0.385885	0.617342	0.530941	0.46612	5	5	38.822	14.115
Slk	STE20-like serine/threonine-protein kinase	O54988	1.08504	1.06693	0.99581	0.967488	1.16188	1.23975	9	9	141.46	18.537
Trappc3	Trafficking protein particle complex subunit 3	O55013	-0.992276	-0.944692	-0.791578	-1.12222	-0.899295	-0.703196	4	4	20.302	12.982
Pgrmc1	Membrane-associated progesterone receptor component 1	O55022	1.62787	1.74314	1.5837	1.64073	1.65057	1.71102	7	6	21.694	29.831
Copb2	Coatomer subunit beta	O55029	-2.7594	-1.78097	-2.13804	-2.12371	-1.83471	-2.13674	3	3	102.45	4.8826
Snca	Alpha-synuclein	O55042	6.11076	5.93703	6.23942	6.1396	6.27531	6.31889	13	10	14.485	184.52
Impact	Protein IMPACT	O55091	-0.883318	-0.820551	-0.894883	-0.86542	-0.572518	-0.607719	2	2	36.276	61.524
Syngr1	Synaptogyrin-1	O55100	-0.522218	-1.08822	-0.768718	-0.556279	-0.523181	-0.686479	2	2	25.652	14.074
Strn	Striatin	O55106	-1.72897	-1.78834	-1.63474	-1.69143	-2.05443	-1.86558	7	5	85.965	32.404
Nipsnap1	Protein NipSnap homolog 1	O55125	2.14096	2.05428	2.09023	2.2152	2.37558	2.32153	11	11	33.363	59.059
Gbas	Protein NipSnap homolog 2	Q7TMG8	3.4498	3.58776	3.47857	3.44069	3.59915	3.53848	11	11	32.898	44.764
Acot1;Acot3	Acyl-coenzyme A thioesterase 1;Acyl-coenzyme A thioesterase 3	O55137	0.526515	0.248576	0.538235	0.440919	0.402533	0.539049	9	3	46.135	37.598
Atp2a2	Sarcoplasmic/endoplasmic reticulum calcium ATPase 2	O55143	3.02601	2.78543	2.81848	2.96225	3.12016	2.86336	22	18	114.86	171.7
Supt5h	Transcription elongation factor SPT5	O55201	-1.72897	-1.78753	-1.96491	-1.63187	-1.85001	-2.07306	3	3	120.66	13.312
Ilk	Integrin-linked protein kinase	O55222	-1.4248	-2.03255	-1.64926	-2.03643	-1.58284	-1.88485	3	3	51.373	58.122
Psmb5	Proteasome subunit beta type-5	O55234	1.07832	1.09265	0.871033	1.15379	1.03533	1.06526	10	10	28.532	32.859
Pip4k2a	Phosphatidylinositol 5-phosphate 4-kinase type-2 alpha	O70172	-0.685726	-0.553888	-0.747928	-0.966227	-1.0488	-1.12468	9	3	46.151	15.451
Eif3d	Eukaryotic translation initiation factor 3 subunit D	O70194	-1.43511	-1.25304	-1.09064	-1.21537	-1.38884	-1.24726	4	4	63.988	17.28
Eef1b;Eef1b2	Elongation factor 1-beta	O70251	1.27578	1.20529	1.22595	1.3867	1.25631	1.2211	5	5	24.693	15.891
Hmox2	Heme oxygenase 2	O70252	1.51663	1.57529	1.411	1.64143	1.49863	1.60953	9	9	35.738	33.784
Nmt1	Glycylpeptide N-tetradecanoyltransferase 1	O70310	-0.0801769	-0.028532	0.0370167	-0.16906	0.155685	-0.057667	9	9	56.888	25.608
Epb4.1l2;Epb41l2	Band 4.1-like protein 2	Q80UE5	2.84393	2.65337	2.86187	2.86741	2.82009	2.9829	29	25	101.81	258.21
Psma3	Proteasome subunit alpha type-3	O70435	2.22087	2.30884	2.24393	2.13177	2.37141	2.31662	9	9	28.405	48.562
Stx7	Syntaxin-7	Q8BH40	-2.95491	-2.8187	-3.27063	-3.3422	-2.72065	-2.51629	3	3	29.736	14.236
Gnaz	Guanine nucleotide-binding protein G(z) subunit alpha	O70443	-2.08812	-1.98642	-2.11255	-2.42236	-2.16274	-2.17315	4	3	40.849	21.324
Hsd17b12	Very-long-chain 3-oxoacyl-CoA reductase	O70503	-0.988135	-1.32251	-1.12748	-0.94087	-1.6309	-1.01395	4	4	34.741	9.1858
Pfdn2	Prefoldin subunit 2	O70591	-0.000674609	-0.256917	-0.318286	-0.214634	-0.220057	-0.229635	5	5	16.534	37.093
Cfdp1	Craniofacial development protein 1	O88271	-3.84467	-4.41687	-4.67999	-5.26572	-4.44148	-4.24145	3	3	32.921	3.994
Nid2	Nidogen-2	O88322	-0.299134	0.00324278	-0.108958	-0.17106	0.0700145	-0.125922	6	5	153.91	25.135
Wdr1	WD repeat-containing protein 1	O88342	4.0167	4.18239	3.94581	3.97965	4.13477	4.08274	25	25	66.406	184.45
Vti1b	Vesicle transport through interaction with t-SNAREs homolog 1B	Q91XH6	-4.33001	-4.3886	-4.38641	-3.54781	-4.22354	-4.58615	2	2	26.727	6.3663
Mtx2	Metaxin-2	O88441	-0.0420327	0.211604	-0.0184788	-0.0128554	0.00785934	0.0141197	6	5	29.758	7.1625
Cntfr	Ciliary neurotrophic factor receptor subunit alpha	O88507	-1.94061	-1.74798	-1.68642	-1.56191	-1.82177	-1.80957	2	2	40.801	4.2486
Ppt1	Palmitoyl-protein thioesterase 1	O88531	0.606998	0.257669	0.585769	0.538625	0.274764	0.784469	8	8	34.49	35.899
Cops3	COP9 signalosome complex subunit 3	O88543	-0.159676	0.00565685	-0.00171795	-0.197915	0.0778939	-0.0191878	6	6	47.832	20.019
Cops4	COP9 signalosome complex subunit 4	O88544	1.03113	0.7954	0.956779	0.968676	0.923483	1.02374	13	13	46.284	96.566
Hnrnpa2b1	Heterogeneous nuclear ribonucleoproteins A2/B1	O88569	5.43189	5.20349	5.45309	5.34416	5.52703	5.42441	22	22	37.402	323.31
Clpp	ATP-dependent Clp protease proteolytic subunit, mitochondrial	O88696	-0.973032	-0.583362	-0.841503	-0.827303	-0.845893	-1.19399	5	5	29.8	20.595
Bsn	Protein bassoon	O88737	2.4138	2.24525	2.21882	2.17146	2.27901	2.32406	39	38	418.84	234.1
Gdap1	Ganglioside-induced differentiation-associated protein 1	O88741	1.43686	1.25334	1.45541	1.41944	1.3013	1.36161	10	10	41.31	47.376
Tom1	Target of Myb protein 1	O88746	-0.257731	-0.259323	-0.306003	-0.389205	-0.262994	-0.125888	9	9	54.325	69.952
Dcx	Neuronal migration protein doublecortin	Q9CXL6	-4.32411	-4.9011	-4.0274	-4.42923	-5.20328	-4.97714	7	4	39.984	10.013
Idh1	Isocitrate dehydrogenase [NADP] cytoplasmic	O88844	2.93805	2.57956	2.82813	2.72823	2.7852	2.953	21	20	46.674	104.58
Rbbp9	Putative hydrolase RBBP9	O88851	1.75133	1.65077	1.9849	1.87592	1.71298	2.18167	7	7	20.911	58.599
Mpp3	MAGUK p55 subfamily member 3	Q6XE40	-2.11899	-2.44153	-2.26231	-2.80736	-2.33664	-3.45427	2	2	66.486	26.512
Syn1	Synapsin-1	O88935	5.693	5.48875	5.64453	5.57822	5.67418	5.49896	31	27	74.096	323.31
Lin7c	Protein lin-7 homolog C	O88952	0.733191	0.856417	0.51982	0.656665	0.825898	0.64669	9	6	21.834	72.715
Tpp1	Tripeptidyl-peptidase 1	O89023	-1.10859	-1.41485	-1.25287	-1.24852	-1.46856	-0.913776	2	2	61.341	2.5429
Coro1a	Coronin-1A;Coronin	O89053	2.14159	2.16168	2.05129	2.13663	2.11423	2.28814	16	15	50.989	78.9
Pde4a	cAMP-specific 3,5-cyclic phosphodiesterase 4A	O89084	1.66099	1.63196	1.80353	1.70162	1.62923	1.85164	16	14	93.557	323.31
Rbm3	RNA-binding protein 3	O89086	-1.35435	-0.935808	-1.18699	-1.41678	-1.07903	-1.17853	5	5	16.604	20.436
Lancl1	LanC-like protein 1	O89112	-0.585976	-0.908776	-0.921002	-0.870626	-0.499781	-1.02967	3	3	45.341	11.408
Mtco2	Cytochrome c oxidase subunit 2	P00405	4.20094	4.32857	4.14611	4.18278	4.58159	4.37556	6	6	25.976	89.891
Hprt1	Hypoxanthine-guanine phosphoribosyltransferase	P00493	2.27168	2.31995	2.29652	2.29425	2.3297	2.29364	10	10	24.57	85.817
Ca2	Carbonic anhydrase 2	P00920	4.07522	4.20904	3.87614	3.97558	4.13679	4.15349	9	9	29.032	272.19
C4b	Complement C4-B;Complement C4 beta chain;Complement C4 alpha chain;C4a anaphylatoxin;Complement C4 gamma chain	P01029	-3.32671	-2.95003	-3.23748	-2.70884	-3.94954	-2.40955	2	2	192.91	4.2423
Thy1	Thy-1 membrane glycoprotein	P01831	1.87631	2.0533	2.48606	2.50505	2.24354	2.34314	6	6	18.08	85.271
Mtatp8	ATP synthase protein 8	P03930	1.97025	1.82373	1.98674	2.14076	2.18794	2.01393	3	3	7.7662	8.8028
Gfap	Glial fibrillary acidic protein	P03995	5.81294	5.63979	5.69597	5.86851	6.3714	6.34367	42	38	49.899	323.31
Slc4a1	Band 3 anion transport protein	P04919	-1.73468	-1.72786	-1.5031	-1.53442	-1.59741	-0.522428	2	2	103.13	10.501
Prnp	Major prion protein	P04925	-0.678295	-0.727992	-0.779449	-0.521913	-0.76959	-0.597613	4	4	27.977	14.404
Aldoc	Fructose-bisphosphate aldolase C	P05063	5.45922	5.31085	5.32299	5.4369	5.54339	5.54028	32	26	39.394	323.31
Aldoa	Fructose-bisphosphate aldolase A;Fructose-bisphosphate aldolase	P05064	7.92279	7.72875	7.86477	7.88839	8.08389	8.05173	34	9	39.355	323.31
Got1	Aspartate aminotransferase, cytoplasmic	P05201	5.46511	5.56937	5.21535	5.28586	5.50855	5.31918	26	26	46.247	323.31
Got2	Aspartate aminotransferase, mitochondrial	P05202	6.08272	6.12071	5.98796	6.02546	6.25997	6.19498	24	24	47.411	323.31
Ldha	L-lactate dehydrogenase;L-lactate dehydrogenase A chain	Q564E2	3.94035	3.99215	3.8486	3.77383	3.88601	3.91289	16	14	36.498	187.1
Gpi	Glucose-6-phosphate isomerase	P06745	5.72631	5.51318	5.58479	5.63781	5.56528	5.71243	29	29	62.766	323.31
Me1	Malic enzyme;NADP-dependent malic enzyme	Q3TQP6	0.740232	0.51869	0.659903	0.483229	0.5166	0.86136	7	7	61.48	47.697
Gap43	Neuromodulin	P06837	1.99211	1.8216	2.30925	2.1748	2.06705	1.6785	10	10	23.632	79.56
Ttr	Transthyretin	P07309	-1.82481	-2.46734	-1.94474	-2.17041	-2.39729	-2.05183	2	2	15.776	8.8076
Anxa2	Annexin A2;Annexin	P07356	-0.192607	-0.184516	-0.225578	-0.198711	-0.371006	0.207838	10	10	38.676	53.332
Alb	Serum albumin	P07724	7.30956	7.37974	7.84869	7.2519	7.24121	7.70169	40	37	68.692	323.31
Hsp90aa1	Heat shock protein HSP 90-alpha	P07901	6.86824	6.77526	6.85287	6.78291	6.82122	6.82799	49	34	84.787	323.31
Hsp90b1	Endoplasmin	P08113	4.10914	4.0255	4.11857	4.12351	4.18418	4.12566	33	31	92.475	182.7
Apoe	Apolipoprotein E	P08226	3.64681	3.86869	3.51231	3.98441	4.17783	4.35496	21	21	35.866	154.72
Sod1	Superoxide dismutase [Cu-Zn]	P08228	5.63727	5.54321	5.73569	5.63616	5.60942	5.88136	12	12	15.942	323.31
Mdh2	Malate dehydrogenase, mitochondrial	P08249	7.50073	7.32926	7.42955	7.51888	7.59373	7.56241	25	25	35.611	323.31
Nefl	Neurofilament light polypeptide	P08551	4.73557	4.70718	4.56152	4.60422	4.76419	4.78173	33	28	61.508	323.31
Gnai2	Guanine nucleotide-binding protein G(i) subunit alpha-2	P08752	1.28907	1.51935	1.55411	1.50817	1.42367	1.42652	9	6	40.489	90.014
P4hb	Protein disulfide-isomerase	P09103	3.47604	3.55219	3.47004	3.5545	3.68349	3.67133	23	23	57.058	219.77
Ncl	Nucleolin	P09405	4.07836	4.09485	4.15245	4.05867	4.35903	3.70942	35	35	76.722	196.93
Pgk1	Phosphoglycerate kinase 1;Phosphoglycerate kinase	P09411	6.63663	6.34338	6.67291	6.51604	6.65537	6.69095	33	33	44.55	323.31
Fth1	Ferritin heavy chain;Ferritin heavy chain, N-terminally processed	P09528	2.83264	3.06946	2.92339	2.80948	2.93802	2.99144	9	9	21.066	135.72
Sod2	Superoxide dismutase [Mn], mitochondrial	P09671	4.8416	4.7236	4.93688	4.80292	4.83324	4.92078	10	10	24.603	129.02
Apoa2	Apolipoprotein A-II;Proapolipoprotein A-II	P09813	-0.132867	0.203253	0.114356	-0.0439197	-0.514105	0.196917	2	2	11.309	5.4714
H2afv;H2afz	Histone H2A.V;Histone H2A.Z;Histone H2A	Q3THW5	2.79929	2.93507	3.05443	2.85008	2.95935	2.64019	5	3	13.509	27.196
		P0DN34	2.02698	1.98726	1.92457	2.10517	2.06538	1.99473	2	2	6.954	5.4073
Calm1		P0DP28	6.76785	6.95574	6.5729	6.67728	6.94741	6.61808	11	11	16.837	215.29
Eef1a1	Elongation factor 1-alpha 1	P10126	6.14731	6.00624	6.03226	6.06287	6.15554	6.10272	27	16	50.113	134.42
Nid1	Nidogen-1	P10493	-0.155284	-0.270041	-0.0541134	-0.0127149	0.00656249	-0.0884599	11	10	136.54	27.856
Alad	Delta-aminolevulinic acid dehydratase	P10518	0.195302	-0.207734	-0.157595	0.290409	0.741506	-0.0224211	6	6	36.023	33.204
Ctsb	Cathepsin B;Cathepsin B light chain;Cathepsin B heavy chain	P10605	-0.683325	-0.702231	-0.831424	-0.648876	-0.872638	-0.757445	4	4	37.279	56.481
Eif4a2	Eukaryotic initiation factor 4A-II;Eukaryotic initiation factor 4A-II, N-terminally processed	P10630	3.67457	3.71993	3.60683	3.60658	3.73671	3.78441	11	5	46.402	303.33
Txn	Thioredoxin	P10639	3.07071	3.25342	3.00628	2.94464	3.19033	3.08957	8	8	11.675	26.253
Gstm1	Glutathione S-transferase Mu 1	P10649	5.20826	5.25997	5.21174	5.20814	5.48522	5.46251	25	21	25.97	320.72
Slc3a2	4F2 cell-surface antigen heavy chain	P10852	2.61959	2.51231	2.77108	2.76895	2.74871	2.83245	13	13	58.336	127.82
H1f0	Histone H1.0;Histone H1.0, N-terminally processed	P10922	3.21757	3.12009	2.23416	2.22034	2.47309	1.12792	8	8	20.861	38.864
Sub1	Activated RNA polymerase II transcriptional coactivator p15	P11031	-0.527354	-1.1989	-1.11434	-0.617547	-0.450022	-0.902262	4	4	14.427	12.853
Col1a1	Collagen alpha-1(I) chain	P11087	-1.35164	-1.04023	-0.989328	-1.65445	-1.45411	0.543489	4	4	138.03	5.8649
Gpx1	Glutathione peroxidase 1;Glutathione peroxidase	P11352	1.20883	1.23302	1.04538	1.00157	0.866312	1.17388	5	5	22.329	58.765
Fabp3	Fatty acid-binding protein, heart	P11404	2.38747	2.57065	2.30973	2.46869	2.56119	2.56565	7	7	14.819	21.707
Hsp90ab1	Heat shock protein HSP 90-beta	P11499	6.16224	6.08024	6.15533	6.0673	6.02039	6.13316	47	30	83.28	323.31
Dmd	Dystrophin	P11531	-0.347181	-0.494874	-0.575137	-0.572987	-0.373252	-0.0909373	4	3	425.83	13.541
Camk2a	Calcium/calmodulin-dependent protein kinase type II subunit alpha	P11798	4.92696	5.12763	4.82451	4.72657	5.0647	4.83482	25	17	54.114	228.04
Tcp1	T-complex protein 1 subunit alpha	P11983	3.23223	3.423	3.31427	3.39635	3.37366	3.32696	24	24	60.448	134.48
App	Amyloid beta A4 protein;N-APP;Soluble APP-alpha;Soluble APP-beta;C99;Beta-amyloid protein 42;Beta-amyloid protein 40;C83;P3(42);P3(40);C80;Gamma-secretase C-terminal fragment 59;Gamma-secretase C-terminal fragment 57;Gamma-secretase C-terminal fragment 50;C31	P12023	3.26303	3.27775	3.09894	5.4186	5.55169	6.11202	15	14	86.721	310.53
Pfkl	ATP-dependent 6-phosphofructokinase, liver type	P12382	2.58698	2.28316	2.5528	2.42954	2.31662	2.62023	20	14	85.359	149.51
Calb1	Calbindin	P12658	-3.0603	-2.74236	-4.06985	-2.52555	-3.00587	-3.79884	4	3	29.994	5.4324
Cox5a	Cytochrome c oxidase subunit 5A, mitochondrial	P12787	5.02455	5.31375	4.92366	4.99954	5.12661	4.99626	7	7	16.101	72.122
Pdcd6	Programmed cell death protein 6	P12815	0.872556	0.556775	0.758334	0.595687	0.359311	0.578	5	5	21.867	27.928
Cntn1	Contactin-1	P12960	3.23826	2.87623	3.21155	3.2669	3.16079	3.09054	24	24	113.39	164.93
Scg5	Neuroendocrine protein 7B2;N-terminal peptide;C-terminal peptide	P12961	-0.904721	-1.20961	-1.17181	-1.08731	-0.596124	-0.830068	3	3	23.866	33.558
Rpl7a;Gm14214	60S ribosomal protein L7a	P12970	0.310944	0.309212	-0.113724	0.0579379	0.0506983	-0.77987	5	5	29.976	14.914
Atp1b1	Sodium/potassium-transporting ATPase subunit beta-1	P14094	6.20009	5.98514	6.30615	6.32069	6.47506	6.31516	16	16	35.194	264.41
Rpl27a	60S ribosomal protein L27a	P14115	-0.0214801	0.440899	0.00299237	0.342273	0.184955	-0.00401771	2	2	16.605	4.8203
Rps16	40S ribosomal protein S16	P14131	1.42271	1.35631	0.940184	1.28081	1.22186	1.1004	9	9	16.445	25.706
Rpl7	60S ribosomal protein L7	P14148	-1.63487	-1.89251	-2.36704	-1.79581	-2.39805	-2.44224	5	4	31.419	20.463
Mdh1	Malate dehydrogenase, cytoplasmic	P14152	7.07409	6.99217	7.00804	6.99126	7.22438	7.15103	21	21	36.511	323.31
Rpsa	40S ribosomal protein SA	P14206	1.88814	1.93572	1.62706	1.61337	1.79993	1.70683	9	9	32.838	242.88
Calr	Calreticulin	P14211	3.86065	4.17944	3.7816	3.80554	4.05347	3.83505	18	18	47.994	229.73
Atp1b2	Sodium/potassium-transporting ATPase subunit beta-2	P14231	2.94359	3.08086	2.92862	3.25293	3.40503	3.04152	7	7	33.344	33.466
Srp54;Srp54c	Signal recognition particle 54 kDa protein	P14576	-1.31501	-1.48217	-1.20733	-1.33716	-1.80197	-1.27373	4	4	55.72	10.893
Hspb1	Heat shock protein beta-1	P14602	-0.571832	-0.400008	-0.305968	-0.665453	-0.734722	-0.76296	3	3	23.014	25.511
Psmd3	26S proteasome non-ATPase regulatory subunit 3	P14685	0.404367	0.181776	0.388821	0.689101	0.205755	0.40454	10	10	60.718	59.21
Lmnb1	Lamin-B1	P14733	4.16553	4.21718	4.20064	4.06717	4.39367	4.13264	40	34	66.785	166.42
Rplp0	60S acidic ribosomal protein P0	P14869	1.68203	1.67931	1.50556	1.60566	1.75936	1.47797	8	8	34.216	33.652
Map1b	Microtubule-associated protein 1B;MAP1B heavy chain;MAP1 light chain LC1	P14873	6.33384	6.30182	6.2926	6.29502	6.40333	6.30025	90	88	270.25	323.31
Glul	Glutamine synthetase	P15105	5.91978	6.00565	6.06179	6.07349	6.24054	6.35103	23	23	42.119	323.31
Bpgm	Bisphosphoglycerate mutase;Phosphoglycerate mutase	P15327	-0.122844	-0.422866	-0.202997	-0.35758	-0.507445	0.285315	4	4	29.978	33.083
Nme1	Nucleoside diphosphate kinase A	P15532	2.01742	2.09923	2.13273	2.07307	2.23135	2.06286	11	3	17.208	32.514
Hist1h1c	Histone H1.2	P15864	1.83072	1.38093	0.982176	1.49707	1.29213	0.452262	13	2	21.266	4.8235
Lgals1	Galectin-1	P16045	-1.20915	-1.38273	-1.53012	-1.68474	-1.34642	-1.02516	3	3	14.866	11.805
Prkce	Protein kinase C epsilon type	P16054	1.0118	1.01728	0.961007	0.715752	0.947406	0.846671	8	8	83.56	23.307
Ldhb	L-lactate dehydrogenase B chain	P16125	6.6679	6.62095	6.58969	6.62599	6.68812	6.68958	15	14	36.572	260.34
Cnp	2,3-cyclic-nucleotide 3-phosphodiesterase	P16330	5.7932	5.32444	5.76955	5.94411	5.86798	5.67799	28	27	47.123	323.31
Mut	Methylmalonyl-CoA mutase, mitochondrial	P16332	1.48144	1.55738	1.67118	1.63202	1.72157	1.66676	8	8	82.843	34.533
Ass1	Argininosuccinate synthase	P16460	-1.0219	-1.1017	-0.953937	-0.964238	-0.559382	-0.989136	6	6	46.584	14.125
Hspa2	Heat shock-related 70 kDa protein 2	P17156	3.46146	3.40942	3.56918	3.397	3.67812	3.41941	30	13	69.641	132.74
Eno1	Alpha-enolase	P17182	7.88968	7.82235	7.70319	7.78965	7.9392	7.86093	38	32	47.14	323.31
Eno2	Gamma-enolase;Enolase	P17183	5.88206	5.91195	5.84105	5.76971	6.1059	5.77072	28	20	47.296	323.31
Ptbp1	Polypyrimidine tract-binding protein 1	Q8BGJ5	-2.76639	-2.15434	-3.39387	-3.28812	-3.01288	-2.8309	3	3	56.891	35.401
Ap2a1	AP-2 complex subunit alpha-1	P17426	4.05157	4.02351	3.89214	4.0736	4.02255	4.04515	33	23	107.66	323.31
Ap2a2	AP-2 complex subunit alpha-2	P17427	2.66663	2.70825	2.69087	2.75654	2.65508	2.85637	32	22	104.02	166.67
Cox7c	Cytochrome c oxidase subunit 7C, mitochondrial	P17665	1.39431	1.45956	0.889747	1.02542	1.28947	1.26664	3	3	7.3325	9.5597
Ppia	Peptidyl-prolyl cis-trans isomerase A;Peptidyl-prolyl cis-trans isomerase A, N-terminally processed	P17742	7.81317	7.61574	7.6587	7.78891	8.00361	7.76553	15	15	17.971	263.69
Tpi1	Triosephosphate isomerase	P17751	6.75788	6.69517	6.75609	6.69359	6.98664	6.83736	18	18	32.191	323.31
Slc2a1	Solute carrier family 2, facilitated glucose transporter member 1	P17809	-0.301974	-0.0348535	0.00213821	-0.118768	-0.00315514	-0.0330385	4	4	53.984	7.2134
Hspa1a;Hspa1b	Heat shock 70 kDa protein 1A;Heat shock 70 kDa protein 1B	Q61696	-0.524174	-0.595273	-0.317767	-1.08273	-0.476945	-0.688272	14	3	70.078	58.039
Ctsd	Cathepsin D	P18242	1.82083	1.94311	1.84291	1.88261	2.12134	2.03385	10	10	44.953	44.248
Cfl1	Cofilin-1	P18760	6.05363	6.02737	6.13244	6.07132	6.33911	6.28565	13	9	18.559	78.143
Gnao1	Guanine nucleotide-binding protein G(o) subunit alpha	P18872	6.13015	6.09478	6.35728	6.47535	6.22115	6.06855	17	15	40.084	323.31
Fasn	Fatty acid synthase;[Acyl-carrier-protein] S-acetyltransferase;[Acyl-carrier-protein] S-malonyltransferase;3-oxoacyl-[acyl-carrier-protein] synthase;3-oxoacyl-[acyl-carrier-protein] reductase;3-hydroxyacyl-[acyl-carrier-protein] dehydratase;Enoyl-[acyl-carrier-protein] reductase;Oleoyl-[acyl-carrier-protein] hydrolase	P19096	3.82595	3.66499	3.75783	3.81916	3.79566	3.93995	51	51	272.43	233.43
Gstp1;Gstp2	Glutathione S-transferase P 1;Glutathione S-transferase P 2	P19157	2.743	2.8561	2.44284	2.63895	2.8131	2.67879	6	6	23.609	264.09
Nefh	Neurofilament heavy polypeptide	P19246	2.54487	2.47675	2.41506	2.49739	2.5523	2.66134	20	16	116.99	278.04
Serpinh1	Serpin H1	P19324	-1.55322	-1.49635	-1.43918	-1.52837	-1.92237	-1.59165	5	5	46.533	21.037
Cox5b	Cytochrome c oxidase subunit 5B, mitochondrial	Q9D881	5.04139	4.7566	4.97575	5.02509	4.93424	5.14257	7	7	13.847	36.325
Cox4i1	Cytochrome c oxidase subunit 4 isoform 1, mitochondrial	P19783	5.10518	4.82374	5.24233	5.20503	5.17415	5.36402	13	13	19.53	323.31
Hspa5	78 kDa glucose-regulated protein	P20029	4.31316	4.3227	4.29659	4.39755	4.51124	4.40925	34	31	72.421	323.31
Prdx3	Thioredoxin-dependent peroxide reductase, mitochondrial	P20108	2.70507	2.63656	2.59704	2.71942	2.6722	2.81903	8	8	28.127	287.91
Vim	Vimentin	P20152	5.35801	5.59112	5.45777	5.4328	5.57602	5.66895	45	36	53.687	323.31
Map2	Microtubule-associated protein 2	P20357	5.86878	5.7303	5.85072	5.7641	5.88225	5.91816	70	51	199.13	323.31
Ubl4a	Ubiquitin-like protein 4A	P21126	-3.85756	-3.48044	-3.9143	-4.26285	-3.44152	-4.03402	3	3	17.8	10.618
Gna11	Guanine nucleotide-binding protein subunit alpha-11	P21278	-0.563169	-1.01248	-0.414487	-0.813303	-0.619974	-0.501981	6	4	42.024	13.879
Gnaq	Guanine nucleotide-binding protein G(q) subunit alpha	P21279	1.14856	0.953007	1.15586	1.0197	1.13266	1.00453	10	8	42.158	49.357
Abcb1a;Abcb1b	Multidrug resistance protein 1A;Multidrug resistance protein 1B	P21447	-2.17858	-2.28597	-2.02086	-2.10727	-2.27899	-1.85804	3	2	140.64	5.9686
Cst3	Cystatin-C	P21460	1.02724	1.10632	1.00692	0.981202	1.3217	1.00264	6	6	15.531	75.262
Tgm2	Protein-glutamine gamma-glutamyltransferase 2	P21981	0.172695	0.131837	0.099007	0.120324	0.0869575	0.527836	7	7	77.06	33.125
Fech	Ferrochelatase;Ferrochelatase, mitochondrial	Q544X6	0.0922825	0.236799	0.273025	-0.00893102	0.419291	0.194448	6	6	47.421	21.012
Serpina1b	Alpha-1-antitrypsin 1-2	P22599	-0.352679	-0.049836	0.042701	-0.269275	-0.310111	0.0129548	6	2	45.974	14.595
Ap1g1	AP-1 complex subunit gamma-1	Q8CBB7	-2.83275	-2.63406	-2.43108	-2.0876	-2.28893	-1.79931	4	4	91.721	11.443
Hmbs	Porphobilinogen deaminase	P22907	-2.00174	-1.81222	-1.64534	-1.30961	-2.19723	-1.92234	2	2	39.344	2.2244
Eif3a	Eukaryotic translation initiation factor 3 subunit A	P23116	0.911705	0.650154	0.781794	0.887892	0.83536	0.737699	15	15	161.93	26.657
Cbx3	Chromobox protein homolog 3	Q9DCC5	2.34832	2.34797	2.50803	2.37405	2.48483	2.28038	8	7	20.811	81.046
Gja1	Gap junction alpha-1 protein	P23242	0.125778	0.00539909	0.324049	0.388055	0.421416	0.0649179	6	6	43.004	58.872
Pnp	Purine nucleoside phosphorylase	Q543K9	-0.183373	0.293808	0.102461	-0.00390012	-0.0365372	0.020921	7	7	32.263	42.806
Gria2	Glutamate receptor 2	P23819	0.525379	0.174161	0.508177	0.640169	0.335468	0.337641	7	5	98.661	16.215
Cryab	Alpha-crystallin B chain	P23927	-0.366565	-0.570897	-0.530163	-0.333995	-0.137697	-0.193894	5	5	20.069	13.825
Cat	Catalase	P24270	-0.855295	-0.753833	-1.12892	-1.10618	-0.977117	-0.646882	3	3	59.795	9.2289
Bcat1	Branched-chain-amino-acid aminotransferase;Branched-chain-amino-acid aminotransferase, cytosolic	Q8CBC8	2.29879	2.31605	2.34261	2.15514	2.37405	2.42385	10	10	49.9	141.64
Ppib	Peptidyl-prolyl cis-trans isomerase B	P24369	1.38583	1.46117	1.12134	1.2981	1.39398	1.34364	7	7	23.713	20.053
Gsta4	Glutathione S-transferase A4	P24472	3.05279	2.90261	3.17687	3.15349	3.02092	3.34832	6	6	25.564	37.275
Lta4h	Leukotriene A-4 hydrolase	P24527	1.91063	1.95291	2.03853	1.83381	1.82066	2.04097	15	15	69.05	148.22
Th	Tyrosine 3-monooxygenase	P24529	1.09513	0.815184	1.00938	1.21841	0.939022	0.787949	12	12	55.992	34.68
Impdh2	Inosine-5-monophosphate dehydrogenase 2	P24547	0.444431	0.827486	0.398779	0.168481	0.638842	0.381291	8	7	55.814	20.455
Aldh1a1;Aldh1a7	Retinal dehydrogenase 1;Aldehyde dehydrogenase, cytosolic 1	P24549	-0.855223	-0.679752	-0.645008	-0.83412	-0.991265	-0.617943	7	5	54.467	58.905
M6pr	Cation-dependent mannose-6-phosphate receptor	P24668	-1.88071	-2.12577	-1.85764	-1.90855	-1.60191	-1.76169	3	3	31.172	53.298
Tln1	Talin-1	P26039	0.424689	0.377795	0.460633	0.443336	0.488157	0.422853	21	16	269.82	76.6
Ezr	Ezrin	P26040	1.35327	1.21406	1.37522	1.36616	1.33618	1.47065	17	11	69.406	29.241
Msn	Moesin	P26041	3.2206	3.12527	3.16093	3.2301	3.32689	3.4897	23	15	67.766	67.869
Rdx	Radixin	P26043	1.83739	1.60025	1.75641	1.78393	1.84046	1.96559	20	12	68.542	35.27
Ctnna1	Catenin alpha-1	P26231	-1.77567	-1.92843	-1.99172	-2.16078	-2.63689	-1.90316	7	3	100.11	4.4917
Chga	Chromogranin-A;Pancreastatin;Beta-granin;WE-14;Catestatin;GE-25;Serpinin-RRG;Serpinin;p-Glu serpinin precursor	P26339	0.543251	0.352486	0.438563	0.575449	0.156003	0.247156	7	7	51.789	37.305
Ptma	Prothymosin alpha;Prothymosin alpha, N-terminally processed;Thymosin alpha	P26350	0.688187	1.42595	1.56931	1.08014	0.798766	0.140482	5	5	12.254	54.071
U2af2	Splicing factor U2AF 65 kDa subunit	Q3KQM4	0.60045	0.730162	0.241466	0.694014	0.799243	0.637087	5	5	33.901	15.125
Glud1	Glutamate dehydrogenase 1, mitochondrial	P26443	6.08372	6.04876	5.95819	6.05425	6.28649	6.14843	31	31	61.336	323.31
Psmd7	26S proteasome non-ATPase regulatory subunit 7	P26516	0.673727	0.638755	0.797059	0.661084	0.71041	0.997974	6	6	36.539	78.746
Sars	Serine--tRNA ligase, cytoplasmic	Q8C483	1.91782	1.87563	1.97666	1.70711	1.92264	2.06172	15	15	61.166	110.68
Marcks	Myristoylated alanine-rich C-kinase substrate	P26645	2.92089	3.96306	3.15586	3.48115	3.39547	3.01957	6	6	29.661	42.93
Fkbp1a	Peptidyl-prolyl cis-trans isomerase FKBP1A;Peptidyl-prolyl cis-trans isomerase	P26883	2.34275	1.97788	2.03469	2.06047	2.04198	2.03268	4	4	11.922	120.77
Snrpb;Snrpn	Small nuclear ribonucleoprotein-associated protein B;Small nuclear ribonucleoprotein-associated protein N	P27048	0.643147	0.439637	0.780886	0.669108	0.897314	0.419209	3	3	23.656	26.027
Map4	Microtubule-associated protein 4	P27546	0.572314	0.543589	0.670825	0.532963	0.697971	0.829789	26	12	117.43	117.33
Gna13	Guanine nucleotide-binding protein subunit alpha-13	P27601	-1.54606	-2.04665	-1.98572	-2.00517	-1.79168	-1.69593	3	2	44.054	2.6789
Plaa	Phospholipase A-2-activating protein	P27612	-3.19324	-3.04435	-2.53488	-3.37508	-3.10407	-3.08608	2	2	87.22	5.2171
Rpl3	60S ribosomal protein L3	P27659	1.52928	1.70055	1.5261	1.80228	1.70646	1.07537	9	9	46.109	62.816
H2afx	Histone H2AX	P27661	6.90057	7.48668	6.79213	6.84642	7.33053	6.24313	9	4	15.142	58.925
Pdia3	Protein disulfide-isomerase A3	P27773	4.54163	4.65663	4.60272	4.55748	4.7478	4.79809	29	29	56.678	314.03
Braf;Raf1	Serine/threonine-protein kinase B-raf;RAF proto-oncogene serine/threonine-protein kinase	P28028	-3.4981	-3.11475	-2.54437	-3.09471	-2.9981	-3.59205	2	2	88.779	6.5511
Mt3	Metallothionein-3	P28184	0.537725	0.45321	1.05713	1.17066	1.45012	1.41357	2	2	7.0092	6.7985
Aco1	Cytoplasmic aconitate hydratase	P28271	0.388341	0.617122	0.361515	0.546889	0.490352	0.436876	8	8	98.124	22.22
Apex1	DNA-(apurinic or apyrimidinic site) lyase;DNA-(apurinic or apyrimidinic site) lyase, mitochondrial	P28352	0.292629	0.0151006	0.178569	0.286039	0.0692244	0.28144	6	6	35.49	107.37
Adh5	Alcohol dehydrogenase class-3	P28474	2.84909	2.72188	2.97202	2.89687	2.82961	3.13928	10	10	39.547	56.634
Adssl1	Adenylosuccinate synthetase isozyme 1	P28650	-1.99424	-2.28853	-2.02121	-2.09624	-2.59212	-1.57947	4	4	50.254	25.809
Camk2b	Calcium/calmodulin-dependent protein kinase type II subunit beta	P28652	6.16018	5.9717	5.94108	5.87206	6.21625	5.95106	29	18	60.46	323.31
Bgn	Biglycan	P28653	-3.47551	-3.50725	-3.17522	-4.27539	-4.26756	-3.19703	2	2	41.639	3.4216
Atxn10	Ataxin-10	P28658	0.515026	0.872075	0.396513	0.548106	0.742428	0.583377	5	5	53.706	8.5948
38231	Septin-4	P28661	0.946501	0.80253	0.759507	0.882486	0.979318	0.79625	13	9	54.935	35.216
Napb	Beta-soluble NSF attachment protein	P28663	3.6262	3.62432	3.66277	3.69659	3.77553	3.76471	22	17	33.557	208.26
Marcksl1	MARCKS-related protein	P28667	-1.59905	-1.33543	-1.68433	-1.7154	-1.49248	-1.55799	3	3	20.165	30.427
Kif5c	Kinesin heavy chain isoform 5C	P28738	-0.531399	-0.175414	-0.318286	-0.322906	-0.70436	-0.229987	15	6	109.27	19.721
Pabpc1;Pabpc6	Polyadenylate-binding protein 1;Polyadenylate-binding protein	P29341	2.89704	2.8524	2.98202	2.9856	3.0177	2.98475	22	15	70.67	189
Hexa	Beta-hexosaminidase subunit alpha	P29416	-3.19605	-2.87919	-3.42011	-3.28982	-3.82476	-3.99105	2	2	60.612	12.76
Nedd8	NEDD8	P29595	1.08659	0.966413	1.12491	1.34198	1.06956	0.930266	4	4	8.9723	28.041
Ahsg	Alpha-2-HS-glycoprotein	P29699	-0.190157	-0.235657	0.238694	-0.0632565	-0.195178	0.548131	6	6	37.325	34.245
Oat	Ornithine aminotransferase, mitochondrial	P29758	1.83041	1.73651	1.87794	1.9165	2.05734	1.76711	12	12	48.354	170.02
Vtn	Vitronectin	P29788	-1.99809	-2.04196	-1.55592	-1.93227	-1.51208	-1.12883	2	2	54.848	6.6165
Ckmt1	Creatine kinase U-type, mitochondrial	P30275	5.35567	5.1811	5.21468	5.44062	5.47262	5.65959	21	21	47.003	323.31
Fkbp4	Peptidyl-prolyl cis-trans isomerase FKBP4;Peptidyl-prolyl cis-trans isomerase FKBP4, N-terminally processed	P30416	0.223979	0.413376	0.196948	0.0999126	0.137919	0.333653	7	7	51.572	54.734
Aimp1	Aminoacyl tRNA synthase complex-interacting multifunctional protein 1;Endothelial monocyte-activating polypeptide 2	Q3UZG4	0.191974	0.0510816	0.27055	0.251744	0.424421	0.149144	6	6	35.166	13.362
Prkar2b	cAMP-dependent protein kinase type II-beta regulatory subunit	P31324	0.9162	0.918965	1.0178	0.770027	0.913513	0.92044	14	11	46.167	129.04
Slc6a11	Sodium- and chloride-dependent GABA transporter 3	P31650	3.46827	3.30986	3.4626	3.73167	3.86922	3.47506	9	9	69.96	122.45
Dbi	Acyl-CoA-binding protein	P31786	5.32901	5.46403	5.48887	5.60542	5.56691	5.60589	10	10	10	112.55
Map2k1	Dual specificity mitogen-activated protein kinase kinase 1	P31938	4.516	4.38846	4.58068	4.39735	4.58476	4.48974	16	9	43.474	71.411
Scp2	Non-specific lipid-transfer protein	P32020	1.27148	1.38918	1.08803	1.09155	1.31423	1.23484	8	8	59.125	19.655
Ssb	Lupus La protein homolog	P32067	2.42134	2.35435	2.53401	2.43945	2.68436	2.40662	9	9	47.756	28.161
Drg1	Developmentally-regulated GTP-binding protein 1	P32233	-3.05041	-3.41995	-3.35156	-3.44839	-3.58587	-4.00157	2	2	40.512	4.2602
Serpinc1	Antithrombin-III	P32261	-1.6897	-1.5785	-1.30015	-1.82267	-1.89348	-1.93285	4	4	52.003	18.592
Pvalb	Parvalbumin alpha	P32848	0.111643	-0.0413832	0.141732	-0.176056	-0.0372438	-0.482734	5	4	11.93	10.406
Wars	Tryptophan--tRNA ligase, cytoplasmic;T1-TrpRS;T2-TrpRS	P32921	2.09261	2.04046	2.21975	2.1385	2.13914	2.10762	10	10	54.357	81.317
Kif5a	Kinesin heavy chain isoform 5A	P33175	-4.68413	-4.59452	-4.65569	-5.39538	-3.72514	-4.65112	12	4	117.02	5.3749
Ranbp1	Ran-specific GTPase-activating protein	P34022	1.94541	2.05459	1.99725	1.86154	1.95045	1.90791	6	6	23.596	67.115
Mif	Macrophage migration inhibitory factor	P34884	2.92478	3.76123	2.50931	2.69	3.10714	2.78728	5	5	12.504	236.22
Ephx2	Bifunctional epoxide hydrolase 2;Cytosolic epoxide hydrolase 2;Lipid-phosphate phosphatase	P34914	-0.689326	-0.167155	-0.105917	-0.186637	-0.355022	-0.0936718	4	4	62.515	10.547
Ptpn11	Tyrosine-protein phosphatase non-receptor type 11	P35235	0.637724	0.552646	0.69584	0.764883	0.368243	0.992098	12	12	68.46	59.633
Rab5c	Ras-related protein Rab-5C	P35278	0.742191	0.440394	0.58378	0.637973	0.758069	0.630276	6	4	23.412	49.868
Rab6a	Ras-related protein Rab-6A	P35279	-0.293175	-0.468758	-0.181546	-0.337651	-0.5364	-0.606405	11	5	23.59	19.022
Rab21	Ras-related protein Rab-21	P35282	-2.84663	-2.29782	-3.09909	-2.30798	-3.31053	-2.70844	3	3	24.106	6.4214
Rab18	Ras-related protein Rab-18	P35293	-0.933519	-1.00207	-1.06152	-1.00838	-1.00615	-1.43718	4	4	23.035	15.108
Pdha1	Pyruvate dehydrogenase E1 component subunit alpha, somatic form, mitochondrial	P35486	4.81973	4.84253	4.73681	4.91909	4.87798	4.85333	27	27	43.231	258.12
Fah	Fumarylacetoacetase	P35505	-1.55235	-1.55404	-1.47562	-1.41919	-1.36208	-1.67045	2	2	46.175	5.6689
Fbl	rRNA 2-O-methyltransferase fibrillarin	P35550	-0.882201	-0.891806	-1.14463	-0.898352	-0.852399	-0.913423	3	2	34.306	5.2747
Canx	Calnexin	P35564	3.38564	3.28593	3.54718	3.5071	3.68423	3.56022	14	14	67.277	101.39
Ap1m1;Ap1m2	AP-1 complex subunit mu-1;AP-1 complex subunit mu-2	P35585	-1.05268	-1.03085	-1.23103	-0.847973	-1.24706	-1.02913	3	3	48.542	8.5354
Prdx1	Peroxiredoxin-1	P35700	5.30632	5.05552	5.34914	5.29385	5.24042	5.58948	14	13	22.176	123.21
Gpm6a	Neuronal membrane glycoprotein M6-a	P35802	1.22174	1.24676	1.47119	1.65925	1.50278	1.26281	4	4	31.149	10.739
Rpl12	60S ribosomal protein L12	P35979	1.97277	2.01558	1.98983	2.01924	2.09193	2.01859	7	7	17.804	55.291
Gnl1	Guanine nucleotide-binding protein-like 1	P36916	0.0149865	-0.347217	-0.140404	-0.253296	-0.357893	-0.349845	7	7	68.77	59.256
Por	NADPH--cytochrome P450 reductase	P37040	1.01485	1.29285	1.01794	0.998422	1.05817	1.2022	12	12	77.043	55.886
Tagln	Transgelin	P37804	-0.0929264	0.525892	-0.051825	-0.0396252	-0.430084	0.515546	8	7	22.576	19.439
Hmgcl	Hydroxymethylglutaryl-CoA lyase, mitochondrial	P38060	0.176667	0.127186	0.312408	0.16128	0.53659	0.438968	8	8	34.238	49.722
Hspa9	Stress-70 protein, mitochondrial	P38647	4.65017	4.66055	4.62897	4.65232	4.75727	4.75155	39	38	73.46	323.31
Dnm1	Dynamin-1	P39053	6.45038	6.22993	6.2815	6.26488	6.41298	6.37117	57	5	97.802	323.31
Cap1	Adenylyl cyclase-associated protein 1	P40124	2.33594	2.54436	2.44913	2.42799	2.40736	2.49604	15	14	51.564	99.163
Tkt	Transketolase	P40142	4.23491	4.15422	4.16458	4.28245	4.41597	4.45475	28	28	67.63	273.25
Vps26a	Vacuolar protein sorting-associated protein 26A	P40336	-3.47059	-3.90288	-3.64227	-4.02565	-3.45546	-3.77233	2	2	38.113	5.4277
Rpl28	60S ribosomal protein L28	P41105	-0.466537	-0.359865	-0.449588	-0.777778	-0.746059	-0.915129	3	3	15.733	7.0918
Csk	Tyrosine-protein kinase CSK	P41241	-3.06622	-2.81014	-3.07743	-2.94116	-3.35246	-3.21628	2	2	50.716	6.2564
Eci1	Enoyl-CoA delta isomerase 1, mitochondrial	P42125	1.67319	1.56762	1.5614	1.89512	1.78559	1.72748	7	7	32.25	59.717
37500	Septin-2	P42208	1.81205	1.98676	1.75799	1.63836	1.87591	1.85239	12	11	41.525	219.02
Pura	Transcriptional activator protein Pur-alpha	P42669	4.18234	4.319	4.4737	4.41954	4.38954	4.37075	18	16	34.883	323.31
Cct8	T-complex protein 1 subunit theta	P42932	4.06882	3.97136	4.09682	4.02994	4.05125	4.16817	27	27	59.555	216.46
Slc1a2	Excitatory amino acid transporter 2;Amino acid transporter	P43006	4.20549	4.02385	4.16535	4.35219	4.44039	4.39433	11	11	62.03	323.31
Cox6a1	Cytochrome c oxidase subunit 6A, mitochondrial;Cytochrome c oxidase subunit 6A1, mitochondrial	Q9DCW5	1.23774	1.73631	1.44097	1.35471	1.42301	1.45676	3	3	12.483	39.392
Hist1h1e	Histone H1.4	P43274	5.23977	4.99388	4.59083	4.8828	4.98018	3.49215	14	3	21.977	54.781
Hist1h1a	Histone H1.1	P43275	-0.422347	-1.22149	-1.22628	-1.51447	-1.44243	-2.504	4	2	21.785	5.8417
Hist1h1b	Histone H1.5	P43276	-1.62929	-2.42586	-2.21043	-2.38062	-2.22711	-2.99833	6	2	22.576	5.2975
Akr1b1;Akr1b3	Aldose reductase	P45376	2.44621	2.29593	2.4262	2.30325	2.41689	2.41253	14	14	35.732	88.857
Cfl2	Cofilin-2	P45591	1.83211	1.53368	1.7252	1.6363	1.88897	1.77919	10	7	18.709	41.166
Fkbp2	Peptidyl-prolyl cis-trans isomerase FKBP2	P45878	0.316415	-0.0886072	0.612769	0.299555	0.101718	0.334776	4	4	15.344	8.6054
Acadm	Medium-chain specific acyl-CoA dehydrogenase, mitochondrial	P45952	0.216277	0.511631	0.341445	0.552311	0.437517	0.55737	6	6	46.481	16.916
Rangap1	Ran GTPase-activating protein 1	P46061	-1.31571	-1.45669	-1.30985	-1.23728	-1.5023	-0.954388	4	4	63.53	8.609
Syt1	Synaptotagmin-1	P46096	5.1538	5.00158	5.23279	5.18801	5.26057	5.13659	25	25	47.417	228.54
Nsf	Vesicle-fusing ATPase	P46460	6.01129	5.82351	5.8669	5.85041	6.0752	5.97348	49	48	82.613	323.31
Psmc2	26S protease regulatory subunit 7	Q8BVQ9	1.63951	1.59397	1.55089	1.59053	1.63168	1.71908	15	15	52.866	77.293
Rab11b;Rab11a	Ras-related protein Rab-11B;Ras-related protein Rab-11A	P46638	2.4078	2.06905	2.37881	2.43218	2.28638	2.46516	10	9	24.489	44.509
Ina	Alpha-internexin	P46660	4.08398	4.08284	3.99484	3.95291	4.08947	4.13097	33	27	55.382	323.31
Adss	Adenylosuccinate synthetase isozyme 2	P46664	-0.330304	-0.520727	-0.311579	-0.123724	-0.410764	0.050601	7	7	50.02	65.596
Nedd4	E3 ubiquitin-protein ligase NEDD4	P46935	-1.66247	-1.54989	-1.61441	-1.44831	-1.53635	-1.71007	3	3	102.71	21.208
Cryz	Quinone oxidoreductase	P47199	-0.943989	-0.629172	-0.831169	-0.90208	-0.568705	-0.741914	5	5	35.268	11.086
Rph3a	Rabphilin-3A	P47708	-0.546056	-0.680543	-0.55596	-0.638645	-0.368391	-0.640707	4	4	75.488	42.964
Aldh2	Aldehyde dehydrogenase, mitochondrial	P47738	3.62676	3.75016	3.42778	3.50361	3.68616	3.71698	23	21	56.537	266.61
Capza1	F-actin-capping protein subunit alpha-1	Q5RKN9	-0.715506	-0.75294	-0.928912	-0.615979	-0.89387	-1.0264	9	6	32.953	28.355
Capza2	F-actin-capping protein subunit alpha-2	P47754	2.4846	2.64688	2.47825	2.40332	2.5382	2.45437	9	6	32.967	83.368
Gsr	Glutathione reductase, mitochondrial	P47791	1.22391	0.785427	1.02025	1.19117	0.96427	1.29123	6	6	53.662	36.108
Map2k4	Dual specificity mitogen-activated protein kinase kinase 4	P47809	-1.47884	-1.24961	-1.20773	-0.898531	-1.35341	-1.51211	5	5	44.113	20.856
Pfkm	ATP-dependent 6-phosphofructokinase, muscle type	P47857	4.41643	4.22276	4.33859	4.36676	4.36791	4.42531	28	24	85.268	323.31
Rpl6	60S ribosomal protein L6	P47911	0.49071	-0.355151	-0.799654	-0.710724	-0.708715	-0.916956	5	5	33.509	8.6424
Crkl	Crk-like protein	P47941	-0.498634	0.0369178	-0.107413	-0.0894914	0.0374826	-0.221894	5	5	33.83	11.301
Rpl5	60S ribosomal protein L5	P47962	2.4243	2.35993	2.39702	2.50394	2.45842	2.44895	10	10	34.4	34.529
Rpl13	60S ribosomal protein L13	P47963	1.74839	1.67161	1.40909	1.64051	1.66739	1.24712	12	11	24.305	47.818
Anxa5	Annexin A5	P48036	4.39423	4.47466	4.41581	4.5286	4.52476	4.70926	25	24	35.752	323.31
Gad1	Glutamate decarboxylase 1	P48318	2.64994	2.43946	2.54988	2.43015	2.61238	2.56698	17	16	66.648	139.74
Gad2	Glutamate decarboxylase 2	P48320	2.73061	2.67076	2.62912	2.65963	2.73787	2.71289	11	10	65.223	124.3
Tbca	Tubulin-specific chaperone A	P48428	0.12528	-0.0503772	0.180203	-0.000138563	0.118842	0.176494	6	6	12.758	10.496
Lmna	Prelamin-A/C;Lamin-A/C	P48678	4.21034	4.49478	4.40689	4.26969	4.42975	4.29774	38	36	74.237	323.31
Hspa4l	Heat shock 70 kDa protein 4L	P48722	3.20892	3.23901	3.27424	3.19875	3.29061	3.34997	41	38	94.381	255.93
Cbr1	Carbonyl reductase [NADPH] 1	P48758	3.49825	3.13099	3.35684	3.48969	3.22969	3.71611	21	19	30.641	137.48
Cox7a2	Cytochrome c oxidase subunit 7A2, mitochondrial	P48771	1.67151	1.32947	1.53884	1.96126	1.68287	2.03767	4	4	9.2908	15.156
Slc25a4	ADP/ATP translocase 1	P48962	4.98548	4.6102	4.88445	4.8996	4.87543	4.82629	27	14	32.904	323.31
Hnrnpa1	Heterogeneous nuclear ribonucleoprotein A1;Heterogeneous nuclear ribonucleoprotein A1, N-terminally processed	Q5EBP8	2.93426	2.68754	2.73787	2.7674	2.8577	2.78583	10	9	38.833	163.69
Inpp1	Inositol polyphosphate 1-phosphatase	P49442	0.278236	0.00935602	-0.027414	0.254729	0.189327	0.217463	6	6	43.346	20.327
Ppm1a	Protein phosphatase 1A	P49443	0.199449	0.0924072	0.259296	0.288842	0.322923	0.187293	10	9	42.432	35.066
Cdk5	Cyclin-dependent-like kinase 5	P49615	1.18398	1.48666	1.05209	1.01618	1.19125	1.2671	7	6	33.288	33.198
Psma2	Proteasome subunit alpha type-2	P49722	1.03953	1.17331	1.19785	0.952086	1.30931	1.21408	6	6	25.926	57.08
Tmod1	Tropomodulin-1	P49813	-1.82848	-2.1277	-1.67345	-2.91004	-1.74465	-1.59687	3	2	40.466	13.11
Gng4	Guanine nucleotide-binding protein G(I)/G(S)/G(O) subunit gamma-4	P50153	0.739333	0.815763	0.713778	0.842308	0.833566	0.496913	6	6	8.4047	47.369
Hsd17b8;H2-Ke6	Estradiol 17-beta-dehydrogenase 8	P50171	-0.822249	-0.87825	-0.763322	-0.533459	-0.989843	-0.373744	8	8	26.588	51.671
Ahcy	Adenosylhomocysteinase	P50247	3.59473	3.33586	3.51048	3.53848	3.59631	3.6712	14	14	47.688	60.594
Fmo1	Dimethylaniline monooxygenase [N-oxide-forming] 1	P50285	-2.83896	-2.70132	-2.50366	-2.52166	-2.41992	-3.12019	2	2	59.914	3.8552
Gdi1	Rab GDP dissociation inhibitor alpha	P50396	5.1815	5.16579	5.08725	5.1756	5.21245	5.27849	33	27	50.521	323.31
Atp6v1a	V-type proton ATPase catalytic subunit A	P50516	5.58343	5.39806	5.56863	5.57221	5.47698	5.70912	40	40	68.325	323.31
Atp6v1e1	V-type proton ATPase subunit E 1	P50518	4.94263	4.7541	5.03918	4.91814	4.94831	5.03196	19	19	26.157	323.31
Pa2g4	Proliferation-associated protein 2G4	Q3TGU7	1.80958	1.75366	1.8855	1.83216	1.81682	1.84699	12	12	43.698	51.589
Rab7a	Ras-related protein Rab-7a	P51150	2.57195	2.08224	2.3367	2.41848	2.30692	2.25905	13	13	23.489	168.02
Ppox	Protoporphyrinogen oxidase	P51175	-1.34917	-1.68447	-1.22746	-1.4513	-1.97335	-1.75316	3	3	50.87	4.8746
Plcb3	1-phosphatidylinositol 4,5-bisphosphate phosphodiesterase beta-3	P51432	-2.00755	-1.81086	-1.72728	-1.67315	-1.41853	-1.72089	3	3	139.49	4.6784
Hsd17b4	Peroxisomal multifunctional enzyme type 2;(3R)-hydroxyacyl-CoA dehydrogenase;Enoyl-CoA hydratase 2	P51660	0.422964	0.473819	0.50247	0.471041	0.497336	0.488181	12	12	79.481	93.544
Hdgf	Hepatoma-derived growth factor	P51859	2.89094	2.78295	2.90055	3.01827	3.2079	2.74467	9	8	26.268	39.631
Atp6v0d1	V-type proton ATPase subunit d 1	P51863	3.3895	3.05932	3.27277	3.28202	3.23701	3.39503	14	14	40.301	133.31
Fabp7	Fatty acid-binding protein, brain	P51880	4.42643	4.69039	4.28326	4.52154	4.49211	4.59456	8	8	14.893	167.75
Slc25a5	ADP/ATP translocase 2;ADP/ATP translocase 2, N-terminally processed	P51881	6.73961	6.33392	6.69179	6.73888	6.63172	6.59615	28	14	32.931	267.59
Apod	Apolipoprotein D	P51910	-2.74552	-2.25523	-2.95202	-2.48225	-2.73722	-2.83725	2	2	21.53	4.3611
Kcnj4	Inward rectifier potassium channel 4	Q8R435	-0.119939	-0.402091	-0.0959601	-0.415365	-0.205236	-0.226139	4	4	49.645	13.93
Tst	Thiosulfate sulfurtransferase	P52196	1.97137	1.72112	1.88924	1.96245	1.99519	2.16646	10	10	33.466	39.754
Pkm	Pyruvate kinase PKM	P52480	7.58185	7.34203	7.70852	7.64465	7.61098	7.9556	45	45	57.844	323.31
Ndufs6	NADH dehydrogenase [ubiquinone] iron-sulfur protein 6, mitochondrial	P52503	3.07238	3.0684	3.13105	3.21893	3.32061	3.25056	4	4	13.02	119.27
Hrsp12	Ribonuclease UK114	P52760	1.49902	1.57125	1.51577	1.52832	1.74638	1.63702	8	8	14.255	68.35
Cpt2	Carnitine O-palmitoyltransferase 2, mitochondrial	P52825	-0.676293	-1.05252	-1.33842	-1.15238	-1.12101	-1.00304	4	4	73.98	23.573
Rpl10a	Ribosomal protein;60S ribosomal protein L10a	Q5XJF6	2.18485	1.90886	2.36033	2.36373	2.20825	2.22566	6	6	24.831	22.733
Dbt	Lipoamide acyltransferase component of branched-chain alpha-keto acid dehydrogenase complex, mitochondrial	P53395	-0.203699	-0.216032	-0.795062	-0.442676	-0.23463	-0.422269	8	8	53.246	20.959
Pitpna	Phosphatidylinositol transfer protein alpha isoform	P53810	3.17748	3.26091	3.28595	3.20653	3.35893	3.32447	10	8	31.893	44.127
Pitpnb	Phosphatidylinositol transfer protein beta isoform	Q8JZZ5	-0.129824	-0.498964	-0.128152	-0.165629	-0.251827	-0.13236	6	4	31.616	23.465
Rab2a	Ras-related protein Rab-2A	P53994	1.76753	1.56395	1.82854	1.85785	1.64615	1.51844	11	7	23.547	58.647
Cnbp	Cellular nucleic acid-binding protein	P53996	-0.277795	-0.135169	-0.256784	-0.132774	-0.166207	-0.122852	5	5	19.592	14.157
Idh2	Isocitrate dehydrogenase [NADP], mitochondrial	P54071	2.58422	2.46981	2.6497	2.54354	2.44474	2.78391	16	15	50.906	76.578
Rad23b	UV excision repair protein RAD23 homolog B	P54728	0.286398	0.354031	0.00299237	-0.0383394	0.259602	0.109536	6	6	43.512	42.533
Faf1	FAS-associated factor 1	P54731	-2.18375	-2.38842	-2.07075	-2.29467	-2.53926	-2.11704	2	2	73.862	2.5615
Psmc4	26S protease regulatory subunit 6B	P54775	1.07001	1.08372	1.08963	1.3078	1.15466	1.28362	13	13	47.408	67.139
Ddx6	Probable ATP-dependent RNA helicase DDX6	P54823	-2.65749	-2.0846	-2.33625	-1.85289	-2.42674	-1.91492	3	3	54.191	7.365
Hmgcs2	Hydroxymethylglutaryl-CoA synthase, mitochondrial	P54869	1.10654	1.29539	0.755478	1.07164	0.845224	1.27696	9	8	56.822	57.375
Adprh	[Protein ADP-ribosylarginine] hydrolase	P54923	0.245695	0.157107	-0.00529336	-0.103116	-0.00200706	0.179548	7	7	40.068	105.91
Rab8a	Ras-related protein Rab-8A	P55258	0.404984	0.357116	0.458565	0.276243	0.635032	0.456743	5	2	23.668	3.5816
Adk	Adenosine kinase	P55264	2.1434	2.30042	2.12482	2.09423	2.20551	2.18047	9	9	40.148	42.211
Lrpap1	Alpha-2-macroglobulin receptor-associated protein	P55302	-0.780846	-0.777446	-0.76537	-0.704007	-0.869494	-0.702916	5	5	42.215	12.14
Atp5j2	ATP synthase subunit f, mitochondrial	P56135	3.05481	2.91566	2.97266	3.07955	3.25985	3.02774	4	4	10.344	65.997
Acyp2	Acylphosphatase-2	P56375	0.733602	0.351343	0.811113	0.827121	0.698263	0.974329	4	4	11.877	21.994
Mp68	6.8 kDa mitochondrial proteolipid	P56379	0.127645	0.583804	0.294536	0.0449969	0.251064	-0.00689993	2	2	6.6979	6.4772
Atp5e	ATP synthase subunit epsilon, mitochondrial	P56382	3.05417	3.37049	3.23416	3.3983	3.60306	3.21023	5	5	5.8378	25.847
Cox6b1	Cytochrome c oxidase subunit 6B1	P56391	4.73283	4.7268	4.67313	4.81306	4.82409	4.86379	10	10	10.071	213.68
Usp5	Ubiquitin carboxyl-terminal hydrolase;Ubiquitin carboxyl-terminal hydrolase 5	Q3U4W8	3.19294	3.06425	3.14777	3.03262	3.17504	3.19415	24	24	93.354	250.19
Atp5b	ATP synthase subunit beta, mitochondrial	P56480	7.02408	7.096	6.82823	6.97855	7.13428	6.96281	28	28	56.3	323.31
Slc1a3	Excitatory amino acid transporter 1	P56564	0.620094	0.699041	0.82567	0.789072	0.92891	0.611717	4	4	59.622	159.74
Pdcd5	Programmed cell death protein 5	P56812	0.40632	0.341284	0.328474	0.303662	0.0809209	0.223128	5	5	14.275	17.071
Pcbp3	Poly(rC)-binding protein 3	P57722	1.67465	1.75991	1.86604	1.56358	1.89229	1.75162	15	8	39.294	80.236
Atp6v1d	V-type proton ATPase subunit D	P57746	2.99292	2.94614	2.85206	2.92628	3.00255	2.93568	10	10	28.369	37.223
Erp29	Endoplasmic reticulum resident protein 29	P57759	-0.931362	-0.841437	-0.558495	-0.803836	-0.63164	-0.652073	4	4	28.823	10.151
Snrpa1	U2 small nuclear ribonucleoprotein A	P57784	0.0116243	-0.00352617	-0.121419	0.148621	0.0248443	0.0704266	4	4	28.357	6.9364
Eef2	Elongation factor 2	P58252	3.98847	3.96479	4.01509	4.01321	3.99415	4.1479	29	28	95.313	237.97
Ppp2r4	Serine/threonine-protein phosphatase 2A activator	P58389	2.53825	2.34306	2.42243	2.25409	2.53485	2.43507	8	8	36.71	71.997
Strn4	Striatin-4	P58404	-1.02149	-1.13129	-1.06476	-1.31625	-0.969269	-1.1098	6	3	81.644	10.184
Tnks1bp1	182 kDa tankyrase-1-binding protein	Z4YJL4	-2.47331	-2.35938	-3.45638	-2.76372	-2.28952	-2.74591	4	4	112.65	12.148
Vps33b	Vacuolar protein sorting-associated protein 33B	P59016	-2.06203	-1.74166	-1.78543	-1.85837	-1.71648	-1.87271	4	4	70.525	8.3621
Bcl2l13	Bcl-2-like protein 13	P59017	-2.84836	-2.75724	-3.26005	-2.8351	-2.46583	-3.81991	2	2	46.719	4.229
Pcif1	Phosphorylated CTD-interacting factor 1	P59114	-3.19312	-3.04586	-2.95392	-3.6856	-2.87104	-3.57978	2	2	80.504	2.9156
Eif5	Eukaryotic translation initiation factor 5	P59325	0.391041	0.270984	0.235311	-0.0320682	0.159827	0.164915	6	6	48.968	23.182
Inpp5j	Phosphatidylinositol 4,5-bisphosphate 5-phosphatase A	P59644	-0.940293	-0.836	-0.936179	-0.990252	-0.920119	-0.882462	7	7	107.54	15.54
Anks1;Anks1a	Ankyrin repeat and SAM domain-containing protein 1A	Q3UHP6	-4.34813	-3.46165	-4.19117	-3.75845	-3.61791	-3.7655	2	2	129.56	10.498
Arpc4	Actin-related protein 2/3 complex subunit 4	P59999	1.43265	1.45165	1.39546	1.21635	1.53333	1.51555	6	6	19.667	47.297
Ruvbl1	RuvB-like 1	P60122	-0.263288	-0.478265	-0.184442	-0.199126	-0.431629	-0.115425	10	10	50.213	23.58
Plp1	Myelin proteolipid protein	P60202	3.23177	2.77668	3.35848	3.66656	3.04223	3.02636	6	6	30.077	51.919
Eif3e	Eukaryotic translation initiation factor 3 subunit E	P60229	0.00162758	-0.446104	0.484297	0.0443336	-0.33567	0.666007	3	3	52.22	3.9025
Pcbp1	Poly(rC)-binding protein 1	P60335	3.46134	3.29717	3.25838	3.29419	3.46921	3.29212	15	10	37.497	225.17
Ppfia3	Liprin-alpha-3	P60469	-2.2474	-2.66376	-2.60231	-2.20325	-2.44727	-2.4363	7	5	133.42	12.4
Pdxp	Pyridoxal phosphate phosphatase	P60487	1.1549	0.941325	0.811517	0.787647	1.02337	0.964471	9	9	31.512	85.362
Gabarapl2	Gamma-aminobutyric acid receptor-associated protein-like 2	P60521	0.276553	0.21628	0.0254384	0.344214	0.15781	0.0289201	4	4	13.667	9.2453
Nploc4	Nuclear protein localization protein 4 homolog	P60670	-0.813566	-0.280733	-0.667106	-0.69562	-0.621888	-0.542842	6	5	68.016	7.5863
Actb;Actg1	Actin, cytoplasmic 1;Actin, cytoplasmic 1, N-terminally processed;Actin, cytoplasmic 2;Actin, cytoplasmic 2, N-terminally processed	P60710	9.5294	9.23862	9.41639	9.45771	9.52324	9.67773	29	9	41.736	323.31
Cdc42	Cell division control protein 42 homolog	P60766	2.8462	2.62563	2.91128	2.95489	2.87877	2.82044	9	8	21.258	33.371
Ensa	Alpha-endosulfine	P60840	-0.808419	-0.491907	-0.868364	-1.08017	-1.10251	-0.869417	3	2	13.335	9.7658
Eif4a1	Eukaryotic initiation factor 4A-I	P60843	1.84105	1.24371	1.53495	1.41713	1.42182	1.69128	9	3	46.153	10.615
Rps20	40S ribosomal protein S20	P60867	1.94674	1.93434	2.13395	1.98687	2.15844	1.97594	4	4	13.373	22.015
Snap25	Synaptosomal-associated protein 25	P60879	5.12963	5.17514	5.07969	5.21039	5.38451	4.95914	24	24	23.315	323.31
Rab5b	Ras-related protein Rab-5B	P61021	-2.46257	-2.64651	-2.92706	-1.95628	-2.20466	-2.27895	4	2	23.707	17.871
Rab10	Ras-related protein Rab-10	P61027	2.42248	2.17062	2.46314	2.39801	2.36316	2.2477	6	4	22.541	43.568
Ube2m	NEDD8-conjugating enzyme Ubc12	P61082	0.441427	0.33599	0.596517	0.476755	0.45759	0.470332	6	6	20.9	15.492
Ube2n	Ubiquitin-conjugating enzyme E2 N	P61089	2.30123	2.43089	2.32383	2.31805	2.39454	2.30133	10	10	17.138	54.197
Actr2	Actin-related protein 2	P61161	2.31207	2.52142	2.39326	2.33679	2.56037	2.42331	11	11	44.76	98.385
Actr1a	Alpha-centractin	P61164	1.00119	0.855057	0.715767	0.685618	0.861624	0.932588	14	6	42.613	108.04
Cops2	COP9 signalosome complex subunit 2	P61202	0.963208	1.25989	1.16289	1.23506	1.0912	1.29311	11	11	51.596	37.194
Arf1;Arf3;Arf2	ADP-ribosylation factor 1;ADP-ribosylation factor 3;ADP-ribosylation factor 2	P84078	3.01838	3.29078	2.80305	2.88734	3.14746	2.56769	10	7	20.697	67.345
Rap2b	Ras-related protein Rap-2b	P61226	-0.852742	-1.10689	-0.897583	-0.97194	-1.02105	-1.17019	7	4	20.504	34.495
Stx1b	Syntaxin-1B	P61264	5.46776	5.49893	5.74207	5.6002	5.70395	5.29726	19	16	33.244	322.13
Rab6b	Ras-related protein Rab-6B	P61294	2.97586	2.79786	2.88886	3.07984	3.03734	2.87522	11	5	23.461	93.001
Rpl27	60S ribosomal protein L27	P61358	-0.047879	0.613112	-0.530722	0.0635792	0.0631133	-0.298315	2	2	15.798	5.7725
Vbp1	Prefoldin subunit 3	P61759	0.316743	0.384577	0.0236158	0.141816	0.38839	0.247818	6	6	22.435	11.232
Abat	4-aminobutyrate aminotransferase, mitochondrial	P61922	4.35965	4.27869	4.228	4.27992	4.32929	4.38051	28	28	56.451	323.31
Copz1	Coatomer subunit zeta-1	P61924	-1.50826	-2.07638	-1.34337	-1.76423	-1.86213	-1.64419	2	2	20.198	4.6499
Ap1s1	AP-1 complex subunit sigma-1A	P61967	-4.33895	-3.85486	-3.86201	-3.74679	-4.22512	-4.24989	2	2	18.733	22.16
Nutf2	Nuclear transport factor 2	P61971	0.633249	1.01301	0.308163	0.609652	0.561295	0.381653	3	3	14.478	33.495
Ywhag	14-3-3 protein gamma;14-3-3 protein gamma, N-terminally processed	P61982	5.29592	5.28925	5.26408	5.2347	5.40287	5.33089	21	12	28.302	271.29
Rras2;Rras	Ras-related protein R-Ras2;Ras-related protein R-Ras	P62071	-1.93685	-1.98599	-2.50719	-2.0894	-2.19934	-2.27903	3	3	23.399	21.432
Timm10	Mitochondrial import inner membrane translocase subunit Tim10	P62073	0.8614	0.712665	0.923095	1.01198	0.853578	0.965119	5	5	10.333	16.582
Timm13	Mitochondrial import inner membrane translocase subunit Tim13	P62075	-1.94401	-1.87699	-2.27085	-2.31937	-1.97025	-2.2114	3	2	10.458	3.606
Timm8b	Mitochondrial import inner membrane translocase subunit Tim8 B	P62077	-0.684082	-0.513686	-0.565358	-0.895863	-0.434115	-1.03025	3	3	9.2864	4.6387
Ppp1ca	Serine/threonine-protein phosphatase PP1-alpha catalytic subunit	P62137	-1.17992	-1.11708	-1.07036	-1.2602	-1.20552	-0.92814	10	2	37.54	7.7631
Ppp1cb	Serine/threonine-protein phosphatase PP1-beta catalytic subunit	P62141	-2.75064	-2.11488	-3.43797	-2.5717	-2.29514	-2.54285	9	2	37.186	3.3536
Psmc1	26S protease regulatory subunit 4	P62192	0.0120281	-0.120867	0.101798	0.00873214	0.0357507	-0.124489	10	10	49.184	19.957
Psmc5	26S protease regulatory subunit 8	P62196	1.12704	0.939693	0.835398	0.828123	1.11104	0.878743	12	12	45.626	58.958
Rps8	40S ribosomal protein S8	P62242	-1.01569	-1.61394	-1.6126	-1.3696	-1.56056	-1.2024	5	5	24.205	18.657
Ywhae	14-3-3 protein epsilon	P62259	6.72528	7.00915	6.54388	6.61975	6.9202	6.6349	28	25	29.174	323.31
Rps14	40S ribosomal protein S14	P62264	0.38886	0.702081	0.206605	0.347229	0.268384	0.422149	6	6	16.273	27.063
Rps23	40S ribosomal protein S23	P62267	1.69405	1.90484	1.79046	2.06868	1.56789	1.57864	5	5	15.807	16.008
Rps11	40S ribosomal protein S11	P62281	2.06417	2.27561	1.88501	2.15817	2.23218	1.90024	9	9	18.431	23.353
Rps13	40S ribosomal protein S13	Q921R2	1.7602	1.80622	1.67944	1.8124	1.88133	1.5748	9	9	16.142	34.462
Snrpe	Small nuclear ribonucleoprotein E	P62305	-1.64486	-1.22218	-1.455	-1.17761	-1.03077	-1.34859	2	2	10.803	6.5165
Snrpf	Small nuclear ribonucleoprotein F	P62307	0.0734357	0.287838	-0.178283	-0.313831	0.233836	-0.407071	2	2	9.7251	53.032
Snrpg	Small nuclear ribonucleoprotein G	P62309	0.731138	0.993355	1.16769	0.742653	0.746742	1.08331	4	4	8.496	10.953
Lsm6	U6 snRNA-associated Sm-like protein LSm6	P62313	-3.85304	-3.7418	-3.46632	-4.25969	-3.98351	-3.98396	2	2	9.1275	3.0257
Snrpd2;Gm5449	Small nuclear ribonucleoprotein Sm D2	P62317	0.221882	0.391522	0.290585	0.196574	0.519413	0.374874	4	4	13.527	33.942
Snrpd3	Small nuclear ribonucleoprotein Sm D3	P62320	0.668675	0.607859	0.602329	0.498223	0.853446	0.578107	3	3	13.916	50.047
Psmc6	26S protease regulatory subunit 10B	P62334	1.53407	1.80942	1.67988	1.78373	1.58261	1.86593	14	14	44.172	94.376
Dynlrb1	Dynein light chain roadblock-type 1	P62627	0.951809	0.520539	0.994317	0.864792	0.744976	1.07604	5	5	10.99	63.764
Eef1a2	Elongation factor 1-alpha 2	P62631	2.84281	2.6588	2.92188	2.88432	2.83016	2.86066	24	13	50.454	76.952
Rps4x;Gm15013	40S ribosomal protein S4, X isoform;40S ribosomal protein S4	P62702	2.16393	2.00181	1.97497	2.15995	2.15053	1.81566	11	11	29.597	34.536
Ppp2cb	Serine/threonine-protein phosphatase 2A catalytic subunit beta isoform	P62715	2.52414	2.70338	2.51288	2.4303	2.58817	2.58222	16	3	35.575	242.71
Ap2s1	AP-2 complex subunit sigma	P62743	1.1565	1.60983	0.941291	0.95611	1.40244	0.881748	3	3	17.018	7.4775
Rhob	Rho-related GTP-binding protein RhoB	P62746	0.000678399	-0.36358	0.248913	0.322276	0.0520696	0.00026683	7	5	22.123	13.068
Rps6	40S ribosomal protein S6	P62754	0.959839	1.05864	0.744341	0.919262	1.02733	0.543273	8	8	28.68	51.424
Vsnl1	Visinin-like protein 1	P62761	2.98947	3.21321	2.90545	2.98574	3.20585	3.04493	13	11	22.142	53.327
Mtpn	Myotrophin	P62774	1.94934	1.57557	2.01616	1.85392	1.73003	2.13585	5	5	12.861	40.409
Hist1h4a	Histone H4	P62806	7.75112	8.21669	7.65709	7.72807	8.31141	7.18715	14	14	11.367	323.31
Gabra1;Gabra2	Gamma-aminobutyric acid receptor subunit alpha-1;Gamma-aminobutyric acid receptor subunit alpha-2	P62812	-0.172646	-0.195977	-0.07129	-0.195354	-0.166336	-0.254008	7	5	51.753	11.942
Atp6v1b2	V-type proton ATPase subunit B, brain isoform	P62814	5.16357	5.05475	5.08034	5.1263	5.16322	5.15864	31	31	56.55	323.31
Rab3c	Ras-related protein Rab-3C	P62823	-0.213157	0.0394427	-0.162591	-0.220525	0.0327418	-0.39298	7	4	25.872	21.209
Ran;1700009N14Rik	GTP-binding nuclear protein Ran	P62827	3.64101	3.48659	3.59282	3.58043	3.66807	3.75066	11	11	24.423	101.49
Rpl23	60S ribosomal protein L23	P62830	1.47267	1.81632	1.41376	1.41411	1.78049	1.48985	7	7	14.865	64.704
Rps15	40S ribosomal protein S15	P62843	0.123286	0.24662	0.828068	0.409846	0.52815	0.349417	3	3	17.04	7.1768
Rps24	40S ribosomal protein S24	P62849	-0.979118	-0.564381	-1.49403	-0.973318	-0.726269	-1.27933	2	2	15.423	24.117
Rps26	40S ribosomal protein S26	P62855	-2.56568	-2.27071	-1.8367	-2.1736	-2.67604	-2.72866	2	2	13.015	8.6668
Tceb2	Transcription elongation factor B polypeptide 2	P62869	1.68126	1.67104	1.57079	1.55816	1.66489	1.65467	9	9	13.17	118.88
Gnb1	Guanine nucleotide-binding protein G(I)/G(S)/G(T) subunit beta-1	P62874	5.383	5.30394	5.11801	5.20924	5.14129	5.30973	15	9	37.377	323.31
Gnb2	Guanine nucleotide-binding protein G(I)/G(S)/G(T) subunit beta-2	P62880	2.27581	2.43747	2.17998	2.29135	2.38046	2.26902	12	3	37.331	146.58
Gnb5	Guanine nucleotide-binding protein subunit beta-5	P62881	0.289851	0.210711	0.303673	0.0685467	-0.215501	0.258892	5	5	43.565	10.613
Rpl30	60S ribosomal protein L30	P62889	0.252101	0.472154	0.471643	0.533907	0.494227	0.434315	5	5	12.784	30.837
Cycs	Cytochrome c, somatic	P62897	4.76453	4.73556	4.73292	4.77361	4.85313	4.81765	13	13	11.605	107.89
Rpl31	60S ribosomal protein L31	P62900	-0.17213	0.0635335	-0.187817	0.1658	-0.00741495	-0.154413	4	4	14.463	8.4653
Rps3	40S ribosomal protein S3	P62908	2.26409	1.82559	1.77926	1.93024	2.06436	1.88899	11	11	26.674	105.63
Rpl32	60S ribosomal protein L32	P62911	-0.508221	-0.421339	-0.768204	-0.346154	-0.57641	-1.0567	4	4	15.86	14.212
Rpl8	60S ribosomal protein L8	P62918	2.4192	2.14768	2.0131	2.27816	2.26642	1.31253	6	6	28.024	18.566
Pfn1	Profilin-1;Profilin	P62962	2.87858	3.1388	2.74357	2.75409	2.91324	2.86482	12	6	14.957	190
Crabp1;Crabp2	Cellular retinoic acid-binding protein 1;Cellular retinoic acid-binding protein 2	P62965	-2.55565	-2.36017	-2.84882	-2.27957	-2.23965	-2.64388	2	2	15.591	2.6413
Rps27a;Gm8797;Uba52;Kxd1;Ubc;Ubb	Ubiquitin-40S ribosomal protein S27a;Ubiquitin;40S ribosomal protein S27a;Ubiquitin-60S ribosomal protein L40;Ubiquitin;60S ribosomal protein L40;Polyubiquitin-B;Ubiquitin;Polyubiquitin-C;Ubiquitin;Ubiquitin-related 1;Ubiquitin-related 2	P62983	3.63295	3.64868	3.45219	3.52632	3.60706	3.57158	7	7	17.951	173.72
Rac1;Rac3	Ras-related C3 botulinum toxin substrate 1;Ras-related C3 botulinum toxin substrate 3	Q3TLP8	2.73759	2.70413	2.87792	2.8691	2.78003	2.92535	9	8	23.432	126.13
Pafah1b1	Platelet-activating factor acetylhydrolase IB subunit alpha	P63005	2.53274	2.41882	2.43632	2.48999	2.53732	2.61124	15	15	46.67	36.306
Rab3a	Ras-related protein Rab-3A	P63011	4.55869	4.38602	4.62712	4.50528	4.6047	4.28423	12	9	24.97	174.35
Hspa8	Heat shock cognate 71 kDa protein	P63017	8.08199	8.01531	8.04268	8.03426	8.20487	8.18171	49	32	70.87	323.31
Tpt1	Translationally-controlled tumor protein	P63028	3.58664	3.35591	3.48717	3.59904	3.57834	3.65571	9	9	19.462	40.687
Dnaja1	DnaJ homolog subfamily A member 1	P63037	0.574055	0.428924	0.545456	0.552963	0.485789	0.450765	4	4	44.868	14.006
Hspd1	60 kDa heat shock protein, mitochondrial	P63038	5.61717	5.60248	5.62458	5.63893	5.70541	5.75484	40	40	60.955	323.31
Cplx1	Complexin-1	P63040	4.63907	4.34067	4.52025	4.60574	4.85025	4.57883	8	5	15.122	116.12
Sult4a1	Sulfotransferase 4A1	P63046	-0.962875	-1.00261	-0.765468	-0.825592	-1.01544	-0.643204	2	2	33.053	3.8764
Eif4e	Eukaryotic translation initiation factor 4E	P63073	-0.251859	-0.303339	0.18635	-0.140349	-0.179704	-0.379739	5	5	25.053	18.868
S100a5	Protein S100-A5	P63084	6.10857	6.5134	6.21622	6.54029	6.43484	6.52462	8	8	10.812	139.15
Mapk1	Mitogen-activated protein kinase 1	P63085	4.10134	3.92656	4.07466	3.88083	4.0672	4.00018	14	11	41.275	77.911
Ppp1cc	Serine/threonine-protein phosphatase PP1-gamma catalytic subunit	P63087	1.14082	1.30552	1.2905	1.66677	0.642491	1.43324	10	2	36.983	49.108
Ptn	Pleiotrophin	Q3UZI5	1.7314	2.41689	2.31505	2.51189	2.67217	2.437	3	3	17.414	8.0556
Gnas	Guanine nucleotide-binding protein G(s) subunit alpha isoforms short;Guanine nucleotide-binding protein G(s) subunit alpha isoforms XLas	Z4YKV1	-0.368531	-0.311354	-0.40726	-0.241831	-0.311471	-0.843387	9	6	44.178	16.526
Ywhaz	14-3-3 protein zeta/delta	P63101	7.1732	7.23435	7.16128	7.11472	7.37051	7.26939	26	18	27.771	323.31
Kcna2	Potassium voltage-gated channel subfamily A member 2	P63141	-1.50597	-1.90692	-2.09581	-1.40153	-1.29885	-1.46749	3	3	56.7	14.135
Dynll1;BC048507	Dynein light chain 1, cytoplasmic	P63168	1.92704	2.06541	1.81113	1.71659	2.04655	1.66926	5	3	10.366	45.591
Gng2	Guanine nucleotide-binding protein G(I)/G(S)/G(O) subunit gamma-2	P63213	-3.66855	-3.19274	-3.3791	-3.27117	-4.02006	-4.24061	2	2	7.8501	11.901
Pkia	cAMP-dependent protein kinase inhibitor alpha	P63248	-1.55886	-1.4114	-1.71021	-1.44659	-1.48506	-2.09263	2	2	7.9604	11.621
Rps17	40S ribosomal protein S17	P63276	0.594055	1.05116	0.864039	0.781293	0.98028	0.947099	7	7	15.524	62.326
Prkcg	Protein kinase C gamma type;Protein kinase C	P63318	-0.262915	-0.0469524	-0.347542	-0.0146809	-0.342012	-0.228821	10	9	78.357	25.516
Rala	Ras-related protein Ral-A	P63321	1.19998	1.17618	1.44595	1.4007	1.21248	1.31528	5	5	23.553	23.148
Rps10	40S ribosomal protein S10	P63325	1.02341	0.973499	1.17704	1.02279	1.09897	0.907768	8	8	18.916	25.908
Ppp3ca	Serine/threonine-protein phosphatase 2B catalytic subunit alpha isoform	P63328	3.76756	3.96378	3.65903	3.59521	3.7907	3.69996	18	11	58.643	129.63
Ppp2ca	Serine/threonine-protein phosphatase 2A catalytic subunit alpha isoform	P63330	0.479424	0.475912	0.214603	0.100422	0.581314	0.231181	15	2	35.608	25.339
Phb	Prohibitin	P67778	3.57804	3.61335	3.51524	3.50072	3.74426	3.56008	15	15	29.82	187.79
Rpl22	60S ribosomal protein L22	P67984	0.153279	-0.0635213	0.0324238	0.0876026	0.0298437	-0.142892	4	4	14.759	10.512
Actc1;Acta1;Actg2;Acta2	Actin, alpha cardiac muscle 1;Actin, alpha skeletal muscle;Actin, gamma-enteric smooth muscle;Actin, aortic smooth muscle	P68033	6.52965	6.09335	6.38944	6.38518	6.29279	6.59566	25	7	42.019	135.69
Ube2l3	Ubiquitin-conjugating enzyme E2 L3	P68037	-0.095231	0.284384	0.202651	0.0708932	0.425744	0.192663	4	4	17.861	32.651
Gnb2l1	Guanine nucleotide-binding protein subunit beta-2-like 1;Guanine nucleotide-binding protein subunit beta-2-like 1, N-terminally processed	P68040	0.545026	0.843564	0.300557	0.6673	0.552515	0.545866	10	10	35.076	42.104
Prkacb	cAMP-dependent protein kinase catalytic subunit beta	P68181	0.482058	0.389429	0.811921	0.361463	0.585584	0.434199	5	3	40.707	16.668
Ywhaq	14-3-3 protein theta	P68254	3.93917	4.15696	3.98907	4.06236	4.21799	4.04801	20	12	27.778	256.9
Tubb4b	Tubulin beta-4B chain	P68372	9.48274	9.57875	9.39058	9.36499	9.57843	9.46634	36	2	49.83	323.31
Prkcb	Protein kinase C beta type	P68404	2.0146	1.94726	2.13132	1.92406	2.04149	2.11181	13	10	76.75	32.56
Ywhah	14-3-3 protein eta	P68510	3.6014	3.659	3.61777	3.67482	3.82359	3.67566	20	14	28.211	203.3
Kpnb1	Importin subunit beta-1	P70168	2.44057	2.28964	2.12399	2.1177	2.22217	2.19927	14	14	97.183	85.798
Psmb7	Proteasome subunit beta type-7	P70195	1.31562	0.935359	1.34344	1.22988	1.21738	1.16309	5	5	29.891	31.732
Lxn	Latexin	P70202	-0.971343	-0.66852	-1.09349	-1.19335	-0.643149	-1.16718	3	3	25.492	12.97
Chl1	Neural cell adhesion molecule L1-like protein;Processed neural cell adhesion molecule L1-like protein	P70232	-1.77958	-2.00639	-1.81291	-1.90533	-1.81742	-1.59482	2	2	135.07	3.0587
Pebp1	Phosphatidylethanolamine-binding protein 1;Hippocampal cholinergic neurostimulating peptide	P70296	4.75624	4.93376	4.65523	4.67431	4.92895	4.72105	12	12	20.83	226.34
Stam	Signal transducing adapter molecule 1	Q3UGN9	-0.799864	-0.846337	-0.653698	-0.841561	-0.386873	-0.751081	5	5	51.144	9.8761
Hnrnph2	Heterogeneous nuclear ribonucleoprotein H2	P70333	1.11869	1.10925	1.00381	1.18565	1.0647	0.993212	11	4	49.279	59.745
Rock1	Rho-associated protein kinase 1	P70335	-3.3183	-4.04248	-2.90274	-3.07554	-2.89751	-3.23905	3	2	158.17	3.5841
Hint1	Histidine triad nucleotide-binding protein 1	P70349	4.32277	4.35524	4.3128	4.30577	4.30817	4.41263	8	8	13.777	83.664
Ufd1l	Ubiquitin fusion degradation protein 1 homolog	P70362	-0.678317	-1.07767	-0.897583	-0.855934	-0.603328	-0.993476	6	6	34.481	13.832
Elavl1	ELAV-like protein 1	P70372	1.66134	1.55144	1.53762	1.71134	1.8696	1.36784	10	10	36.169	70.765
Usp9x	Ubiquitin carboxyl-terminal hydrolase;Probable ubiquitin carboxyl-terminal hydrolase FAF-X	Q4FE56	-0.196063	0.107784	0.22219	-0.0931493	-0.11137	-0.0420832	8	8	290.21	17.826
Tp53bp1;Trp53bp1	Tumor suppressor p53-binding protein 1	P70399	-4.66254	-3.84412	-3.85734	-4.8476	-4.82768	-3.73217	2	2	212.73	6.5428
Idh3g	Isocitrate dehydrogenase [NAD] subunit gamma 1, mitochondrial	P70404	3.31561	3.502	3.22771	3.26036	3.48159	3.25051	13	13	42.785	297.97
Slc9a3r1	Na(+)/H(+) exchange regulatory cofactor NHE-RF1	P70441	1.45628	1.33245	1.33517	1.38304	1.36417	1.41697	15	15	38.6	135.67
Bid	BH3-interacting domain death agonist;BH3-interacting domain death agonist p15;BH3-interacting domain death agonist p13;BH3-interacting domain death agonist p11	P70444	-1.74225	-1.30257	-1.79495	-1.62262	-1.39014	-1.60717	3	3	21.951	47.24
Vasp	Vasodilator-stimulated phosphoprotein	P70460	-1.99793	-2.05281	-2.59959	-1.85102	-2.22514	-1.92089	2	2	39.666	5.334
Sparcl1	SPARC-like protein 1	P70663	-0.545898	-0.691587	-0.905231	-1.03078	-0.864035	-1.1164	4	4	72.286	83.384
Naca	Nascent polypeptide-associated complex subunit alpha, muscle-specific form;Nascent polypeptide-associated complex subunit alpha	P70670	0.210651	0.385496	0.105908	0.129985	0.208834	0.108663	5	5	220.5	18.5
Urod	Uroporphyrinogen decarboxylase	P70697	-2.64991	-2.47192	-2.28872	-2.03609	-2.19277	-2.36088	2	2	40.691	10.034
Gaa	Lysosomal alpha-glucosidase	P70699	-0.748373	-0.946772	-1.20352	-0.809335	-0.906581	-0.906148	6	6	106.25	34.017
Cct7	T-complex protein 1 subunit eta	P80313	3.20121	3.12231	3.20716	3.20844	3.18968	3.27822	18	18	59.652	249.26
Cct2	T-complex protein 1 subunit beta	P80314	3.97583	3.96762	4.08288	3.9761	4.01457	4.08005	28	28	57.477	285.46
Cct4	T-complex protein 1 subunit delta	P80315	2.75793	2.61768	2.66516	2.68361	2.71832	2.772	21	21	58.066	204.89
Cct5	T-complex protein 1 subunit epsilon	P80316	4.18473	4.10282	4.26743	4.17728	4.22283	4.33211	27	27	59.623	162.24
Cct6a	T-complex protein 1 subunit zeta	P80317	3.2941	3.10197	3.25118	3.19667	3.21788	3.38472	18	18	58.004	92.077
Cct3	T-complex protein 1 subunit gamma	P80318	3.77001	3.70725	3.74336	3.7629	3.83003	3.83277	25	24	60.629	287.17
Hpca;Hpcal1	Neuron-specific calcium-binding protein hippocalcin;Hippocalcin-like protein 1	P84075	-1.69321	-1.3789	-1.88309	-1.96758	-1.65303	-2.38208	6	2	22.427	7.4343
Arf5	ADP-ribosylation factor 5	P84084	-0.506669	-0.273419	-0.192329	-0.522847	-0.42378	-0.612151	6	3	20.529	6.2793
Cplx2	Complexin-2	P84086	2.65425	2.29115	2.61658	2.58966	2.50924	2.55834	7	4	15.394	26.243
Erh	Enhancer of rudimentary homolog	P84089	-0.883218	-0.398967	-0.427563	-0.182266	-0.356456	-0.167871	6	5	12.259	6.7194
Ap2m1	AP-2 complex subunit mu	Q3TWV4	2.7549	2.74488	2.66302	2.5863	2.73391	2.64686	16	16	49.389	74.818
Rhog	Rho-related GTP-binding protein RhoG	P84096	-0.782489	-0.533262	-0.217222	0.0510862	-0.242248	0.0611939	5	4	21.308	6.2978
Srsf3	Serine/arginine-rich splicing factor 3	P84104	1.89152	1.98082	1.6897	1.6599	2.23357	1.11379	5	5	19.329	42.8
Isoc2a	Isochorismatase domain-containing protein 2A, mitochondrial	P85094	0.47649	0.107144	0.211163	0.619303	0.415652	0.293548	3	3	22.417	20.433
Nptn	Neuroplastin	P97300	3.53125	3.23012	3.65572	3.56839	3.67534	3.65029	10	10	44.373	104.97
Csrp1	Cysteine and glycine-rich protein 1	P97315	0.873675	0.337281	0.808442	0.912083	0.402803	1.086	3	3	20.583	45.082
Rps3a	40S ribosomal protein S3a	P97351	2.65991	2.72976	2.77945	2.83052	2.86533	2.81695	21	21	29.885	80.687
Atp1b3	Sodium/potassium-transporting ATPase subunit beta-3	P97370	-0.944455	0.0622105	0.0967431	-0.220525	-0.223956	-0.245427	5	5	31.775	11.807
G3bp2	Ras GTPase-activating protein-binding protein 2	P97379	-0.835157	-0.566984	-0.896139	-0.789724	-0.474334	-1.09796	6	5	54.087	15.815
Anxa11	Annexin A11;Annexin	P97384	-2.83915	-2.69002	-2.88864	-3.07078	-3.38557	-3.20462	5	5	54.079	12.021
Vps45	Vacuolar protein sorting-associated protein 45	P97390	-1.84327	-1.25727	-1.33878	-1.50527	-1.51282	-1.24663	2	2	65.052	11.402
Anxa4	Annexin A4;Annexin	P97429	-2.64447	-2.84188	-2.76595	-2.99597	-2.41649	-2.5372	3	3	35.915	3.1891
Atp5j	ATP synthase-coupling factor 6, mitochondrial	P97450	3.89959	3.9121	3.89458	4.01895	4.00336	4.04673	5	5	12.496	66.293
Rgs14	Regulator of G-protein signaling 14	P97492	-3.48192	-3.1173	-2.4502	-2.99629	-2.73942	-2.43433	2	2	59.846	3.4535
Gclc	Glutamate--cysteine ligase catalytic subunit	P97494	-2.47643	-2.17924	-2.48051	-2.27188	-2.60983	-2.42507	3	3	72.571	11.233
Sirpa	Tyrosine-protein phosphatase non-receptor type substrate 1	P97797	-3.06733	-3.04321	-3.79809	-3.18279	-2.82275	-2.61899	5	2	56.424	4.3319
Fh	Fumarate hydratase, mitochondrial	P97807	3.93616	4.03194	3.93404	3.968	3.94468	3.98371	19	19	54.356	179
G3bp1	Ras GTPase-activating protein-binding protein 1	P97855	-2.6521	-2.35098	-3.56871	-2.39089	-2.4205	-3.26735	5	4	51.828	11.058
Lama4	Laminin subunit alpha-4	P97927	-3.49368	-2.60376	-3.03804	-2.5515	-3.00518	-3.79884	2	2	201.82	2.2015
Arvcf	Armadillo repeat protein deleted in velo-cardio-facial syndrome homolog	P98203	-2.65193	-2.25207	-2.69854	-3.00006	-2.62882	-2.26863	6	6	105.06	74.487
Tubb5	Tubulin beta-5 chain	P99024	4.78332	4.69851	4.86466	4.60646	4.79868	4.81363	33	6	49.67	206.97
Psmb4	Proteasome subunit beta type-4	P99026	1.75108	1.87504	1.77831	1.82225	1.67684	1.98577	9	9	29.116	144.93
Rplp2	60S acidic ribosomal protein P2	P99027	0.824022	1.41757	0.997727	0.840933	1.05183	0.570272	3	3	11.651	44.264
Uqcrh	Cytochrome b-c1 complex subunit 6, mitochondrial	P99028	3.50292	3.93502	3.91038	4.05128	3.6125	3.91472	5	5	10.435	114.69
Prdx5	Peroxiredoxin-5, mitochondrial	P99029	4.45162	4.87431	4.67416	4.79034	4.62933	4.76681	12	12	21.897	175.87
Stx2	Syntaxin-2	Q3TJ55	-2.26178	-1.75037	-1.78936	-1.69328	-1.81852	-1.64574	3	2	33.203	3.7655
Cpe	Carboxypeptidase E	Q00493	1.1731	1.11806	1.03581	1.09347	1.114	1.17458	8	8	53.255	27.438
G6pdx	Glucose-6-phosphate 1-dehydrogenase X;Glucose-6-phosphate 1-dehydrogenase	Q00612	2.3896	2.44402	2.27555	2.47276	2.38267	2.53689	21	20	59.262	90.655
Apoa1	Apolipoprotein A-I;Proapolipoprotein A-I;Truncated apolipoprotein A-I	Q00623	3.48041	3.48409	3.609	3.43755	3.41273	3.65274	17	17	30.615	140.03
Rbp1	Retinol-binding protein 1	Q00915	-0.5246	-0.71271	-0.535123	-0.424945	-0.299158	-0.471152	3	3	15.846	8.3051
Hnrnpul2	Heterogeneous nuclear ribonucleoprotein U-like protein 2	Q00PI9	3.02991	2.86281	3.08232	2.98228	2.96579	3.00594	20	20	84.939	178.6
[truncated: 1,156 more rows]
