# Supplementary material for: Network-Driven Proteogenomics Unveils an Aging-Related Imbalance in the Olfactory IκBα-NFκB p65 Complex Functionality in Tg2576 Alzheimer’s Disease Mouse Model
Source: Int J Mol Sci. 2017 Oct 27;18(11):2260. doi: 10.3390/ijms18112260 (PMC5713230; doi:10.3390/ijms18112260)
Supplement: Supplementary file 1 [file ijms-18-02260-s001.zip › Table S2. Differetial proteome in aged Tg2576 OBs.xlsx]

## Sheet: Diff prot aged Tg2576 OBs
		Table S2. Differential OB proteome detected in aged Tg2576 mice.
Gene names	Protein IDs	Protein names	Unique peptides	Seq. coverage [%]	Score	MS/MS count	log pvalue	pvalue	Log2 Fold Change	Fold Change
Chmp3	Q9CQ10	Charged multivesicular body protein 3	2	8.5	3.89	3	1.65305	0.0222305	-0.714545	0.609397
Fdxr	Q61578	NADPH:adrenodoxin oxidoreductase, mitochondrial	2	6.9	3.867	3	1.34863	0.0448093	-0.620707	0.650352
Rpl18	A0A1B0GSF7	60S ribosomal protein L18	4	27.2	16.694	12	1.32014	0.0478476	-0.59574	0.661705
Smarce1	O54941	SWI/SNF-related matrix-associated actin-dependent regulator of chromatin subfamily E member 1	3	9.5	12.052	4	1.48095	0.0330411	-0.507652	0.703366
Gorasp2	A2ATI9	Golgi reassembly-stacking protein 2	3	12.1	16.077	7	1.63899	0.0229619	-0.461804	0.726078
Ksr1	Q5SXE4	Kinase suppressor of Ras 1	2	3.6	3.7182	2	1.89649	0.0126915	-0.443346	0.735427
Avl9	Q80U56	Late secretory pathway protein AVL9 homolog	2	3.5	20.916	3	2.32097	0.00477562	-0.438792	0.737752
Cbs	Q91WT9	Cystathionine beta-synthase	2	3.2	2.7138	3	2.32064	0.00477921	-0.435327	0.739526
Anxa11	P97384	Annexin A11;Annexin	5	12.3	12.021	7	1.71944	0.0190792	-0.414386	0.750339
Rpl28	P41105	60S ribosomal protein L28	3	19.7	7.0918	4	2.48863	0.00324617	-0.387659	0.764369
Pip4k2a	O70172	Phosphatidylinositol 5-phosphate 4-kinase type-2 alpha	3	19.5	15.451	4	2.19875	0.00632778	-0.384057	0.76628
Ssbp1	Q8R2K3	Single-stranded DNA-binding protein;Single-stranded DNA-binding protein, mitochondrial	4	33.1	40.476	11	1.82655	0.014909	0.398549	1.31818
Srpr	Q9DBG7	Signal recognition particle receptor subunit alpha	2	3.3	2.683	4	1.52123	0.0301143	0.473548	1.38852
Gfap	P03995	Glial fibrillary acidic protein	38	73.7	323.31	334	1.31025	0.0489492	0.47829	1.39309
Apoe	P08226	Apolipoprotein E	21	51.8	154.72	82	1.53546	0.0291436	0.496461	1.41075
Rab5b	P61021	Ras-related protein Rab-5B	2	25.1	17.871	7	1.48019	0.0330984	0.532085	1.44602
Aimp2	Q8R3V2	Aminoacyl tRNA synthase complex-interacting multifunctional protein 2	2	8.9	3.0011	4	1.3729	0.0423742	0.536891	1.45084
Sbf1	Q6ZPE2	Myotubularin-related protein 5	5	4.4	110.12	13	1.35781	0.0438718	0.548928	1.463
Ap1g1	Q8CBB7	AP-1 complex subunit gamma-1	4	5.2	11.443	5	1.45364	0.035185	0.574016	1.48866
Cnksr2	A2AI78	Connector enhancer of kinase suppressor of ras 2	2	3.5	3.4975	2	2.40298	0.00395382	0.598315	1.51395
Cope	D3Z315	Coatomer subunit epsilon	2	15.4	3.6167	3	1.47042	0.0338519	0.648061	1.56706
Mt3	P28184	Metallothionein-3	2	23.5	6.7985	8	1.47468	0.0335216	0.662095	1.58238
Nol3	Q9D1X0	Nucleolar protein 3	2	13.6	5.4652	2	1.33177	0.0465836	0.902997	1.86995
Syne2	E9QP46	Nesprin-2	2	0.3	2.3129	2	1.84204	0.0143865	1.27025	2.41203
App	P12023	Amyloid beta A4 protein;N-APP;Soluble APP-alpha;Soluble APP-beta;C99;Beta-amyloid protein 42;Beta-amyloid protein 40;C83;P3(42);P3(40);C80;Gamma-secretase C-terminal fragment 59;Gamma-secretase C-terminal fragment 57;Gamma-secretase C-terminal fragment 50;C31	14	19.7	310.53	106	3.45261	0.000352691	2.48086	5.58232

## Sheet: PROTEIN FUNCTIONS
Table S2. Differential OB proteome detected in aged Tg2576 mice.
Charged multivesicular body protein 3	Probable core component of the endosomal sorting required for transport complex III (ESCRT-III) which is involved in multivesicular bodies (MVBs) formation and sorting of endosomal cargo proteins into MVBs. MVBs contain intraluminal vesicles (ILVs) that are generated by invagination and scission from the limiting membrane of the endosome and mostly are delivered to lysosomes enabling degradation …
NADPH:adrenodoxin oxidoreductase, mitochondrial	Serves as the first electron transfer protein in all the mitochondrial P450 systems. Including cholesterol side chain cleavage in all steroidogenic tissues, steroid 11-beta hydroxylation in the adrenal cortex, 25-OH-vitamin D3-24 hydroxylation in the kidney, and sterol C-27 hydroxylation in the liver.
60S ribosomal protein L18	Component of the large ribosomal subunit
SWI/SNF-related matrix-associated actin-dependent regulator of chromatin subfamily E member 1	Involved in transcriptional activation and repression of select genes by chromatin remodeling (alteration of DNA-nucleosome topology). Belongs to the neural progenitors-specific chromatin remodeling complex (npBAF complex) and the neuron-specific chromatin remodeling complex (nBAF complex). During neural development a switch from a stem/progenitor to a postmitotic chromatin remodeling mechanism o…
Golgi reassembly-stacking protein 2	Plays a role in the assembly and membrane stacking of the Golgi cisternae, and in the process by which Golgi stacks reform after mitotic breakdown. May regulate the intracellular transport and presentation of a defined set of transmembrane proteins, such as transmembrane TGFA
Kinase suppressor of Ras 1	Scaffolding protein that is part of a multiprotein signaling complex. Promotes phosphorylation of Raf family members and activation of downstream MAP kinases. Promotes activation of MAPK1 and/or MAPK3, both in response to EGF and to cAMP. Does not have kinase activity by itself
Late secretory pathway protein AVL9 homolog	Functions in cell migration
Cystathionine beta-synthase	Hydro-lyase catalyzing the first step of the transsulfuration pathway, where the hydroxyl group of L-serine is displaced by L-homocysteine in a beta-replacement reaction to form L-cystathionine, the precursor of L-cysteine. This catabolic route allows the elimination of L-methionine and the toxic metabolite L-homocysteine (PubMed:23981774, PubMed:20506325, PubMed:23974653). Also involved in the p…
Annexin A11	Binds specifically to calcyclin in a calcium-dependent manner (By similarity). Required for midbody formation and completion of the terminal phase of cytokinesis
60S ribosomal protein L28	Component of the large ribosomal subunit
Phosphatidylinositol 5-phosphate 4-kinase type-2 alpha	Catalyzes the phosphorylation of phosphatidylinositol 5-phosphate (PtdIns5P) on the fourth hydroxyl of the myo-inositol ring, to form phosphatidylinositol 4,5-bisphosphate (PtdIns(4,5)P2). May exert its function by regulating the levels of PtdIns5P, which functions in the cytosol by increasing AKT activity and in the nucleus signals through ING2. May regulate the pool of cytosolic PtdIns5P in res…
Single-stranded DNA-binding protein, mitochondrial	This protein binds preferentially and cooperatively to ss-DNA. Probably involved in mitochondrial DNA replication. Associates with mitochondrial DNA
Signal recognition particle receptor subunit alpha	Component of the SRP (signal recognition particle) receptor. Ensures, in conjunction with the signal recognition particle, the correct targeting of the nascent secretory proteins to the endoplasmic reticulum membrane system (By similarity)
Glial fibrillary acidic protein	GFAP, a class-III intermediate filament, is a cell-specific marker that, during the development of the central nervous system, distinguishes astrocytes from other glial cells.
Apolipoprotein E	Mediates the binding, internalization, and catabolism of lipoprotein particles. It can serve as a ligand for the LDL (apo B/E) receptor and for the specific apo-E receptor (chylomicron remnant) of hepatic tissues
Ras-related protein Rab-5B	Protein transport. Probably involved in vesicular traffic (By similarity).
Aminoacyl tRNA synthase complex-interacting multifunctional protein 2	Required for assembly and stability of the aminoacyl-tRNA synthase complex. Mediates ubiquitination and degradation of FUBP1, a transcriptional activator of MYC, leading to MYC down-regulation which is required for aveolar type II cell differentiation. Blocks MDM2-mediated ubiquitination and degradation of p53/TP53. Functions as a proapoptotic factor.
Myotubularin-related protein 5	Probable pseudophosphatase. Lacks several amino acids in the catalytic pocket which renders it catalytically inactive as a phosphatase. The pocket is however sufficiently preserved to bind phosphorylated substrates, and maybe protect them from phosphatases. Inhibits myoblast differentiation in vitro and induces oncogenic transformation in fibroblasts. According to PubMed:20937701, may function as…
AP-1 complex subunit gamma-1	Subunit of clathrin-associated adaptor protein complex 1 that plays a role in protein sorting in the late-Golgi/trans-Golgi network (TGN) and/or endosomes. The AP complexes mediate both the recruitment of clathrin to membranes and the recognition of sorting signals within the cytosolic tails of transmembrane cargo molecules.
Connector enhancer of kinase suppressor of ras 2	May function as an adapter protein or regulator of Ras signaling pathways
Coatomer subunit epsilon	The coatomer is a cytosolic protein complex that binds to dilysine motifs and reversibly associates with Golgi non-clathrin-coated vesicles, which further mediate biosynthetic protein transport from the ER, via the Golgi up to the trans Golgi network. The coatomer complex is required for budding from Golgi membranes, and is essential for the retrograde Golgi-to-ER transport of dilysine-tagged pro…
Metallothionein-3	Binds heavy metals. Contains three zinc and three copper atoms per polypeptide chain and only a negligible amount of cadmium. Inhibits survival and neurite formation of cortical neurons in vitro.
Nucleolar protein 3	Isoform 2: Functions as an apoptosis repressor that blocks multiple modes of cell death. Inhibits extrinsic apoptotic pathways through two different ways. Firstly by interacting with FAS and FADD upon FAS activation blocking death-inducing signaling complex (DISC) assembly (By similarity). Secondly by interacting with CASP8 in a mitochondria localization- and phosphorylation-dependent manner, lim…
Nesprin-2	Multi-isomeric modular protein which forms a linking network between organelles and the actin cytoskeleton to maintain the subcellular spatial organization. As a component of the LINC (LInker of Nucleoskeleton and Cytoskeleton) complex involved in the connection between the nuclear lamina and the cytoskeleton. The nucleocytoplasmic interactions established by the LINC complex play an important ro…
Amyloid beta A4 protein
