# Supplementary material for: Network-Driven Proteogenomics Unveils an Aging-Related Imbalance in the Olfactory IκBα-NFκB p65 Complex Functionality in Tg2576 Alzheimer’s Disease Mouse Model
Source: Int J Mol Sci. 2017 Oct 27;18(11):2260. doi: 10.3390/ijms18112260 (PMC5713230; doi:10.3390/ijms18112260)
Supplement: Supplementary file 1 [file ijms-18-02260-s001.zip › Table S3. Transcriptomics aged Tg2576 OBs.xlsx]

## Sheet: TG2576_18MvsWT_18M
probeset_id	GeneID	GeneName	GeneDescription	TranscriptID	DBName	TranscriptDescription	logFC	AveExpr	t	P.Value	adj.P.Val	B
TC0100000678.mm.2	NM_001004173	Sgpp2	sphingosine-1-phosphate phosphotase 2	NM_001004173	RefSeq	Mus musculus sphingosine-1-phosphate phosphotase 2 (Sgpp2), mRNA.	0.643171	9.33701	5.96296	1.21391e-05	0.256511	0.116645
TC0500000907.mm.2	XM_889253.3	Gm6523	PREDICTED: predicted gene 6523 (Gm6523), mRNA.	XM_889253.3	MGI/Jackson Lab	PREDICTED: predicted gene 6523 (Gm6523), mRNA.	-0.530274	5.85756	-4.88515	0.000118985	0.603993	-0.818934
TC0500000910.mm.2	ENSMUST00000163216	Gm7942	predicted gene 7942 [Source:MGI Symbol;Acc:MGI:3646599]	ENSMUST00000163216	ENSEMBL	predicted gene 7942 [gene_biotype:protein_coding transcript_biotype:protein_coding]	-0.530274	5.85756	-4.88515	0.000118985	0.603993	-0.818934
TC0400003100.mm.2	NM_028979	Cyp2j9	cytochrome P450, family 2, subfamily j, polypeptide 9	NM_028979	RefSeq	Mus musculus cytochrome P450, family 2, subfamily j, polypeptide 9 (Cyp2j9), mRNA.	0.505806	8.97208	4.84562	0.00012968	0.603993	-0.856706
TC1600000793.mm.2	NM_008849	Pou1f1	POU domain, class 1, transcription factor 1	NM_008849	RefSeq	Mus musculus POU domain, class 1, transcription factor 1 (Pou1f1), mRNA.	-0.443793	5.70569	-4.76239	0.000155514	0.603993	-0.937008
TC1900001691.mm.2	NM_008149	Gpam	glycerol-3-phosphate acyltransferase, mitochondrial	NM_008149	RefSeq	Mus musculus glycerol-3-phosphate acyltransferase, mitochondrial (Gpam), mRNA.	0.529055	10.821	4.68663	0.000183573	0.603993	-1.01102
TC0400003096.mm.2	NM_001104927	Cyp2j8	cytochrome P450, family 2, subfamily j, polypeptide 8	NM_001104927	RefSeq	Mus musculus cytochrome P450, family 2, subfamily j, polypeptide 8 (Cyp2j8), mRNA.	-0.508187	5.72308	-4.64738	0.000200083	0.603993	-1.04971
TC0800002529.mm.2	NM_021356	Gab1	growth factor receptor bound protein 2-associated protein 1	NM_021356	RefSeq	Mus musculus growth factor receptor bound protein 2-associated protein 1 (Gab1), transcript variant 2, mRNA.	0.504531	9.19675	4.40377	0.000342301	0.70844	-1.29483
TC0900001434.mm.2	NM_172775	Plxnb1	plexin B1	NM_172775	RefSeq	Mus musculus plexin B1 (Plxnb1), mRNA.	0.438691	8.78447	4.28754	0.000442815	0.70844	-1.41473
TC0900000051.mm.2	NM_001030289	Mmp27	matrix metallopeptidase 27	NM_001030289	RefSeq	Mus musculus matrix metallopeptidase 27 (Mmp27), transcript variant 1, mRNA.	-0.406728	5.93178	-4.26673	0.00046374	0.70844	-1.4364
TC0300000299.mm.2	NM_183221	Fat4	FAT tumor suppressor homolog 4 (Drosophila)	NM_183221	RefSeq	Mus musculus FAT tumor suppressor homolog 4 (Drosophila) (Fat4), mRNA.	0.383745	9.28802	4.16745	0.000578148	0.70844	-1.54051
TC1200000021.mm.2	NM_001159536	Adcy3	adenylate cyclase 3	NM_001159536	RefSeq	Mus musculus adenylate cyclase 3 (Adcy3), transcript variant 2, mRNA.	0.520965	9.70143	4.14923	0.000602058	0.70844	-1.55977
TC0300001697.mm.2	NM_001122759	Pde7a	phosphodiesterase 7A	NM_001122759	RefSeq	Mus musculus phosphodiesterase 7A (Pde7a), transcript variant 2, mRNA.	-0.429162	7.20011	-4.13541	0.000620843	0.70844	-1.57439
TC1500001760.mm.2	NM_134089	Scrib	scribbled homolog (Drosophila)	NM_134089	RefSeq	Mus musculus scribbled homolog (Drosophila) (Scrib), transcript variant 1, mRNA.	0.408614	10.2011	4.11422	0.000650815	0.70844	-1.59686
TC1700001856.mm.2	NM_001204333	Cyp4f14	cytochrome P450, family 4, subfamily f, polypeptide 14	NM_001204333	RefSeq	Mus musculus cytochrome P450, family 4, subfamily f, polypeptide 14 (Cyp4f14), transcript variant 4, mRNA.	0.493033	8.24625	4.07705	0.000706936	0.70844	-1.63641
TC0700001615.mm.2	NM_020616	Akip1	A kinase (PRKA) interacting protein 1	NM_020616	RefSeq	Mus musculus A kinase (PRKA) interacting protein 1 (Akip1), mRNA.	0.400027	7.93035	4.07472	0.000710606	0.70844	-1.63889
TC0900001173.mm.2	NM_178711	Plscr4	phospholipid scramblase 4	NM_178711	RefSeq	Mus musculus phospholipid scramblase 4 (Plscr4), mRNA.	0.446058	6.53697	4.05412	0.000743958	0.70844	-1.6609
TC0300003036.mm.2	NM_008811	Pdha2	pyruvate dehydrogenase E1 alpha 2	NM_008811	RefSeq	Mus musculus pyruvate dehydrogenase E1 alpha 2 (Pdha2), mRNA.	0.593241	5.75527	4.03147	0.000782436	0.70844	-1.68514
TC0700004201.mm.2	NM_007672	Cdr2	cerebellar degeneration-related 2	NM_007672	RefSeq	Mus musculus cerebellar degeneration-related 2 (Cdr2), mRNA.	0.360615	8.38498	4.0217	0.00079965	0.70844	-1.69562
TC0200003560.mm.2	NM_001139509	Nr4a2	nuclear receptor subfamily 4, group A, member 2	NM_001139509	RefSeq	Mus musculus nuclear receptor subfamily 4, group A, member 2 (Nr4a2), transcript variant 2, mRNA.	-0.562419	9.63105	-4.02061	0.000801606	0.70844	-1.69679
TC1300000596.mm.2	NM_029173	Nxnl2	nucleoredoxin-like 2	NM_029173	RefSeq	Mus musculus nucleoredoxin-like 2 (Nxnl2), mRNA.	0.515381	7.89648	4.01433	0.000812898	0.70844	-1.70354
TC0700004428.mm.2	NM_009479	Uros	uroporphyrinogen III synthase	NM_009479	RefSeq	Mus musculus uroporphyrinogen III synthase (Uros), transcript variant 2, mRNA.	0.369955	6.95478	4.00538	0.000829266	0.70844	-1.71315
TC1100000900.mm.2	NM_001159367	Per1	period circadian clock 1	NM_001159367	RefSeq	Mus musculus period circadian clock 1 (Per1), transcript variant 2, mRNA.	-0.37303	10.3706	-3.98335	0.000870974	0.70844	-1.73685
TC0500000437.mm.2	NM_013503	Drd5	dopamine receptor D5	NM_013503	RefSeq	Mus musculus dopamine receptor D5 (Drd5), mRNA.	0.36314	7.76359	3.97167	0.000893926	0.70844	-1.74944
TC0300001368.mm.2	NM_028946	Slc9b1	solute carrier family 9, subfamily B (NHA1, cation proton antiporter 1), member 1	NM_028946	RefSeq	Mus musculus solute carrier family 9, subfamily B (NHA1, cation proton antiporter 1), member 1 (Slc9b1), mRNA.	-0.791221	5.80307	-3.96769	0.000901891	0.70844	-1.75374
TC1000001645.mm.2	NM_146930	Olfr791	olfactory receptor 791	NM_146930	RefSeq	Mus musculus olfactory receptor 791 (Olfr791), mRNA.	-0.47027	5.90723	-3.95059	0.000936931	0.70844	-1.77221
TC0200000886.mm.2	ENSMUST00000112589	Gm11099	predicted gene 11099 [Source:MGI Symbol;Acc:MGI:3779335]	ENSMUST00000112589	ENSEMBL	predicted gene 11099 [gene_biotype:protein_coding transcript_biotype:protein_coding]	-0.916819	5.08621	-3.90995	0.00102575	0.70844	-1.81624
TC1200001648.mm.2	ENSMUST00000171007	D630036H23Rik	RIKEN cDNA D630036H23 gene [Source:MGI Symbol;Acc:MGI:3704386]	ENSMUST00000171007	ENSEMBL	RIKEN cDNA D630036H23 gene [gene_biotype:protein_coding transcript_biotype:protein_coding]	0.482415	6.1206	3.8876	0.00107814	0.70844	-1.84053
TC1900001095.mm.2	NM_019699	Fads2	fatty acid desaturase 2	NM_019699	RefSeq	Mus musculus fatty acid desaturase 2 (Fads2), mRNA.	0.364298	12.5115	3.88226	0.00109104	0.70844	-1.84633
TC1500001712.mm.2	NM_001276684	Arc	activity regulated cytoskeletal-associated protein	NM_001276684	RefSeq	Mus musculus activity regulated cytoskeletal-associated protein (Arc), transcript variant 2, mRNA.	-0.632929	9.82489	-3.85938	0.00114813	0.70844	-1.87127
TC0400002962.mm.2	NM_172870	Bnc2	basonuclin 2	NM_172870	RefSeq	Mus musculus basonuclin 2 (Bnc2), mRNA.	0.661076	8.85419	3.85186	0.00116754	0.70844	-1.87948
TC1500002171.mm.2	NM_001011778	Olfr285	olfactory receptor 285	NM_001011778	RefSeq	Mus musculus olfactory receptor 285 (Olfr285), mRNA.	0.415974	6.68989	3.84051	0.00119744	0.70844	-1.89187
TC0700004404.mm.2	NM_029935	Chst15	carbohydrate (N-acetylgalactosamine 4-sulfate 6-O) sulfotransferase 15	NM_029935	RefSeq	Mus musculus carbohydrate (N-acetylgalactosamine 4-sulfate 6-O) sulfotransferase 15 (Chst15), mRNA.	0.388634	9.3343	3.83496	0.00121237	0.70844	-1.89794
TC0200000683.mm.2	NM_001081010	Olfr367-ps	olfactory receptor 367, pseudogene	NM_001081010	RefSeq	Mus musculus olfactory receptor 367, pseudogene (Olfr367-ps), mRNA.	-0.398573	5.59848	-3.80367	0.00129994	0.70844	-1.93221
TC1700002345.mm.2	NM_175333	Slc25a41	solute carrier family 25, member 41	NM_175333	RefSeq	Mus musculus solute carrier family 25, member 41 (Slc25a41), mRNA.	-0.630545	8.36695	-3.80313	0.00130148	0.70844	-1.93279
TC0100001026.mm.2	NM_172852	Serpinb13	serine (or cysteine) peptidase inhibitor, clade B (ovalbumin), member 13	NM_172852	RefSeq	Mus musculus serine (or cysteine) peptidase inhibitor, clade B (ovalbumin), member 13 (Serpinb13), mRNA.	-0.417569	5.19495	-3.79831	0.00131555	0.70844	-1.93808
TC1100002301.mm.2	NM_018861	Slc1a4	solute carrier family 1 (glutamate/neutral amino acid transporter), member 4	NM_018861	RefSeq	Mus musculus solute carrier family 1 (glutamate/neutral amino acid transporter), member 4 (Slc1a4), mRNA.	0.458045	8.54838	3.78074	0.00136807	0.70844	-1.95737
TC0700002318.mm.2	NM_145848	Vmn1r71	vomeronasal 1 receptor 71	NM_145848	RefSeq	Mus musculus vomeronasal 1 receptor 71 (Vmn1r71), mRNA.	0.451491	5.02284	3.7781	0.00137616	0.70844	-1.96027
TC0700002477.mm.2	NM_008036	Fosb	FBJ osteosarcoma oncogene B	NM_008036	RefSeq	Mus musculus FBJ osteosarcoma oncogene B (Fosb), mRNA.	-0.695096	10.6987	-3.7758	0.00138324	0.70844	-1.9628
TC0X00003327.mm.2	NM_181315	Car5b	carbonic anhydrase 5b, mitochondrial	NM_181315	RefSeq	Mus musculus carbonic anhydrase 5b, mitochondrial (Car5b), mRNA.	0.709763	9.14459	3.77003	0.00140114	0.70844	-1.96915
TC1200001450.mm.2	NM_144551	Trib2	tribbles homolog 2 (Drosophila)	NM_144551	RefSeq	Mus musculus tribbles homolog 2 (Drosophila) (Trib2), mRNA.	0.364987	9.48432	3.7589	0.00143632	0.70844	-1.98139
TC1000002419.mm.2	NR_026944	Gm10941	predicted gene 10941	NR_026944	RefSeq	Mus musculus predicted gene 10941 (Gm10941), long non-coding RNA.	0.5018	6.55958	3.75564	0.00144681	0.70844	-1.98499
TC0700000162.mm.2	NM_001004762	Pla2g4c	phospholipase A2, group IVC (cytosolic, calcium-independent)	NM_001004762	RefSeq	Mus musculus phospholipase A2, group IVC (cytosolic, calcium-independent) (Pla2g4c), transcript variant 2, mRNA.	-0.37923	6.7797	-3.74991	0.00146537	0.70844	-1.99129
TC1300002082.mm.2	NM_008373	Il9	interleukin 9	NM_008373	RefSeq	Mus musculus interleukin 9 (Il9), mRNA.	-0.391537	7.04802	-3.74693	0.00147515	0.70844	-1.99458
TC0200004159.mm.2	NM_001136055	Cd82	CD82 antigen	NM_001136055	RefSeq	Mus musculus CD82 antigen (Cd82), transcript variant 2, mRNA.	0.56665	10.1535	3.7233	0.0015549	0.708819	-2.02064
TC0600000914.mm.2	NM_013586	Loxl3	lysyl oxidase-like 3	NM_013586	RefSeq	Mus musculus lysyl oxidase-like 3 (Loxl3), mRNA.	0.466258	9.54244	3.69359	0.00166128	0.708819	-2.05349
TC0900002086.mm.2	NM_146612	Olfr968	olfactory receptor 968	NM_146612	RefSeq	Mus musculus olfactory receptor 968 (Olfr968), mRNA.	-0.352303	4.9977	-3.6851	0.00169301	0.708819	-2.06289
TC1200000874.mm.2	ENSMUST00000169669	Samd15	sterile alpha motif domain containing 15	ENSMUST00000169669	ENSEMBL	sterile alpha motif domain containing 15 [gene_biotype:protein_coding transcript_biotype:protein_coding]	-0.335527	8.25297	-3.68446	0.00169543	0.708819	-2.0636
TC0200003834.mm.2	NM_011356	Frzb	frizzled-related protein	NM_011356	RefSeq	Mus musculus frizzled-related protein (Frzb), mRNA.	0.538608	10.3405	3.67862	0.0017176	0.708819	-2.07007
TC1900001562.mm.2	NM_009127	Scd1	stearoyl-Coenzyme A desaturase 1	NM_009127	RefSeq	Mus musculus stearoyl-Coenzyme A desaturase 1 (Scd1), mRNA.	0.506413	10.0003	3.67498	0.00173158	0.708819	-2.0741
TC1600001638.mm.2	NM_001007460	Zdhhc23	zinc finger, DHHC domain containing 23	NM_001007460	RefSeq	Mus musculus zinc finger, DHHC domain containing 23 (Zdhhc23), mRNA.	0.51151	8.93051	3.67271	0.00174035	0.708819	-2.07662
TC0700004464.mm.2	NM_001113414	Ebf3	early B cell factor 3	NM_001113414	RefSeq	Mus musculus early B cell factor 3 (Ebf3), transcript variant 2, mRNA.	0.723888	8.28468	3.66329	0.00177727	0.708819	-2.08707
TC1600000368.mm.2	NM_001127259	Trp63	transformation related protein 63	NM_001127259	RefSeq	Mus musculus transformation related protein 63 (Trp63), transcript variant 1, mRNA.	0.619898	7.43007	3.66315	0.00177783	0.708819	-2.08723
TC0700001101.mm.2	NM_001199224	Agbl1	ATP/GTP binding protein-like 1	NM_001199224	RefSeq	Mus musculus ATP/GTP binding protein-like 1 (Agbl1), mRNA.	-0.375604	7.24911	-3.59855	0.00205273	0.747186	-2.15907
TC0200001951.mm.2	NM_001159593	Slc20a1	solute carrier family 20, member 1	NM_001159593	RefSeq	Mus musculus solute carrier family 20, member 1 (Slc20a1), transcript variant 2, mRNA.	0.324618	8.48815	3.58927	0.00209554	0.747186	-2.16941
TC0100002938.mm.2	NR_027901	2900060B14Rik	RIKEN cDNA 2900060B14 gene	NR_027901	RefSeq	Mus musculus RIKEN cDNA 2900060B14 gene (2900060B14Rik), long non-coding RNA.	-0.442394	11.1877	-3.58673	0.00210743	0.747186	-2.17225
TC0600003600.mm.2	NM_023493	Cml5	camello-like 5	NM_023493	RefSeq	Mus musculus camello-like 5 (Cml5), mRNA.	0.568404	6.43282	3.57987	0.00213983	0.747186	-2.17991
TC0500002790.mm.2	NM_001285511	Cnot6l	CCR4-NOT transcription complex, subunit 6-like	NM_001285511	RefSeq	Mus musculus CCR4-NOT transcription complex, subunit 6-like (Cnot6l), transcript variant 3, mRNA.	-0.34628	9.13906	-3.57548	0.00216083	0.747186	-2.18481
TC0700003797.mm.2	NM_001111043	Serpinh1	serine (or cysteine) peptidase inhibitor, clade H, member 1	NM_001111043	RefSeq	Mus musculus serine (or cysteine) peptidase inhibitor, clade H, member 1 (Serpinh1), transcript variant 2, mRNA.	0.433677	7.69913	3.57462	0.00216497	0.747186	-2.18577
TC0700001959.mm.2	NM_011212	Ptpre	protein tyrosine phosphatase, receptor type, E	NM_011212	RefSeq	Mus musculus protein tyrosine phosphatase, receptor type, E (Ptpre), transcript variant 2, mRNA.	0.386994	8.48638	3.57256	0.00217491	0.747186	-2.18807
TC1400000742.mm.2	NM_001205181	Abhd4	abhydrolase domain containing 4	NM_001205181	RefSeq	Mus musculus abhydrolase domain containing 4 (Abhd4), transcript variant 2, mRNA.	0.350446	10.4895	3.5724	0.0021757	0.747186	-2.18825
TC0400000529.mm.2	NM_015743	Nr4a3	nuclear receptor subfamily 4, group A, member 3	NM_015743	RefSeq	Mus musculus nuclear receptor subfamily 4, group A, member 3 (Nr4a3), transcript variant 1, mRNA.	-0.678274	9.89906	-3.56898	0.0021923	0.747186	-2.19207
TC0600000822.mm.2	NM_145568	Krcc1	lysine-rich coiled-coil 1	NM_145568	RefSeq	Mus musculus lysine-rich coiled-coil 1 (Krcc1), mRNA.	0.46709	7.89374	3.56168	0.00222818	0.747358	-2.20023
TC0800001358.mm.2	NM_024437	Nudt7	nudix (nucleoside diphosphate linked moiety X)-type motif 7	NM_024437	RefSeq	Mus musculus nudix (nucleoside diphosphate linked moiety X)-type motif 7 (Nudt7), transcript variant 1, mRNA.	0.425964	7.99906	3.5484	0.00229493	0.757722	-2.21507
TC1900001440.mm.2	XM_003085248.1	F530104D19Rik	PREDICTED: RIKEN cDNA F530104D19 gene (F530104D19Rik), mRNA.	XM_003085248.1	MGI/Jackson Lab	PREDICTED: RIKEN cDNA F530104D19 gene (F530104D19Rik), mRNA.	-0.374313	6.95197	-3.50804	0.00251027	0.793057	-2.26027
TC0600002227.mm.2	NM_153175	Gimap6	GTPase, IMAP family member 6	NM_153175	RefSeq	Mus musculus GTPase, IMAP family member 6 (Gimap6), mRNA.	-0.359339	7.82577	-3.50221	0.00254298	0.793057	-2.26681
TC1900000246.mm.2	NM_010821	Mpeg1	macrophage expressed gene 1	NM_010821	RefSeq	Mus musculus macrophage expressed gene 1 (Mpeg1), mRNA.	0.604541	7.27902	3.49427	0.00258818	0.793057	-2.27571
TC1100003236.mm.2	NM_029658	Fam101b	family with sequence similarity 101, member B	NM_029658	RefSeq	Mus musculus family with sequence similarity 101, member B (Fam101b), mRNA.	0.385761	7.06458	3.4917	0.00260301	0.793057	-2.2786
TC0Y00000270.mm.2	ENSMUST00000178428	Gm21866	predicted gene, 21866 [Source:MGI Symbol;Acc:MGI:5434030]	ENSMUST00000178428	ENSEMBL	predicted gene, 21866 [gene_biotype:protein_coding transcript_biotype:protein_coding]	-0.393067	5.88765	-3.48627	0.0026346	0.793057	-2.2847
TC0400004062.mm.2	NM_009802	Car6	carbonic anhydrase 6	NM_009802	RefSeq	Mus musculus carbonic anhydrase 6 (Car6), mRNA.	-0.311001	6.60474	-3.4687	0.00273936	0.793057	-2.30443
TC0700001489.mm.2	NM_001011845	Olfr597	olfactory receptor 597	NM_001011845	RefSeq	Mus musculus olfactory receptor 597 (Olfr597), mRNA.	0.758807	5.58677	3.44967	0.00285747	0.793057	-2.32583
TC0700000586.mm.2	NM_144556	Lgi4	leucine-rich repeat LGI family, member 4	NM_144556	RefSeq	Mus musculus leucine-rich repeat LGI family, member 4 (Lgi4), mRNA.	0.448072	8.51018	3.44394	0.00289403	0.793057	-2.33228
TC1300002011.mm.2	NM_016709	Auh	AU RNA binding protein/enoyl-coenzyme A hydratase	NM_016709	RefSeq	Mus musculus AU RNA binding protein/enoyl-coenzyme A hydratase (Auh), mRNA.	-0.298352	8.62301	-3.44183	0.00290761	0.793057	-2.33466
TC1100004289.mm.2	NM_001169114	B3gnt2	UDP-GlcNAc:betaGal beta-1,3-N-acetylglucosaminyltransferase 2	NM_001169114	RefSeq	Mus musculus UDP-GlcNAc:betaGal beta-1,3-N-acetylglucosaminyltransferase 2 (B3gnt2), transcript variant 2, mRNA.	0.479949	8.66589	3.43236	0.00296932	0.793057	-2.34532
TC0200004251.mm.2	NM_178695	Prrg4	proline rich Gla (G-carboxyglutamic acid) 4 (transmembrane)	NM_178695	RefSeq	Mus musculus proline rich Gla (G-carboxyglutamic acid) 4 (transmembrane) (Prrg4), mRNA.	0.590028	7.51756	3.42929	0.00298959	0.793057	-2.34877
TC1800001197.mm.2	NM_009841	Cd14	CD14 antigen	NM_009841	RefSeq	Mus musculus CD14 antigen (Cd14), mRNA.	0.343046	7.74351	3.42769	0.00300022	0.793057	-2.35058
TC0800000178.mm.2	NM_153115	Spag11a	sperm associated antigen 11A	NM_153115	RefSeq	Mus musculus sperm associated antigen 11A (Spag11a), mRNA.	-0.340204	6.62567	-3.42482	0.00301939	0.793057	-2.35381
TC0700000832.mm.2	NM_182993	Slc17a7	solute carrier family 17 (sodium-dependent inorganic phosphate cotransporter), member 7	NM_182993	RefSeq	Mus musculus solute carrier family 17 (sodium-dependent inorganic phosphate cotransporter), member 7 (Slc17a7), mRNA.	0.296224	12.3925	3.42298	0.00303171	0.793057	-2.35588
TC0X00001213.mm.2	ENSMUST00000178148	Cldn34c3	claudin 34C3 [Source:MGI Symbol;Acc:MGI:3645501]	ENSMUST00000178148	ENSEMBL	claudin 34C3 [gene_biotype:protein_coding transcript_biotype:protein_coding]	-0.510495	6.59529	-3.41824	0.00306375	0.793057	-2.36123
TC0100002499.mm.2	NM_001190984	Lancl1	LanC (bacterial lantibiotic synthetase component C)-like 1	NM_001190984	RefSeq	Mus musculus LanC (bacterial lantibiotic synthetase component C)-like 1 (Lancl1), transcript variant 3, mRNA.	0.402274	9.13437	3.41045	0.00311708	0.793057	-2.37001
TC0100000775.mm.2	NR_037692	4933407L21Rik	RIKEN cDNA 4933407L21 gene	NR_037692	RefSeq	Mus musculus RIKEN cDNA 4933407L21 gene (4933407L21Rik), long non-coding RNA.	0.678294	8.27786	3.40872	0.00312902	0.793057	-2.37195
TC1400000388.mm.2	NM_175008	4930474N05Rik	RIKEN cDNA 4930474N05 gene	NM_175008	RefSeq	Mus musculus RIKEN cDNA 4930474N05 gene (4930474N05Rik), mRNA.	-0.424358	5.65099	-3.40562	0.00315057	0.793057	-2.37544
TC0500002699.mm.2	NM_016771	Sult1d1	sulfotransferase family 1D, member 1	NM_016771	RefSeq	Mus musculus sulfotransferase family 1D, member 1 (Sult1d1), mRNA.	0.894041	6.18125	3.40127	0.00318109	0.793057	-2.38035
TC1300000364.mm.2	NM_009256	Serpinb9	serine (or cysteine) peptidase inhibitor, clade B, member 9	NM_009256	RefSeq	Mus musculus serine (or cysteine) peptidase inhibitor, clade B, member 9 (Serpinb9), mRNA.	0.453626	6.88251	3.38832	0.00327367	0.793057	-2.39496
TC1700002779.mm.2	NM_010388	H2-DMb2	histocompatibility 2, class II, locus Mb2	NM_010388	RefSeq	Mus musculus histocompatibility 2, class II, locus Mb2 (H2-DMb2), mRNA.	0.626684	8.01475	3.37848	0.00334575	0.793057	-2.40607
TC0800002597.mm.2	NM_008416	Junb	jun B proto-oncogene	NM_008416	RefSeq	Mus musculus jun B proto-oncogene (Junb), mRNA.	-0.696951	10.053	-3.35535	0.00352145	0.793057	-2.43219
TC0900001429.mm.2	NM_145077	Ucn2	urocortin 2	NM_145077	RefSeq	Mus musculus urocortin 2 (Ucn2), mRNA.	-0.435358	7.4623	-3.35406	0.00353152	0.793057	-2.43365
TC0300002126.mm.2	NM_025863	Trim59	tripartite motif-containing 59	NM_025863	RefSeq	Mus musculus tripartite motif-containing 59 (Trim59), mRNA.	-0.510295	6.17384	-3.35096	0.00355583	0.793057	-2.43716
TC0300000689.mm.2	NM_001289449	Cd1d2	CD1d2 antigen	NM_001289449	RefSeq	Mus musculus CD1d2 antigen (Cd1d2), transcript variant 2, mRNA.	-0.301331	6.5685	-3.3444	0.00360775	0.793057	-2.44457
TC0700003772.mm.2	NM_011010	Omp	olfactory marker protein	NM_011010	RefSeq	Mus musculus olfactory marker protein (Omp), mRNA.	0.868268	9.8563	3.34069	0.0036375	0.793057	-2.44877
TC0400002737.mm.2	NM_010336	Lpar1	lysophosphatidic acid receptor 1	NM_010336	RefSeq	Mus musculus lysophosphatidic acid receptor 1 (Lpar1), transcript variant 1, mRNA.	0.47368	10.1047	3.33215	0.00370682	0.793057	-2.45843
TC0500001530.mm.2	NM_001015876	Tyw1	tRNA-yW synthesizing protein 1 homolog (S. cerevisiae)	NM_001015876	RefSeq	Mus musculus tRNA-yW synthesizing protein 1 homolog (S. cerevisiae) (Tyw1), transcript variant 1, mRNA.	-0.417617	6.75054	-3.32931	0.00373018	0.793057	-2.46164
TC1100000956.mm.2	NM_008876	Pld2	phospholipase D2	NM_008876	RefSeq	Mus musculus phospholipase D2 (Pld2), transcript variant 2, mRNA.	0.447397	9.11018	3.31466	0.00385285	0.793057	-2.47821
TC0600001425.mm.2	NM_145130	Lpcat3	lysophosphatidylcholine acyltransferase 3	NM_145130	RefSeq	Mus musculus lysophosphatidylcholine acyltransferase 3 (Lpcat3), mRNA.	0.298705	10.3628	3.31447	0.00385448	0.793057	-2.47843
TC1100000965.mm.2	NM_153103	Kif1c	kinesin family member 1C	NM_153103	RefSeq	Mus musculus kinesin family member 1C (Kif1c), mRNA.	0.346911	8.81887	3.31175	0.00387772	0.793057	-2.48151
TC1700001299.mm.2	NM_010137	Epas1	endothelial PAS domain protein 1	NM_010137	RefSeq	Mus musculus endothelial PAS domain protein 1 (Epas1), mRNA.	0.354013	10.1374	3.3103	0.0038902	0.793057	-2.48316
TC0100003836.mm.2	NM_001044751	Hsd11b1	hydroxysteroid 11-beta dehydrogenase 1	NM_001044751	RefSeq	Mus musculus hydroxysteroid 11-beta dehydrogenase 1 (Hsd11b1), transcript variant 2, mRNA.	0.282072	7.91433	3.30148	0.00396667	0.793057	-2.49314
TC0400001646.mm.2	NM_023665	Rsrp1	arginine/serine rich protein 1	NM_023665	RefSeq	Mus musculus arginine/serine rich protein 1 (Rsrp1), mRNA.	-0.331167	10.4536	-3.28387	0.00412386	0.793057	-2.51308
TC1700001699.mm.2	NM_013642	Dusp1	dual specificity phosphatase 1	NM_013642	RefSeq	Mus musculus dual specificity phosphatase 1 (Dusp1), mRNA.	-0.376954	11.9694	-3.28142	0.00414622	0.793057	-2.51586
TC0500000599.mm.2	NM_008453	Klf3	Kruppel-like factor 3 (basic)	NM_008453	RefSeq	Mus musculus Kruppel-like factor 3 (basic) (Klf3), mRNA.	0.505138	8.00517	3.27364	0.00421795	0.793057	-2.52467
TC0900002688.mm.2	NM_001045518	Fam83b	family with sequence similarity 83, member B	NM_001045518	RefSeq	Mus musculus family with sequence similarity 83, member B (Fam83b), mRNA.	0.438044	4.89778	3.27328	0.00422132	0.793057	-2.52508
TC0300000854.mm.2	ENSMUST00000090853	Gm5773	predicted pseudogene 5773 [Source:MGI Symbol;Acc:MGI:3645792]	ENSMUST00000090853	ENSEMBL	predicted pseudogene 5773 [gene_biotype:protein_coding transcript_biotype:protein_coding]	-0.362301	6.63483	-3.26816	0.00426926	0.793057	-2.53089
TC0100003102.mm.2	NM_007570	Btg2	B cell translocation gene 2, anti-proliferative	NM_007570	RefSeq	Mus musculus B cell translocation gene 2, anti-proliferative (Btg2), mRNA.	-0.501547	8.4022	-3.26653	0.00428462	0.793057	-2.53274
TC0900002818.mm.2	NM_207260	Ankrd34c	ankyrin repeat domain 34C	NM_207260	RefSeq	Mus musculus ankyrin repeat domain 34C (Ankrd34c), mRNA.	0.395467	9.77915	3.26114	0.00433582	0.793057	-2.53884
TC0X00001227.mm.2	ENSMUST00000178416	Gm21616	predicted gene, 21616 [Source:MGI Symbol;Acc:MGI:5434971]	ENSMUST00000178416	ENSEMBL	predicted gene, 21616 [gene_biotype:protein_coding transcript_biotype:protein_coding]	-0.405582	5.12417	-3.26062	0.00434081	0.793057	-2.53944
TC1100003578.mm.2	NM_001205037	Gm11544	predicted gene 11544	NM_001205037	RefSeq	Mus musculus predicted gene 11544 (Gm11544), mRNA.	-0.415531	6.08503	-3.25825	0.00436357	0.793057	-2.54213
TC0400003957.mm.2	NM_011610	Tnfrsf1b	tumor necrosis factor receptor superfamily, member 1b	NM_011610	RefSeq	Mus musculus tumor necrosis factor receptor superfamily, member 1b (Tnfrsf1b), mRNA.	-0.40052	7.57486	-3.25526	0.00439239	0.793057	-2.54551
TC0700004559.mm.2	NM_001037822	Krtap5-5	keratin associated protein 5-5	NM_001037822	RefSeq	Mus musculus keratin associated protein 5-5 (Krtap5-5), mRNA.	-0.340244	5.86663	-3.24821	0.0044612	0.793057	-2.55351
TC0300000897.mm.2	NM_029789	Cers2	ceramide synthase 2	NM_029789	RefSeq	Mus musculus ceramide synthase 2 (Cers2), mRNA.	0.376654	8.91332	3.24602	0.00448281	0.793057	-2.556
TC1100002641.mm.2	NM_008326	Irgm1	immunity-related GTPase family M member 1	NM_008326	RefSeq	Mus musculus immunity-related GTPase family M member 1 (Irgm1), mRNA.	0.480084	6.68109	3.24425	0.00450027	0.793057	-2.558
TC0600002877.mm.2	NM_008370	Il5ra	interleukin 5 receptor, alpha	NM_008370	RefSeq	Mus musculus interleukin 5 receptor, alpha (Il5ra), mRNA.	-0.416386	5.37476	-3.24331	0.00450962	0.793057	-2.55907
TC0900003241.mm.2	NM_010851	Myd88	myeloid differentiation primary response gene 88	NM_010851	RefSeq	Mus musculus myeloid differentiation primary response gene 88 (Myd88), mRNA.	0.357909	6.97375	3.24224	0.00452022	0.793057	-2.56028
TC0400000952.mm.2	NM_013690	Tek	endothelial-specific receptor tyrosine kinase	NM_013690	RefSeq	Mus musculus endothelial-specific receptor tyrosine kinase (Tek), transcript variant 1, mRNA.	0.390524	7.56589	3.23983	0.00454426	0.793057	-2.56301
TC0800000402.mm.2	NM_001126314	Mboat4	membrane bound O-acyltransferase domain containing 4	NM_001126314	RefSeq	Mus musculus membrane bound O-acyltransferase domain containing 4 (Mboat4), mRNA.	-0.417135	6.49894	-3.23576	0.00458519	0.793057	-2.56763
TC0400003629.mm.2	NM_001253386	Serinc2	serine incorporator 2	NM_001253386	RefSeq	Mus musculus serine incorporator 2 (Serinc2), transcript variant 2, mRNA.	0.354109	8.71734	3.23539	0.004589	0.793057	-2.56806
TC1100001875.mm.2	NM_053273	Ttyh2	tweety homolog 2 (Drosophila)	NM_053273	RefSeq	Mus musculus tweety homolog 2 (Drosophila) (Ttyh2), mRNA.	0.366105	10.1387	3.23293	0.00461389	0.793057	-2.57085
TC0X00003422.mm.2	ENSMUST00000105117	Gm2933	predicted gene 2933	ENSMUST00000105117	ENSEMBL	predicted gene 2933 [gene_biotype:protein_coding transcript_biotype:protein_coding]	-0.443175	5.53297	-3.22788	0.00466547	0.793057	-2.57658
TC1500001009.mm.2	NM_010601	Kcnh3	potassium voltage-gated channel, subfamily H (eag-related), member 3	NM_010601	RefSeq	Mus musculus potassium voltage-gated channel, subfamily H (eag-related), member 3 (Kcnh3), mRNA.	-0.310026	10.6775	-3.22582	0.00468664	0.793057	-2.57891
TC0700001626.mm.2	NM_009302	Swap70	SWA-70 protein	NM_009302	RefSeq	Mus musculus SWA-70 protein (Swap70), mRNA.	0.34075	9.40262	3.22255	0.00472053	0.793057	-2.58263
TC0500003590.mm.2	NM_133735	Ptcd1	pentatricopeptide repeat domain 1	NM_133735	RefSeq	Mus musculus pentatricopeptide repeat domain 1 (Ptcd1), mRNA.	-0.39826	7.2738	-3.2218	0.00472834	0.793057	-2.58348
TC1400002641.mm.2	NM_001136061	Ednrb	endothelin receptor type B	NM_001136061	RefSeq	Mus musculus endothelin receptor type B (Ednrb), transcript variant 2, mRNA.	0.378183	10.8273	3.21959	0.00475138	0.793057	-2.58599
TC1100003636.mm.2	NM_019507	Tbx21	T-box 21	NM_019507	RefSeq	Mus musculus T-box 21 (Tbx21), mRNA.	0.47924	8.97239	3.21936	0.00475378	0.793057	-2.58625
TC0400004120.mm.2	NR_045643	5930403L14Rik	RIKEN cDNA 5930403L14 gene	NR_045643	RefSeq	Mus musculus RIKEN cDNA 5930403L14 gene (5930403L14Rik), long non-coding RNA.	0.369654	8.72281	3.21837	0.00476417	0.793057	-2.58738
TC1100003581.mm.2	NM_009161	Sgca	sarcoglycan, alpha (dystrophin-associated glycoprotein)	NM_009161	RefSeq	Mus musculus sarcoglycan, alpha (dystrophin-associated glycoprotein) (Sgca), mRNA.	-0.320349	7.86262	-3.21379	0.00481237	0.793057	-2.59257
TC1800001296.mm.2	NM_001160399	Ccdc112	coiled-coil domain containing 112	NM_001160399	RefSeq	Mus musculus coiled-coil domain containing 112 (Ccdc112), mRNA.	-0.362916	7.81255	-3.2128	0.00482294	0.793057	-2.5937
TC1600002022.mm.2	NM_133359	Krtap19-9b	keratin associated protein 19-9B	NM_133359	RefSeq	Mus musculus keratin associated protein 19-9B (Krtap19-9b), mRNA.	-0.438385	5.10808	-3.20949	0.00485813	0.793057	-2.59745
TC0300000144.mm.2	NM_030732	Tbl1xr1	transducin (beta)-like 1X-linked receptor 1	NM_030732	RefSeq	Mus musculus transducin (beta)-like 1X-linked receptor 1 (Tbl1xr1), mRNA.	0.294103	9.57716	3.20247	0.00493371	0.793057	-2.60543
TC1900001081.mm.2	NM_025610	Asrgl1	asparaginase like 1	NM_025610	RefSeq	Mus musculus asparaginase like 1 (Asrgl1), mRNA.	0.30084	9.69601	3.20161	0.00494304	0.793057	-2.6064
TC1800000301.mm.2	NM_007913	Egr1	early growth response 1	NM_007913	RefSeq	Mus musculus early growth response 1 (Egr1), mRNA.	-0.686634	10.6556	-3.19939	0.00496728	0.793057	-2.60893
TC1100000561.mm.2	NR_045865	9230009I02Rik	RIKEN cDNA 9230009I02 gene	NR_045865	RefSeq	Mus musculus RIKEN cDNA 9230009I02 gene (9230009I02Rik), long non-coding RNA.	-0.345043	5.43603	-3.19862	0.00497569	0.793057	-2.6098
TC1100004062.mm.2	NM_010350	Grin2c	glutamate receptor, ionotropic, NMDA2C (epsilon 3)	NM_010350	RefSeq	Mus musculus glutamate receptor, ionotropic, NMDA2C (epsilon 3) (Grin2c), mRNA.	0.269483	9.47021	3.19674	0.00499628	0.793057	-2.61193
TC0X00000605.mm.2	NM_001126317	Gm1140	predicted gene 1140	NM_001126317	RefSeq	Mus musculus predicted gene 1140 (Gm1140), mRNA.	-0.361222	4.95436	-3.19465	0.00501929	0.793057	-2.61431
TC0100003404.mm.2	NM_001178038	Fmo6	flavin containing monooxygenase 6	NM_001178038	RefSeq	Mus musculus flavin containing monooxygenase 6 (Fmo6), mRNA.	0.926296	6.57784	3.19173	0.00505162	0.793057	-2.61763
TC1500001831.mm.2	NM_009437	Tst	thiosulfate sulfurtransferase, mitochondrial	NM_009437	RefSeq	Mus musculus thiosulfate sulfurtransferase, mitochondrial (Tst), mRNA.	0.462902	9.22009	3.1913	0.0050564	0.793057	-2.61812
TC0800002730.mm.2	NM_026385	Pllp	plasma membrane proteolipid	NM_026385	RefSeq	Mus musculus plasma membrane proteolipid (Pllp), mRNA.	0.395957	7.16219	3.18354	0.00514329	0.793057	-2.62692
TC0700001147.mm.2	NM_178752	Gdpgp1	GDP-D-glucose phosphorylase 1	NM_178752	RefSeq	Mus musculus GDP-D-glucose phosphorylase 1 (Gdpgp1), mRNA.	-0.356547	7.15493	-3.18337	0.00514526	0.793057	-2.62712
TC1700002411.mm.2	NM_013933	Vapa	vesicle-associated membrane protein, associated protein A	NM_013933	RefSeq	Mus musculus vesicle-associated membrane protein, associated protein A (Vapa), mRNA.	0.387881	10.6967	3.18121	0.00516967	0.793057	-2.62957
TC1800000623.mm.2	NM_001146268	Pdgfrb	platelet derived growth factor receptor, beta polypeptide	NM_001146268	RefSeq	Mus musculus platelet derived growth factor receptor, beta polypeptide (Pdgfrb), transcript variant 1, mRNA.	0.360577	9.30146	3.18037	0.00517921	0.793057	-2.63052
TC1300000087.mm.2	NM_010917	Nid1	nidogen 1	NM_010917	RefSeq	Mus musculus nidogen 1 (Nid1), mRNA.	0.477223	9.58678	3.17435	0.00524815	0.794363	-2.63736
TC0800000645.mm.2	NM_011834	Aadat	aminoadipate aminotransferase	NM_011834	RefSeq	Mus musculus aminoadipate aminotransferase (Aadat), mRNA.	0.37982	4.92903	3.17259	0.00526848	0.794363	-2.63936
TC1900000188.mm.2	NM_146094	Fads1	fatty acid desaturase 1	NM_146094	RefSeq	Mus musculus fatty acid desaturase 1 (Fads1), mRNA.	0.316863	10.9698	3.16983	0.00530052	0.794363	-2.6425
TC1000001949.mm.2	NM_013904	Hey2	hairy/enhancer-of-split related with YRPW motif 2	NM_013904	RefSeq	Mus musculus hairy/enhancer-of-split related with YRPW motif 2 (Hey2), mRNA.	0.646409	9.13063	3.16359	0.00537365	0.795649	-2.64959
TC1000002363.mm.2	NR_003644	1700049L16Rik	hematological and neurological expressed 1-like pseudogene	NR_003644	RefSeq	Mus musculus RIKEN cDNA 1700049L16 gene (1700049L16Rik), non-coding RNA.	-0.436214	6.17616	-3.15993	0.00541697	0.795649	-2.65375
TC0200001712.mm.2	NM_026104	Tmco5	transmembrane and coiled-coil domains 5	NM_026104	RefSeq	Mus musculus transmembrane and coiled-coil domains 5 (Tmco5), mRNA.	-0.41661	5.52237	-3.1595	0.00542206	0.795649	-2.65424
TC1100001209.mm.2	NM_029537	Tmem98	transmembrane protein 98	NM_029537	RefSeq	Mus musculus transmembrane protein 98 (Tmem98), mRNA.	0.432258	8.19465	3.14993	0.00553713	0.806932	-2.66512
TC0100000356.mm.2	ENSMUST00000178395	Dnah7c	dynein, axonemal, heavy chain 7C	ENSMUST00000178395	ENSEMBL	dynein, axonemal, heavy chain 7C [gene_biotype:protein_coding transcript_biotype:protein_coding]	0.398302	6.69216	3.14278	0.00562466	0.814074	-2.67325
TC0500000911.mm.2	NM_001167793	Gm3286	predicted gene 3286	NM_001167793	RefSeq	Mus musculus predicted gene 3286 (Gm3286), transcript variant 1, mRNA.	-0.324886	6.83298	-3.13235	0.00575475	0.814393	-2.68511
TC0700001821.mm.2	NM_010069	Doc2a	double C2, alpha	NM_010069	RefSeq	Mus musculus double C2, alpha (Doc2a), mRNA.	-0.2655	7.97225	-3.13063	0.00577641	0.814393	-2.68705
TC1200002241.mm.2	NM_001082976	Tc2n	tandem C2 domains, nuclear	NM_001082976	RefSeq	Mus musculus tandem C2 domains, nuclear (Tc2n), transcript variant 2, mRNA.	0.77638	5.1965	3.12752	0.00581595	0.814393	-2.69059
TC0600002013.mm.2	NR_110469	Lncpint	long non-protein coding RNA, Trp53 induced transcript	NR_110469	RefSeq	Mus musculus long non-protein coding RNA, Trp53 induced transcript (Lncpint), transcript variant A, long non-coding RNA.	-0.336071	11.5682	-3.12673	0.00582597	0.814393	-2.69149
TC0400004192.mm.2	ENSMUST00000170733	Slc6a9	solute carrier family 6 (neurotransmitter transporter, glycine), member 9	ENSMUST00000170733	ENSEMBL	solute carrier family 6 (neurotransmitter transporter, glycine), member 9 [gene_biotype:protein_coding transcript_biotype:retained_intron]	0.368826	7.86715	3.11789	0.00593989	0.814393	-2.70154
TC0X00001221.mm.2	ENSMUST00000177942	Gm17469	predicted gene, 17469 [Source:MGI Symbol;Acc:MGI:4937103]	ENSMUST00000177942	ENSEMBL	predicted gene, 17469 [gene_biotype:protein_coding transcript_biotype:protein_coding]	-0.379955	5.91506	-3.11755	0.00594431	0.814393	-2.70193
TC0X00001230.mm.2	ENSMUST00000178004	Gm17693	predicted gene, 17693 [Source:MGI Symbol;Acc:MGI:4937327]	ENSMUST00000178004	ENSEMBL	predicted gene, 17693 [gene_biotype:protein_coding transcript_biotype:protein_coding]	-0.379955	5.91506	-3.11755	0.00594431	0.814393	-2.70193
TC0200004665.mm.2	NM_175445	Rassf2	Ras association (RalGDS/AF-6) domain family member 2	NM_175445	RefSeq	Mus musculus Ras association (RalGDS/AF-6) domain family member 2 (Rassf2), mRNA.	0.363466	9.35364	3.11616	0.00596249	0.814393	-2.70351
TC1900001464.mm.2	NM_001159487	Rbp4	retinol binding protein 4, plasma	NM_001159487	RefSeq	Mus musculus retinol binding protein 4, plasma (Rbp4), transcript variant 1, mRNA.	-0.529763	8.21882	-3.11234	0.00601258	0.814393	-2.70786
TC0400004145.mm.2	ENSMUST00000115821	Gm10563	predicted gene 10563 [Source:MGI Symbol;Acc:MGI:3642630]	ENSMUST00000115821	ENSEMBL	predicted gene 10563 [gene_biotype:protein_coding transcript_biotype:protein_coding]	-0.586918	7.59544	-3.10876	0.00605992	0.814393	-2.71193
TC0500003576.mm.2	NM_025833	Baiap2l1	BAI1-associated protein 2-like 1	NM_025833	RefSeq	Mus musculus BAI1-associated protein 2-like 1 (Baiap2l1), mRNA.	0.340751	6.58892	3.10692	0.00608428	0.814393	-2.71402
TC0200000413.mm.2	NM_001081085	Sapcd2	suppressor APC domain containing 2	NM_001081085	RefSeq	Mus musculus suppressor APC domain containing 2 (Sapcd2), transcript variant 1, mRNA.	-0.292908	8.07864	-3.10278	0.00613964	0.814393	-2.71872
TC0700000350.mm.2	NM_001004194	Nlrp4e	NLR family, pyrin domain containing 4E	NM_001004194	RefSeq	Mus musculus NLR family, pyrin domain containing 4E (Nlrp4e), mRNA.	-0.382095	6.30665	-3.10023	0.00617402	0.814393	-2.72163
TC0500000842.mm.2	NM_023785	Ppbp	pro-platelet basic protein	NM_023785	RefSeq	Mus musculus pro-platelet basic protein (Ppbp), mRNA.	0.373082	5.42138	3.09649	0.00622479	0.814393	-2.72588
TC1000000479.mm.2	NM_001141927	Pln	phospholamban	NM_001141927	RefSeq	Mus musculus phospholamban (Pln), transcript variant 1, mRNA.	-0.528641	4.84754	-3.0935	0.00626553	0.814393	-2.72928
TC1600001399.mm.2	NM_001008230	Rtp2	receptor transporter protein 2	NM_001008230	RefSeq	Mus musculus receptor transporter protein 2 (Rtp2), mRNA.	0.521449	6.85804	3.09313	0.00627067	0.814393	-2.7297
TC0600002315.mm.2	NM_153573	Fkbp14	FK506 binding protein 14	NM_153573	RefSeq	Mus musculus FK506 binding protein 14 (Fkbp14), mRNA.	0.417627	8.14809	3.09002	0.00631339	0.814393	-2.73323
TC1000000529.mm.2	NM_172939	Sowahc	sosondowah ankyrin repeat domain family member C	NM_172939	RefSeq	Mus musculus sosondowah ankyrin repeat domain family member C (Sowahc), mRNA.	0.42816	7.74871	3.08569	0.00637345	0.814393	-2.73816
TC0300002895.mm.2	NM_011674	Ugt8a	UDP galactosyltransferase 8A	NM_011674	RefSeq	Mus musculus UDP galactosyltransferase 8A (Ugt8a), mRNA.	0.380195	8.73216	3.08446	0.00639064	0.814393	-2.73956
TC1900000536.mm.2	NM_175353	Exoc6	exocyst complex component 6	NM_175353	RefSeq	Mus musculus exocyst complex component 6 (Exoc6), mRNA.	-0.379387	6.79317	-3.08309	0.0064098	0.814393	-2.74112
TC0Y00000547.mm.2	XM_003085596.1	LOC100504642	PREDICTED: X-linked lymphocyte-regulated protein PM1-like, transcript variant 1 (LOC100504642), mRNA.	XM_003085596.1	MGI/Jackson Lab	PREDICTED: X-linked lymphocyte-regulated protein PM1-like, transcript variant 1 (LOC100504642), mRNA.	-0.366637	5.38217	-3.07879	0.00647033	0.814393	-2.74601
TC1200001058.mm.2	NM_013774	Tcl1b4	T cell leukemia/lymphoma 1B, 4	NM_013774	RefSeq	Mus musculus T cell leukemia/lymphoma 1B, 4 (Tcl1b4), mRNA.	-0.395128	7.57685	-3.07848	0.00647475	0.814393	-2.74636
TC1800000694.mm.2	NM_010307	Gnal	guanine nucleotide binding protein, alpha stimulating, olfactory type	NM_010307	RefSeq	Mus musculus guanine nucleotide binding protein, alpha stimulating, olfactory type (Gnal), transcript variant 1, mRNA.	0.506137	10.6541	3.07256	0.00655907	0.819879	-2.7531
TC1300002711.mm.2	NM_008046	Fst	follistatin	NM_008046	RefSeq	Mus musculus follistatin (Fst), transcript variant 2, mRNA.	-0.382563	8.25799	-3.06888	0.00661199	0.819879	-2.75729
TC0X00000685.mm.2	NM_007542	Bgn	biglycan	NM_007542	RefSeq	Mus musculus biglycan (Bgn), mRNA.	0.498692	10.1066	3.0673	0.00663477	0.819879	-2.75908
TC0X00001940.mm.2	ENSMUST00000096511	Gm21876	predicted gene, 21876 [Source:MGI Symbol;Acc:MGI:5434040]	ENSMUST00000096511	ENSEMBL	predicted gene, 21876 [gene_biotype:protein_coding transcript_biotype:protein_coding]	-0.459373	5.56379	-3.06313	0.0066955	0.822574	-2.76382
TC0700003857.mm.2	NM_019566	Rhog	ras homolog gene family, member G	NM_019566	RefSeq	Mus musculus ras homolog gene family, member G (Rhog), mRNA.	0.430453	9.90094	3.05184	0.00686254	0.830783	-2.77666
TC0700001746.mm.2	NM_011326	Scnn1g	sodium channel, nonvoltage-gated 1 gamma	NM_011326	RefSeq	Mus musculus sodium channel, nonvoltage-gated 1 gamma (Scnn1g), mRNA.	-0.362724	6.79509	-3.04892	0.00690642	0.830783	-2.77999
TC0200004340.mm.2	NM_146362	Olfr1312	olfactory receptor 1312	NM_146362	RefSeq	Mus musculus olfactory receptor 1312 (Olfr1312), mRNA.	0.454387	4.78779	3.04765	0.00692561	0.830783	-2.78143
TC0300000850.mm.2	NM_027762	Tchhl1	trichohyalin-like 1	NM_027762	RefSeq	Mus musculus trichohyalin-like 1 (Tchhl1), mRNA.	-0.352815	5.42938	-3.04712	0.00693353	0.830783	-2.78203
TC0X00001909.mm.2	NM_175228	4930578C19Rik	RIKEN cDNA 4930578C19 gene	NM_175228	RefSeq	Mus musculus RIKEN cDNA 4930578C19 gene (4930578C19Rik), transcript variant 1, mRNA.	0.439611	6.46489	3.03927	0.00705326	0.830783	-2.79096
TC0X00001554.mm.2	NM_001034894	Foxr2	forkhead box R2	NM_001034894	RefSeq	Mus musculus forkhead box R2 (Foxr2), mRNA.	-0.344054	7.72154	-3.03624	0.00710002	0.830783	-2.79441
TC1700002292.mm.2	NM_018751	Sult1c1	sulfotransferase family, cytosolic, 1C, member 1	NM_018751	RefSeq	Mus musculus sulfotransferase family, cytosolic, 1C, member 1 (Sult1c1), mRNA.	1.70652	5.90817	3.03515	0.00711687	0.830783	-2.79564
TC0400002537.mm.2	NM_175517	Fam221b	family with sequence similarity 221, member B	NM_175517	RefSeq	Mus musculus family with sequence similarity 221, member B (Fam221b), mRNA.	0.420313	7.12827	3.03132	0.00717656	0.830783	-2.8
TC0600003608.mm.2	NM_001110323	Klra7	killer cell lectin-like receptor, subfamily A, member 7	NM_001110323	RefSeq	Mus musculus killer cell lectin-like receptor, subfamily A, member 7 (Klra7), transcript variant 1, mRNA.	-0.470824	5.35171	-3.02492	0.00727736	0.830783	-2.80729
TC1500002250.mm.2	NM_001161767	Galnt6	UDP-N-acetyl-alpha-D-galactosamine:polypeptide N-acetylgalactosaminyltransferase 6	NM_001161767	RefSeq	Mus musculus UDP-N-acetyl-alpha-D-galactosamine:polypeptide N-acetylgalactosaminyltransferase 6 (Galnt6), transcript variant 1, mRNA.	0.275088	7.9321	3.02323	0.00730413	0.830783	-2.8092
TC1100003382.mm.2	NM_001167743	Slfn8	schlafen 8	NM_001167743	RefSeq	Mus musculus schlafen 8 (Slfn8), transcript variant 2, mRNA.	-0.345972	5.47296	-3.01759	0.00739443	0.830783	-2.81562
TC1400000316.mm.2	NM_181390	Mustn1	musculoskeletal, embryonic nuclear protein 1	NM_181390	RefSeq	Mus musculus musculoskeletal, embryonic nuclear protein 1 (Mustn1), mRNA.	-0.279663	7.84736	-3.01587	0.00742214	0.830783	-2.81757
TC0400002107.mm.2	NM_001220499	Rnf223	ring finger 223	NM_001220499	RefSeq	Mus musculus ring finger 223 (Rnf223), mRNA.	-0.278636	9.31184	-3.0128	0.00747192	0.830783	-2.82107
TC0100000233.mm.2	NM_145516	Plekhb2	pleckstrin homology domain containing, family B (evectins) member 2	NM_145516	RefSeq	Mus musculus pleckstrin homology domain containing, family B (evectins) member 2 (Plekhb2), transcript variant 1, mRNA.	0.377361	10.2522	3.0066	0.0075734	0.830783	-2.82811
TC0400000280.mm.2	NM_008075	Gabrr1	gamma-aminobutyric acid (GABA) C receptor, subunit rho 1	NM_008075	RefSeq	Mus musculus gamma-aminobutyric acid (GABA) C receptor, subunit rho 1 (Gabrr1), mRNA.	-0.405708	8.03298	-3.00587	0.00758543	0.830783	-2.82894
TC0400003160.mm.2	uc008twd.1	C130073F10Rik	RIKEN cDNA C130073F10 gene	uc008twd.1	UCSC Genes	SubName: Full=Protein C130073F10Rik ;	-0.370565	6.67181	-3.00527	0.00759543	0.830783	-2.82963
TC1400001183.mm.2	NM_001033242	Cln5	ceroid-lipofuscinosis, neuronal 5	NM_001033242	RefSeq	Mus musculus ceroid-lipofuscinosis, neuronal 5 (Cln5), mRNA.	0.354294	6.47837	3.00211	0.00764775	0.830783	-2.83322
TC0700000777.mm.2	NM_001164696	Klk6	kallikrein related-peptidase 6	NM_001164696	RefSeq	Mus musculus kallikrein related-peptidase 6 (Klk6), transcript variant 2, mRNA.	0.522	7.8366	3.0015	0.00765787	0.830783	-2.83391
TC1200001861.mm.2	NM_011133	Pole2	polymerase (DNA directed), epsilon 2 (p59 subunit)	NM_011133	RefSeq	Mus musculus polymerase (DNA directed), epsilon 2 (p59 subunit) (Pole2), mRNA.	0.323673	5.10694	3.00129	0.00766148	0.830783	-2.83416
TC1400000950.mm.2	NM_001034881	Gm5464	predicted gene 5464	NM_001034881	RefSeq	Mus musculus predicted gene 5464 (Gm5464), mRNA.	-0.342946	6.86538	-2.99905	0.00769874	0.830783	-2.8367
TC0800001133.mm.2	NM_008609	Mmp15	matrix metallopeptidase 15	NM_008609	RefSeq	Mus musculus matrix metallopeptidase 15 (Mmp15), mRNA.	0.395717	8.70164	2.99667	0.00773876	0.830783	-2.83941
TC1000000636.mm.2	NM_010118	Egr2	early growth response 2	NM_010118	RefSeq	Mus musculus early growth response 2 (Egr2), mRNA.	-0.616723	10.1468	-2.99386	0.00778615	0.830783	-2.8426
TC0100000813.mm.2	NM_028889	Efhd1	EF hand domain containing 1	NM_028889	RefSeq	Mus musculus EF hand domain containing 1 (Efhd1), mRNA.	0.421718	8.33328	2.98743	0.0078957	0.830783	-2.84991
TC0500003112.mm.2	NM_177759	Ccdc60	coiled-coil domain containing 60	NM_177759	RefSeq	Mus musculus coiled-coil domain containing 60 (Ccdc60), mRNA.	0.299839	7.88099	2.98682	0.00790625	0.830783	-2.85061
TC1500000031.mm.2	NM_001008702	Dab2	disabled 2, mitogen-responsive phosphoprotein	NM_001008702	RefSeq	Mus musculus disabled 2, mitogen-responsive phosphoprotein (Dab2), transcript variant 2, mRNA.	0.514523	8.67981	2.98534	0.00793167	0.830783	-2.85229
TC1700002820.mm.2	NM_001271005	C920025E04Rik	RIKEN cDNA C920025E04 gene	NM_001271005	RefSeq	Mus musculus RIKEN cDNA C920025E04 gene (C920025E04Rik), mRNA.	0.679407	8.38483	2.9813	0.00800163	0.830783	-2.85688
TC0200001552.mm.2	NM_001111060	Cd59a	CD59a antigen	NM_001111060	RefSeq	Mus musculus CD59a antigen (Cd59a), transcript variant 1, mRNA.	0.501711	9.45018	2.97934	0.00803575	0.830783	-2.85911
TC1000003120.mm.2	NM_001122895	Nab2	Ngfi-A binding protein 2	NM_001122895	RefSeq	Mus musculus Ngfi-A binding protein 2 (Nab2), transcript variant 2, mRNA.	-0.323965	8.97212	-2.97407	0.00812831	0.830783	-2.86511
TC0400003460.mm.2	NM_001033791	Gm12888	predicted gene 12888	NM_001033791	RefSeq	Mus musculus predicted gene 12888 (Gm12888), mRNA.	-0.467965	5.59872	-2.9734	0.00814017	0.830783	-2.86587
TC0200004730.mm.2	NM_001033296	Sel1l2	sel-1 suppressor of lin-12-like 2 (C. elegans)	NM_001033296	RefSeq	Mus musculus sel-1 suppressor of lin-12-like 2 (C. elegans) (Sel1l2), mRNA.	-0.349776	4.53429	-2.97206	0.00816382	0.830783	-2.86739
TC0500003306.mm.2	NM_028826	2017-09-14	septin 14	NM_028826	RefSeq	Mus musculus septin 14 (Sept14), mRNA.	-0.341051	6.75293	-2.97123	0.00817851	0.830783	-2.86833
TC1600000054.mm.2	NM_021477	Rbfox1	RNA binding protein, fox-1 homolog (C. elegans) 1	NM_021477	RefSeq	Mus musculus RNA binding protein, fox-1 homolog (C. elegans) 1 (Rbfox1), transcript variant 2, mRNA.	-0.339974	11.8584	-2.96998	0.00820083	0.830783	-2.86976
TC1100002869.mm.2	NM_011480	Srebf1	sterol regulatory element binding transcription factor 1	NM_011480	RefSeq	Mus musculus sterol regulatory element binding transcription factor 1 (Srebf1), transcript variant 1, mRNA.	0.433099	9.69039	2.96955	0.0082084	0.830783	-2.87024
TC1800000046.mm.2	NM_027598	4921524L21Rik	RIKEN cDNA 4921524L21 gene	NM_027598	RefSeq	Mus musculus RIKEN cDNA 4921524L21 gene (4921524L21Rik), mRNA.	-0.374394	6.5546	-2.969	0.00821831	0.830783	-2.87087
TC1000001024.mm.2	NM_001024918	Rfx4	regulatory factor X, 4 (influences HLA class II expression)	NM_001024918	RefSeq	Mus musculus regulatory factor X, 4 (influences HLA class II expression) (Rfx4), transcript variant 1, mRNA.	0.263187	9.77065	2.96801	0.00823599	0.830783	-2.872
TC0200000005.mm.2	NM_030063	Acbd7	acyl-Coenzyme A binding domain containing 7	NM_030063	RefSeq	Mus musculus acyl-Coenzyme A binding domain containing 7 (Acbd7), mRNA.	0.525986	6.86694	2.96596	0.00827255	0.830783	-2.87432
TC1400002062.mm.2	NM_199470	Cdh24	cadherin-like 24	NM_199470	RefSeq	Mus musculus cadherin-like 24 (Cdh24), mRNA.	0.31909	9.25927	2.96313	0.00832364	0.830783	-2.87754
TC1900001355.mm.2	NM_138595	Gldc	glycine decarboxylase	NM_138595	RefSeq	Mus musculus glycine decarboxylase (Gldc), mRNA.	0.292211	8.95428	2.96134	0.00835597	0.830783	-2.87957
TC1300002429.mm.2	NM_023821	Cmya5	cardiomyopathy associated 5	NM_023821	RefSeq	Mus musculus cardiomyopathy associated 5 (Cmya5), mRNA.	-0.315134	7.72159	-2.95896	0.00839927	0.830783	-2.88228
TC0600002404.mm.2	NM_019455	Hpgds	hematopoietic prostaglandin D synthase	NM_019455	RefSeq	Mus musculus hematopoietic prostaglandin D synthase (Hpgds), mRNA.	0.311732	6.98103	2.95882	0.00840175	0.830783	-2.88244
TC1000000934.mm.2	NM_025499	Eid3	EP300 interacting inhibitor of differentiation 3	NM_025499	RefSeq	Mus musculus EP300 interacting inhibitor of differentiation 3 (Eid3), mRNA.	-0.271612	7.93177	-2.95733	0.00842899	0.830783	-2.88413
TC1700002004.mm.2	NM_001081032	Gm8909	predicted gene 8909	NM_001081032	RefSeq	Mus musculus predicted gene 8909 (Gm8909), mRNA.	0.408213	6.46429	2.95513	0.0084693	0.830783	-2.88663
TC0800002244.mm.2	NM_001009951	Cep44	centrosomal protein 44	NM_001009951	RefSeq	Mus musculus centrosomal protein 44 (Cep44), mRNA.	-0.459663	6.36623	-2.95317	0.00850534	0.830783	-2.88886
TC0100003318.mm.2	BC150932	Axdnd1	axonemal dynein light chain domain containing 1	BC150932	GenBank	Mus musculus RIKEN cDNA 9430070O13 gene, mRNA (cDNA clone MGC:183843 IMAGE:9087843), complete cds.	0.464065	4.88026	2.95206	0.00852591	0.830783	-2.89012
TC1100003922.mm.2	ENSMUST00000174877	Scn4a	sodium channel, voltage-gated, type IV, alpha	ENSMUST00000174877	ENSEMBL	sodium channel, voltage-gated, type IV, alpha [gene_biotype:protein_coding transcript_biotype:processed_transcript]	-0.403458	6.3642	-2.95045	0.00855574	0.830783	-2.89196
TC1000001044.mm.2	NM_011595	Timp3	tissue inhibitor of metalloproteinase 3	NM_011595	RefSeq	Mus musculus tissue inhibitor of metalloproteinase 3 (Timp3), mRNA.	0.315582	8.64375	2.94963	0.00857085	0.830783	-2.89288
TC0400000504.mm.2	NM_183298	Foxe1	forkhead box E1	NM_183298	RefSeq	Mus musculus forkhead box E1 (Foxe1), mRNA.	-0.304094	7.1346	-2.94283	0.00869808	0.835331	-2.90061
TC1600001426.mm.2	NM_198166	Uts2b	urotensin 2B	NM_198166	RefSeq	Mus musculus urotensin 2B (Uts2b), mRNA.	-0.349877	6.34535	-2.94274	0.00869976	0.835331	-2.90071
TC1200001988.mm.2	NM_007564	Zfp36l1	zinc finger protein 36, C3H type-like 1	NM_007564	RefSeq	Mus musculus zinc finger protein 36, C3H type-like 1 (Zfp36l1), mRNA.	0.379828	10.2804	2.93255	0.00889403	0.835331	-2.91229
TC1500000785.mm.2	NM_133167	Parvb	parvin, beta	NM_133167	RefSeq	Mus musculus parvin, beta (Parvb), mRNA.	-0.249266	7.95221	-2.93112	0.00892152	0.835331	-2.91391
TC0900003331.mm.2	NM_007534	Bcl2a1b	B cell leukemia/lymphoma 2 related protein A1b	NM_007534	RefSeq	Mus musculus B cell leukemia/lymphoma 2 related protein A1b (Bcl2a1b), mRNA.	0.518225	8.30446	2.93019	0.00893959	0.835331	-2.91497
TC1800001180.mm.2	NM_001033141	Ecscr	endothelial cell surface expressed chemotaxis and apoptosis regulator	NM_001033141	RefSeq	Mus musculus endothelial cell surface expressed chemotaxis and apoptosis regulator (Ecscr), mRNA.	0.345014	5.23347	2.92997	0.00894381	0.835331	-2.91522
TC0700004040.mm.2	NM_146426	Olfr469	olfactory receptor 469	NM_146426	RefSeq	Mus musculus olfactory receptor 469 (Olfr469), mRNA.	-0.354525	5.1055	-2.92801	0.00898179	0.835331	-2.91745
TC0800000523.mm.2	NM_001033246	Ccdc110	coiled-coil domain containing 110	NM_001033246	RefSeq	Mus musculus coiled-coil domain containing 110 (Ccdc110), mRNA.	-0.424458	6.50298	-2.92347	0.00907052	0.835331	-2.92261
TC0900000437.mm.2	NM_146826	Olfr969	olfactory receptor 969	NM_146826	RefSeq	Mus musculus olfactory receptor 969 (Olfr969), mRNA.	0.317022	5.473	2.92236	0.0090923	0.835331	-2.92387
TC0100003867.mm.2	NM_001160307	Serpinb10	serine (or cysteine) peptidase inhibitor, clade B (ovalbumin), member 10	NM_001160307	RefSeq	Mus musculus serine (or cysteine) peptidase inhibitor, clade B (ovalbumin), member 10 (Serpinb10), transcript variant 2, mRNA.	-0.414786	6.60379	-2.91234	0.00929145	0.835331	-2.93524
TC1700000096.mm.2	NM_025851	1700010I14Rik	RIKEN cDNA 1700010I14 gene	NM_025851	RefSeq	Mus musculus RIKEN cDNA 1700010I14 gene (1700010I14Rik), mRNA.	-0.351227	7.21697	-2.91229	0.00929243	0.835331	-2.9353
TC1100003659.mm.2	NM_001163608	Plxdc1	plexin domain containing 1	NM_001163608	RefSeq	Mus musculus plexin domain containing 1 (Plxdc1), transcript variant 1, mRNA.	0.478279	7.71254	2.9113	0.0093124	0.835331	-2.93643
TC1100001568.mm.2	NM_001003817	Erbb2	v-erb-b2 erythroblastic leukemia viral oncogene homolog 2, neuro/glioblastoma derived oncogene homolog (avian)	NM_001003817	RefSeq	Mus musculus v-erb-b2 erythroblastic leukemia viral oncogene homolog 2, neuro/glioblastoma derived oncogene homolog (avian) (Erbb2), mRNA.	0.334178	7.95537	2.90623	0.00941496	0.835331	-2.94218
TC1100000887.mm.2	NM_028048	Slc25a35	solute carrier family 25, member 35	NM_028048	RefSeq	Mus musculus solute carrier family 25, member 35 (Slc25a35), mRNA.	0.40802	10.1613	2.90505	0.00943904	0.835331	-2.94352
TC1400000455.mm.2	NM_001123394	Ang3	angiogenin, ribonuclease A family, member 3	NM_001123394	RefSeq	Mus musculus angiogenin, ribonuclease A family, member 3 (Ang3), mRNA.	-0.312404	7.06397	-2.90246	0.00949208	0.835331	-2.94647
TC0400004186.mm.2	NM_001122953	Nfia	nuclear factor I/A	NM_001122953	RefSeq	Mus musculus nuclear factor I/A (Nfia), transcript variant 3, mRNA.	0.309376	11.5583	2.90054	0.0095315	0.835331	-2.94864
TC0800002188.mm.2	NM_001145937	Tenm3	teneurin transmembrane protein 3	NM_001145937	RefSeq	Mus musculus teneurin transmembrane protein 3 (Tenm3), transcript variant 2, mRNA.	-0.232616	11.1672	-2.89978	0.00954706	0.835331	-2.9495
TC0700003864.mm.2	NM_207621	Olfr553	olfactory receptor 553	NM_207621	RefSeq	Mus musculus olfactory receptor 553 (Olfr553), mRNA.	0.664231	5.02962	2.8972	0.00960057	0.835331	-2.95244
TC0300000397.mm.2	NM_153156	Stoml3	stomatin (Epb7.2)-like 3	NM_153156	RefSeq	Mus musculus stomatin (Epb7.2)-like 3 (Stoml3), mRNA.	0.953587	11.0343	2.89226	0.00970337	0.835331	-2.95804
TC1500001067.mm.2	NM_010444	Nr4a1	nuclear receptor subfamily 4, group A, member 1	NM_010444	RefSeq	Mus musculus nuclear receptor subfamily 4, group A, member 1 (Nr4a1), mRNA.	-0.676276	10.4426	-2.88955	0.00976042	0.835331	-2.96112
TC0700004225.mm.2	NM_001081238	Palb2	partner and localizer of BRCA2	NM_001081238	RefSeq	Mus musculus partner and localizer of BRCA2 (Palb2), transcript variant 1, mRNA.	-0.366014	5.93872	-2.88664	0.00982182	0.835331	-2.96442
TC0400002812.mm.2	NM_011607	Tnc	tenascin C	NM_011607	RefSeq	Mus musculus tenascin C (Tnc), mRNA.	0.37627	9.01755	2.8861	0.00983328	0.835331	-2.96503
TC1600000324.mm.2	NM_001083904	Fetub	fetuin beta	NM_001083904	RefSeq	Mus musculus fetuin beta (Fetub), transcript variant 2, mRNA.	1.00854	6.91455	2.88591	0.00983727	0.835331	-2.96524
TC1900000991.mm.2	NM_026772	Cdc42ep2	CDC42 effector protein (Rho GTPase binding) 2	NM_026772	RefSeq	Mus musculus CDC42 effector protein (Rho GTPase binding) 2 (Cdc42ep2), mRNA.	0.350542	9.61295	2.88539	0.00984842	0.835331	-2.96584
TC1100004092.mm.2	NM_080643	Caskin2	CASK-interacting protein 2	NM_080643	RefSeq	Mus musculus CASK-interacting protein 2 (Caskin2), mRNA.	0.33491	9.9259	2.87546	0.0100615	0.835331	-2.9771
TC0X00003335.mm.2	NM_029730	Mospd2	motile sperm domain containing 2	NM_029730	RefSeq	Mus musculus motile sperm domain containing 2 (Mospd2), transcript variant 1, mRNA.	0.320303	8.42973	2.87497	0.0100723	0.835331	-2.97767
TC0100000524.mm.2	NM_011780	Adam23	a disintegrin and metallopeptidase domain 23	NM_011780	RefSeq	Mus musculus a disintegrin and metallopeptidase domain 23 (Adam23), mRNA.	0.356126	10.8996	2.87496	0.0100724	0.835331	-2.97767
TC0400003106.mm.2	NR_015513	E130114P18Rik	RIKEN cDNA E130114P18 gene	NR_015513	RefSeq	Mus musculus RIKEN cDNA E130114P18 gene (E130114P18Rik), long non-coding RNA.	0.359195	7.01153	2.87185	0.0101402	0.835331	-2.9812
TC0700001716.mm.2	NM_001004187	2610020H08Rik	RIKEN cDNA 2610020H08 gene	NM_001004187	RefSeq	Mus musculus RIKEN cDNA 2610020H08 gene (2610020H08Rik), transcript variant 1, mRNA.	-0.28025	7.48563	-2.86935	0.010195	0.835331	-2.98404
TC1700000372.mm.2	NM_053259	Prss28	protease, serine 28	NM_053259	RefSeq	Mus musculus protease, serine 28 (Prss28), mRNA.	-0.410503	5.52651	-2.8643	0.0103065	0.835331	-2.98976
TC0300001490.mm.2	NM_022983	Lpar3	lysophosphatidic acid receptor 3	NM_022983	RefSeq	Mus musculus lysophosphatidic acid receptor 3 (Lpar3), mRNA.	0.518583	6.45674	2.86405	0.010312	0.835331	-2.99004
TC1100000039.mm.2	NM_028022	Gatsl3	GATS protein-like 3	NM_028022	RefSeq	Mus musculus GATS protein-like 3 (Gatsl3), mRNA.	0.461947	7.41049	2.85386	0.0105408	0.835331	-3.0016
TC0Y00000266.mm.2	NM_001199331	Gm20822	predicted gene, 20822	NM_001199331	RefSeq	Mus musculus predicted gene, 20822 (Gm20822), mRNA.	-0.383481	7.24735	-2.85134	0.0105982	0.835331	-3.00446
TC0Y00000274.mm.2	uc012hsg.1	Gm20822	predicted gene, 20822	uc012hsg.1	UCSC Genes	Mus musculus predicted gene, 20822 (Gm20822), mRNA.	-0.383481	7.24735	-2.85134	0.0105982	0.835331	-3.00446
TC0X00002721.mm.2	NM_001177985	Zmym3	zinc finger, MYM-type 3	NM_001177985	RefSeq	Mus musculus zinc finger, MYM-type 3 (Zmym3), transcript variant 2, mRNA.	-0.360552	8.88488	-2.8499	0.010631	0.835331	-3.00609
TC1300000532.mm.2	NM_001081425	Rbm24	RNA binding motif protein 24	NM_001081425	RefSeq	Mus musculus RNA binding motif protein 24 (Rbm24), mRNA.	-0.341885	7.2832	-2.8451	0.0107415	0.835331	-3.01153
TC1600001603.mm.2	NM_001081025	Maats1	MYCBP-associated, testis expressed 1	NM_001081025	RefSeq	Mus musculus MYCBP-associated, testis expressed 1 (Maats1), mRNA.	0.673617	5.25876	2.84498	0.0107441	0.835331	-3.01166
TC0800001110.mm.2	NM_001033207	Nlrc5	NLR family, CARD domain containing 5	NM_001033207	RefSeq	Mus musculus NLR family, CARD domain containing 5 (Nlrc5), mRNA.	0.390509	7.14499	2.84145	0.0108261	0.835331	-3.01567
TC0100000323.mm.2	NM_010879	Nck2	non-catalytic region of tyrosine kinase adaptor protein 2	NM_010879	RefSeq	Mus musculus non-catalytic region of tyrosine kinase adaptor protein 2 (Nck2), mRNA.	0.260892	9.02288	2.84032	0.0108524	0.835331	-3.01695
TC0800000762.mm.2	NM_001195253	Gm3336	predicted gene 3336	NM_001195253	RefSeq	Mus musculus predicted gene 3336 (Gm3336), mRNA.	-0.261595	7.22323	-2.83746	0.0109195	0.835331	-3.02019
TC1300001609.mm.2	NM_134241	Vmn1r212	vomeronasal 1 receptor 212	NM_134241	RefSeq	Mus musculus vomeronasal 1 receptor 212 (Vmn1r212), mRNA.	-0.283426	6.16703	-2.83717	0.0109262	0.835331	-3.02052
TC1200001785.mm.2	NM_145442	Mbip	MAP3K12 binding inhibitory protein 1	NM_145442	RefSeq	Mus musculus MAP3K12 binding inhibitory protein 1 (Mbip), mRNA.	-0.281051	9.56566	-2.83687	0.0109333	0.835331	-3.02086
TC0700001397.mm.2	NM_146356	Olfr521	olfactory receptor 521	NM_146356	RefSeq	Mus musculus olfactory receptor 521 (Olfr521), mRNA.	-0.33138	5.46866	-2.83675	0.010936	0.835331	-3.02099
TC1600001070.mm.2	NM_001039056	Kcnj15	potassium inwardly-rectifying channel, subfamily J, member 15	NM_001039056	RefSeq	Mus musculus potassium inwardly-rectifying channel, subfamily J, member 15 (Kcnj15), transcript variant 3, mRNA.	0.369984	6.85647	2.83495	0.0109783	0.835331	-3.02303
TC1200000760.mm.2	NM_001033149	Ttc9	tetratricopeptide repeat domain 9	NM_001033149	RefSeq	Mus musculus tetratricopeptide repeat domain 9 (Ttc9), mRNA.	0.288525	10.0176	2.83246	0.0110374	0.835331	-3.02586
TC0Y00000133.mm.2	ENSMUST00000178559	Gm21800	predicted gene, 21800 [Source:MGI Symbol;Acc:MGI:5433964]	ENSMUST00000178559	ENSEMBL	predicted gene, 21800 [gene_biotype:protein_coding transcript_biotype:protein_coding]	-0.333508	5.93793	-2.82811	0.0111409	0.835331	-3.03078
TC1500001506.mm.2	NM_009009	Rad21	RAD21 homolog (S. pombe)	NM_009009	RefSeq	Mus musculus RAD21 homolog (S. pombe) (Rad21), mRNA.	0.249963	10.7248	2.8269	0.0111699	0.835331	-3.03215
TC0400002475.mm.2	NM_001136056	Cntfr	ciliary neurotrophic factor receptor	NM_001136056	RefSeq	Mus musculus ciliary neurotrophic factor receptor (Cntfr), transcript variant 2, mRNA.	0.231891	11.5554	2.82585	0.0111951	0.835331	-3.03334
TC0400003208.mm.2	NM_025590	Acot11	acyl-CoA thioesterase 11	NM_025590	RefSeq	Mus musculus acyl-CoA thioesterase 11 (Acot11), mRNA.	-0.266032	9.01459	-2.82384	0.0112436	0.835331	-3.03562
TC1100003999.mm.2	NM_153145	Abca8a	ATP-binding cassette, sub-family A (ABC1), member 8a	NM_153145	RefSeq	Mus musculus ATP-binding cassette, sub-family A (ABC1), member 8a (Abca8a), mRNA.	0.817487	9.20752	2.82206	0.0112866	0.835331	-3.03763
TC1300000998.mm.2	NM_001037987	Edil3	EGF-like repeats and discoidin I-like domains 3	NM_001037987	RefSeq	Mus musculus EGF-like repeats and discoidin I-like domains 3 (Edil3), transcript variant 1, mRNA.	0.342753	10.7911	2.82205	0.0112869	0.835331	-3.03764
TC0400002065.mm.2	NM_001042407	Pex10	peroxisomal biogenesis factor 10	NM_001042407	RefSeq	Mus musculus peroxisomal biogenesis factor 10 (Pex10), mRNA.	-0.34331	6.87683	-2.81956	0.0113475	0.835331	-3.04047
TC0700001712.mm.2	NM_178414	Acsm4	acyl-CoA synthetase medium-chain family member 4	NM_178414	RefSeq	Mus musculus acyl-CoA synthetase medium-chain family member 4 (Acsm4), mRNA.	0.5193	7.74135	2.81909	0.0113588	0.835331	-3.04099
TC0300002813.mm.2	NM_001081326	Agl	amylo-1,6-glucosidase, 4-alpha-glucanotransferase	NM_001081326	RefSeq	Mus musculus amylo-1,6-glucosidase, 4-alpha-glucanotransferase (Agl), mRNA.	0.341916	9.98296	2.81857	0.0113716	0.835331	-3.04159
TC0300002531.mm.2	NM_026229	Gpr89	G protein-coupled receptor 89	NM_026229	RefSeq	Mus musculus G protein-coupled receptor 89 (Gpr89), mRNA.	0.261966	8.52886	2.81415	0.0114799	0.835331	-3.04659
TC0400001393.mm.2	NM_013905	Heyl	hairy/enhancer-of-split related with YRPW motif-like	NM_013905	RefSeq	Mus musculus hairy/enhancer-of-split related with YRPW motif-like (Heyl), mRNA.	0.360774	8.76956	2.81348	0.0114963	0.835331	-3.04734
TC1900001123.mm.2	NR_102366	AW112010	expressed sequence AW112010	NR_102366	RefSeq	Mus musculus expressed sequence AW112010 (AW112010), long non-coding RNA.	0.404757	6.94115	2.81231	0.0115253	0.835331	-3.04867
TC0700002832.mm.2	NM_025948	Lsm14a	LSM14 homolog A (SCD6, S. cerevisiae)	NM_025948	RefSeq	Mus musculus LSM14 homolog A (SCD6, S. cerevisiae) (Lsm14a), mRNA.	0.229643	9.76106	2.8082	0.0116273	0.835331	-3.05332
TC1400000745.mm.2	NM_008608	Mmp14	matrix metallopeptidase 14 (membrane-inserted)	NM_008608	RefSeq	Mus musculus matrix metallopeptidase 14 (membrane-inserted) (Mmp14), mRNA.	0.307124	8.81821	2.80802	0.0116318	0.835331	-3.05352
TC0700000328.mm.2	NM_001166740	Vmn1r125	vomeronasal 1 receptor 125	NM_001166740	RefSeq	Mus musculus vomeronasal 1 receptor 125 (Vmn1r125), mRNA.	-0.402262	5.13506	-2.80764	0.0116414	0.835331	-3.05396
TC0200000673.mm.2	NM_146939	Olfr354	olfactory receptor 354	NM_146939	RefSeq	Mus musculus olfactory receptor 354 (Olfr354), mRNA.	-0.336976	5.73902	-2.80748	0.0116454	0.835331	-3.05414
TC1000002503.mm.2	NM_026094	Atp8b3	ATPase, class I, type 8B, member 3	NM_026094	RefSeq	Mus musculus ATPase, class I, type 8B, member 3 (Atp8b3), mRNA.	0.321288	7.05453	2.80496	0.0117084	0.835331	-3.05699
TC0500002779.mm.2	ENSMUST00000179824	Gm16429	predicted gene 16429 [Source:MGI Symbol;Acc:MGI:3704105]	ENSMUST00000179824	ENSEMBL	predicted gene 16429 [gene_biotype:protein_coding transcript_biotype:protein_coding]	-0.346936	6.49808	-2.80451	0.0117197	0.835331	-3.0575
TC0500002786.mm.2	XM_982184.2	Gm7971	PREDICTED: predicted gene 7971 (Gm7971), mRNA.	XM_982184.2	MGI/Jackson Lab	PREDICTED: predicted gene 7971 (Gm7971), mRNA.	-0.346936	6.49808	-2.80451	0.0117197	0.835331	-3.0575
TC0900000593.mm.2	NM_010077	Drd2	dopamine receptor D2	NM_010077	RefSeq	Mus musculus dopamine receptor D2 (Drd2), mRNA.	0.547283	8.11298	2.80381	0.0117373	0.835331	-3.05829
TC0200004024.mm.2	NM_146464	Olfr1196	olfactory receptor 1196	NM_146464	RefSeq	Mus musculus olfactory receptor 1196 (Olfr1196), mRNA.	-0.432119	4.8521	-2.80346	0.0117462	0.835331	-3.05869
TC1800001449.mm.2	NM_001039485	Piezo2	piezo-type mechanosensitive ion channel component 2	NM_001039485	RefSeq	Mus musculus piezo-type mechanosensitive ion channel component 2 (Piezo2), mRNA.	-0.308742	8.42028	-2.80136	0.0117991	0.835331	-3.06106
TC1700001827.mm.2	NM_010831	Sik1	salt inducible kinase 1	NM_010831	RefSeq	Mus musculus salt inducible kinase 1 (Sik1), mRNA.	-0.424139	9.77905	-2.80078	0.0118139	0.835331	-3.06172
TC1100001886.mm.2	NM_012030	Slc9a3r1	solute carrier family 9 (sodium/hydrogen exchanger), member 3 regulator 1	NM_012030	RefSeq	Mus musculus solute carrier family 9 (sodium/hydrogen exchanger), member 3 regulator 1 (Slc9a3r1), mRNA.	0.342167	10.0306	2.79971	0.0118409	0.835331	-3.06293
TC0200000009.mm.2	NM_177647	Cdnf	cerebral dopamine neurotrophic factor	NM_177647	RefSeq	Mus musculus cerebral dopamine neurotrophic factor (Cdnf), mRNA.	-0.43311	5.82885	-2.7973	0.0119023	0.835331	-3.06566
TC0700001490.mm.2	NM_001011793	Olfr598	olfactory receptor 598	NM_001011793	RefSeq	Mus musculus olfactory receptor 598 (Olfr598), mRNA.	0.717473	7.29327	2.7968	0.011915	0.835331	-3.06622
TC0400003731.mm.2	NM_001081047	Cnksr1	connector enhancer of kinase suppressor of Ras 1	NM_001081047	RefSeq	Mus musculus connector enhancer of kinase suppressor of Ras 1 (Cnksr1), mRNA.	0.369439	5.09049	2.79597	0.0119361	0.835331	-3.06716
TC0300003194.mm.2	NM_145953	Cth	cystathionase (cystathionine gamma-lyase)	NM_145953	RefSeq	Mus musculus cystathionase (cystathionine gamma-lyase) (Cth), mRNA.	0.350216	7.70441	2.79439	0.0119767	0.835331	-3.06895
TC0500003518.mm.2	NM_175362	Card11	caspase recruitment domain family, member 11	NM_175362	RefSeq	Mus musculus caspase recruitment domain family, member 11 (Card11), mRNA.	0.451631	6.21014	2.79312	0.0120093	0.835331	-3.07038
TC0700002453.mm.2	NM_001029893	Psg26	pregnancy-specific glycoprotein 26	NM_001029893	RefSeq	Mus musculus pregnancy-specific glycoprotein 26 (Psg26), mRNA.	-0.337836	5.3786	-2.79298	0.012013	0.835331	-3.07055
TC1200000833.mm.2	NM_010234	Fos	FBJ osteosarcoma oncogene	NM_010234	RefSeq	Mus musculus FBJ osteosarcoma oncogene (Fos), mRNA.	-0.531108	9.18849	-2.79072	0.0120711	0.835331	-3.0731
TC0100003708.mm.2	NM_001166728	Vmn1r1	vomeronasal 1 receptor 1	NM_001166728	RefSeq	Mus musculus vomeronasal 1 receptor 1 (Vmn1r1), mRNA.	-0.333983	6.3129	-2.78187	0.012302	0.835331	-3.08311
TC1700002780.mm.2	NM_010387	H2-DMb1	histocompatibility 2, class II, locus Mb1	NM_010387	RefSeq	Mus musculus histocompatibility 2, class II, locus Mb1 (H2-DMb1), mRNA.	0.350295	7.88535	2.78168	0.012307	0.835331	-3.08332
TC0900000508.mm.2	NM_021395	Hyou1	hypoxia up-regulated 1	NM_021395	RefSeq	Mus musculus hypoxia up-regulated 1 (Hyou1), mRNA.	0.280212	9.65249	2.78094	0.0123264	0.835331	-3.08415
TC0100003327.mm.2	NM_028540	Tex35	testis expressed 35	NM_028540	RefSeq	Mus musculus testis expressed 35 (Tex35), transcript variant 1, mRNA.	-0.332663	7.2266	-2.77861	0.0123883	0.835331	-3.0868
TC0700003869.mm.2	NM_001168503	Olfr78	olfactory receptor 78	NM_001168503	RefSeq	Mus musculus olfactory receptor 78 (Olfr78), transcript variant 2, mRNA.	-0.406765	5.22087	-2.77855	0.0123897	0.835331	-3.08686
TC0200000087.mm.2	NM_001198808	Sfmbt2	Scm-like with four mbt domains 2	NM_001198808	RefSeq	Mus musculus Scm-like with four mbt domains 2 (Sfmbt2), transcript variant 2, mRNA.	-0.317006	7.71469	-2.77791	0.0124067	0.835331	-3.08758
TC0400000459.mm.2	NM_001002787	Ccin	calicin	NM_001002787	RefSeq	Mus musculus calicin (Ccin), mRNA.	-0.369566	6.37475	-2.77401	0.0125106	0.835331	-3.09199
TC0500000876.mm.2	NM_001033478	Fam47e	family with sequence similarity 47, member E	NM_001033478	RefSeq	Mus musculus family with sequence similarity 47, member E (Fam47e), transcript variant 1, mRNA.	-0.283453	8.47393	-2.77268	0.0125462	0.835331	-3.09349
TC0200001006.mm.2	NM_175512	Dhrs9	dehydrogenase/reductase (SDR family) member 9	NM_175512	RefSeq	Mus musculus dehydrogenase/reductase (SDR family) member 9 (Dhrs9), mRNA.	-0.396143	5.36259	-2.7724	0.0125538	0.835331	-3.09381
TC1300000162.mm.2	NM_145451	Gpx6	glutathione peroxidase 6	NM_145451	RefSeq	Mus musculus glutathione peroxidase 6 (Gpx6), mRNA.	1.85935	9.11581	2.77176	0.0125709	0.835331	-3.09453
TC1600000618.mm.2	NM_001285805	Zbtb20	zinc finger and BTB domain containing 20	NM_001285805	RefSeq	Mus musculus zinc finger and BTB domain containing 20 (Zbtb20), transcript variant 3, mRNA.	0.258737	11.3772	2.77114	0.0125876	0.835331	-3.09523
TC0700002160.mm.2	NM_001277903	Tnnt1	troponin T1, skeletal, slow	NM_001277903	RefSeq	Mus musculus troponin T1, skeletal, slow (Tnnt1), transcript variant 1, mRNA.	-0.295295	8.97925	-2.76973	0.0126255	0.835331	-3.09682
TC0500000916.mm.2	NM_001167792	Gm3286	predicted gene 3286	NM_001167792	RefSeq	Mus musculus predicted gene 3286 (Gm3286), transcript variant 3, mRNA.	-0.296559	7.02865	-2.76922	0.0126395	0.835331	-3.09741
TC0300001937.mm.2	NM_011990	Slc7a11	solute carrier family 7 (cationic amino acid transporter, y+ system), member 11	NM_011990	RefSeq	Mus musculus solute carrier family 7 (cationic amino acid transporter, y+ system), member 11 (Slc7a11), mRNA.	0.429178	10.1688	2.76577	0.0127331	0.835331	-3.1013
TC1000001581.mm.2	NM_019766	Ptges3	prostaglandin E synthase 3 (cytosolic)	NM_019766	RefSeq	Mus musculus prostaglandin E synthase 3 (cytosolic) (Ptges3), mRNA.	0.415603	5.18505	2.76486	0.0127577	0.835331	-3.10233
TC0400003323.mm.2	NM_029196	Tex38	testis expressed 38	NM_029196	RefSeq	Mus musculus testis expressed 38 (Tex38), mRNA.	-0.384445	7.73412	-2.76425	0.0127745	0.835331	-3.10302
TC0300000979.mm.2	NM_008256	Hmgcs2	3-hydroxy-3-methylglutaryl-Coenzyme A synthase 2	NM_008256	RefSeq	Mus musculus 3-hydroxy-3-methylglutaryl-Coenzyme A synthase 2 (Hmgcs2), mRNA.	0.642266	10.3755	2.76237	0.0128257	0.835331	-3.10514
TC1100000341.mm.2	NM_177364	Sh3pxd2b	SH3 and PX domains 2B	NM_177364	RefSeq	Mus musculus SH3 and PX domains 2B (Sh3pxd2b), mRNA.	0.265988	9.29702	2.7613	0.012855	0.835331	-3.10634
TC0400001431.mm.2	NM_001256432	Epha10	Eph receptor A10	NM_001256432	RefSeq	Mus musculus Eph receptor A10 (Epha10), transcript variant 1, mRNA.	-0.27012	9.87919	-2.76129	0.0128555	0.835331	-3.10636
TC0600002663.mm.2	NM_001039394	Rab43	RAB43, member RAS oncogene family	NM_001039394	RefSeq	Mus musculus RAB43, member RAS oncogene family (Rab43), transcript variant 1, mRNA.	0.377295	7.34797	2.76104	0.0128622	0.835331	-3.10664
TC0Y00000065.mm.2	ENSMUST00000180340	Gm20926	predicted gene, 20926	ENSMUST00000180340	ENSEMBL	predicted gene, 20926	-0.334488	5.44398	-2.76062	0.0128739	0.835331	-3.10712
TC0X00001389.mm.2	NM_026103	Vsig1	V-set and immunoglobulin domain containing 1	NM_026103	RefSeq	Mus musculus V-set and immunoglobulin domain containing 1 (Vsig1), transcript variant 2, mRNA.	-0.377299	5.87514	-2.759	0.0129184	0.835331	-3.10894
TC0800000213.mm.2	NM_001177481	Gm10104	predicted gene 10104	NM_001177481	RefSeq	Mus musculus predicted gene 10104 (Gm10104), mRNA.	-0.27687	7.43504	-2.75832	0.0129373	0.835331	-3.10972
TC0700000381.mm.2	NM_001163510	Kcnn4	potassium intermediate/small conductance calcium-activated channel, subfamily N, member 4	NM_001163510	RefSeq	Mus musculus potassium intermediate/small conductance calcium-activated channel, subfamily N, member 4 (Kcnn4), transcript variant 2, mRNA.	0.451822	7.89121	2.75826	0.0129387	0.835331	-3.10978
TC0700000562.mm.2	NM_172142	Nfkbid	nuclear factor of kappa light polypeptide gene enhancer in B cells inhibitor, delta	NM_172142	RefSeq	Mus musculus nuclear factor of kappa light polypeptide gene enhancer in B cells inhibitor, delta (Nfkbid), mRNA.	-0.265094	7.8317	-2.75729	0.0129657	0.835331	-3.11088
TC0800002142.mm.2	NM_028066	F11	coagulation factor XI	NM_028066	RefSeq	Mus musculus coagulation factor XI (F11), mRNA.	-0.354127	5.60076	-2.75549	0.0130157	0.835331	-3.11291
TC1100003807.mm.2	NM_012037	Vat1	vesicle amine transport protein 1 homolog (T californica)	NM_012037	RefSeq	Mus musculus vesicle amine transport protein 1 homolog (T californica) (Vat1), mRNA.	0.239771	10.3208	2.75437	0.0130469	0.835331	-3.11418
TC1700000576.mm.2	XM_003688948.1	LOC100861596	PREDICTED: zinc finger protein 791-like (LOC100861596), mRNA.	XM_003688948.1	MGI/Jackson Lab	PREDICTED: zinc finger protein 791-like (LOC100861596), mRNA.	-0.355333	7.25069	-2.75243	0.013101	0.835331	-3.11637
TC1000002383.mm.2	NM_008185	Gstt1	glutathione S-transferase, theta 1	NM_008185	RefSeq	Mus musculus glutathione S-transferase, theta 1 (Gstt1), mRNA.	0.338205	8.86209	2.75161	0.0131239	0.835331	-3.11729
TC0X00000076.mm.2	NM_011591	Timm17b	translocase of inner mitochondrial membrane 17b	NM_011591	RefSeq	Mus musculus translocase of inner mitochondrial membrane 17b (Timm17b), transcript variant 1, mRNA.	0.222936	9.90673	2.74582	0.013287	0.835331	-3.12382
TC0X00003032.mm.2	NM_177748	Kir3dl2	killer cell immunoglobulin-like receptor, three domains, long cytoplasmic tail, 2	NM_177748	RefSeq	Mus musculus killer cell immunoglobulin-like receptor, three domains, long cytoplasmic tail, 2 (Kir3dl2), mRNA.	-0.326154	6.69137	-2.74572	0.0132897	0.835331	-3.12393
TC1400002793.mm.2	NM_001242945_2	Gm3264	predicted gene 3264 (Gm3264), mRNA.	NM_001242945_2	RefSeq	predicted gene 3264 (Gm3264), mRNA.	0.314618	9.99795	2.74568	0.013291	0.835331	-3.12398
TC1900001131.mm.2	NM_001025610	Ms4a7	membrane-spanning 4-domains, subfamily A, member 7	NM_001025610	RefSeq	Mus musculus membrane-spanning 4-domains, subfamily A, member 7 (Ms4a7), transcript variant 2, mRNA.	0.503665	7.66671	2.74383	0.0133435	0.835331	-3.12607
TC0Y00000267.mm.2	ENSMUST00000179284	Gm21891	predicted gene, 21891 [Source:MGI Symbol;Acc:MGI:5434055]	ENSMUST00000179284	ENSEMBL	predicted gene, 21891 [gene_biotype:protein_coding transcript_biotype:protein_coding]	-0.38165	6.34143	-2.74339	0.0133561	0.835331	-3.12657
TC0Y00000268.mm.2	ENSMUST00000178050	Gm21828	predicted gene, 21828 [Source:MGI Symbol;Acc:MGI:5433992]	ENSMUST00000178050	ENSEMBL	predicted gene, 21828 [gene_biotype:protein_coding transcript_biotype:protein_coding]	-0.38165	6.34143	-2.74339	0.0133561	0.835331	-3.12657
TC0Y00000269.mm.2	ENSMUST00000178519	Gm21725	predicted gene, 21725 [Source:MGI Symbol;Acc:MGI:5433889]	ENSMUST00000178519	ENSEMBL	predicted gene, 21725 [gene_biotype:protein_coding transcript_biotype:protein_coding]	-0.38165	6.34143	-2.74339	0.0133561	0.835331	-3.12657
TC0Y00000276.mm.2	ENSMUST00000179522	Gm21904	predicted gene, 21904 [Source:MGI Symbol;Acc:MGI:5434068]	ENSMUST00000179522	ENSEMBL	predicted gene, 21904 [gene_biotype:protein_coding transcript_biotype:protein_coding]	-0.38165	6.34143	-2.74339	0.0133561	0.835331	-3.12657
TC0Y00000278.mm.2	ENSMUST00000179219	Gm21764	predicted gene, 21764 [Source:MGI Symbol;Acc:MGI:5433928]	ENSMUST00000179219	ENSEMBL	predicted gene, 21764 [gene_biotype:protein_coding transcript_biotype:protein_coding]	-0.38165	6.34143	-2.74339	0.0133561	0.835331	-3.12657
TC0Y00000330.mm.2	ENSMUST00000179125	Gm21852	predicted gene, 21852 [Source:MGI Symbol;Acc:MGI:5434016]	ENSMUST00000179125	ENSEMBL	predicted gene, 21852 [gene_biotype:protein_coding transcript_biotype:protein_coding]	-0.38165	6.34143	-2.74339	0.0133561	0.835331	-3.12657
TC0X00002539.mm.2	NM_173435	4930595M18Rik	RIKEN cDNA 4930595M18 gene	NM_173435	RefSeq	Mus musculus RIKEN cDNA 4930595M18 gene (4930595M18Rik), mRNA.	-0.459601	4.9626	-2.74319	0.0133617	0.835331	-3.12679
TC1900001155.mm.2	NM_146678	Olfr1428	olfactory receptor 1428	NM_146678	RefSeq	Mus musculus olfactory receptor 1428 (Olfr1428), mRNA.	0.468742	6.65758	2.74275	0.0133742	0.835331	-3.12729
TC0200002542.mm.2	NM_013599	Mmp9	matrix metallopeptidase 9	NM_013599	RefSeq	Mus musculus matrix metallopeptidase 9 (Mmp9), mRNA.	0.350453	6.86196	2.74104	0.0134232	0.835331	-3.12922
TC1500001078.mm.2	NR_002869	Gm5477	type II keratin Kb16P	NR_002869	RefSeq	Mus musculus predicted gene 5477 (Gm5477), non-coding RNA.	-0.401506	6.00816	-2.7388	0.0134873	0.835331	-3.13174
TC0600002456.mm.2	NM_028825	Tex37	testis expressed 37	NM_028825	RefSeq	Mus musculus testis expressed 37 (Tex37), mRNA.	-0.294167	5.95418	-2.73802	0.0135098	0.835331	-3.13262
TC0X00001356.mm.2	NM_030688	Il1rapl2	interleukin 1 receptor accessory protein-like 2	NM_030688	RefSeq	Mus musculus interleukin 1 receptor accessory protein-like 2 (Il1rapl2), mRNA.	-0.478516	6.59812	-2.73676	0.013546	0.835331	-3.13404
TC0200001261.mm.2	NM_146588	Olfr1030	olfactory receptor 1030	NM_146588	RefSeq	Mus musculus olfactory receptor 1030 (Olfr1030), mRNA.	0.393595	6.79489	2.73596	0.0135693	0.835331	-3.13495
TC0X00000204.mm.2	NM_133669	Rp2	retinitis pigmentosa 2 homolog (human)	NM_133669	RefSeq	Mus musculus retinitis pigmentosa 2 homolog (human) (Rp2), transcript variant 1, mRNA.	0.365195	8.97735	2.73275	0.0136623	0.835331	-3.13856
TC1200001021.mm.2	NM_025666	Ubr7	ubiquitin protein ligase E3 component n-recognin 7 (putative)	NM_025666	RefSeq	Mus musculus ubiquitin protein ligase E3 component n-recognin 7 (putative) (Ubr7), mRNA.	-0.266155	8.2508	-2.73274	0.0136627	0.835331	-3.13858
TC0200001838.mm.2	NM_009735	B2m	beta-2 microglobulin	NM_009735	RefSeq	Mus musculus beta-2 microglobulin (B2m), mRNA.	0.574141	10.2627	2.73191	0.0136869	0.835331	-3.13952
TC1000002834.mm.2	NM_203660	Gm5136	predicted gene 5136	NM_203660	RefSeq	Mus musculus predicted gene 5136 (Gm5136), mRNA.	-0.253039	8.37513	-2.73154	0.0136976	0.835331	-3.13993
TC0500003256.mm.2	NM_030259	Rilpl2	Rab interacting lysosomal protein-like 2	NM_030259	RefSeq	Mus musculus Rab interacting lysosomal protein-like 2 (Rilpl2), mRNA.	0.230591	8.73756	2.7315	0.0136987	0.835331	-3.13997
TC0400001599.mm.2	NM_010208	Fgr	Gardner-Rasheed feline sarcoma viral (Fgr) oncogene homolog	NM_010208	RefSeq	Mus musculus Gardner-Rasheed feline sarcoma viral (Fgr) oncogene homolog (Fgr), mRNA.	-0.287542	6.78948	-2.73041	0.0137307	0.835331	-3.14121
TC0200002272.mm.2	NM_001164819	Slc52a3	solute carrier protein family 52, member 3	NM_001164819	RefSeq	Mus musculus solute carrier protein family 52, member 3 (Slc52a3), transcript variant 2, mRNA.	-0.305325	8.12164	-2.72759	0.0138135	0.835331	-3.14439
TC0400001679.mm.2	NM_001008232	Asap3	ArfGAP with SH3 domain, ankyrin repeat and PH domain 3	NM_001008232	RefSeq	Mus musculus ArfGAP with SH3 domain, ankyrin repeat and PH domain 3 (Asap3), mRNA.	0.408783	7.13892	2.72702	0.0138301	0.835331	-3.14503
TC0X00002156.mm.2	NM_013912	Apln	apelin	NM_013912	RefSeq	Mus musculus apelin (Apln), mRNA.	0.288757	9.02732	2.72394	0.0139211	0.835331	-3.1485
TC0800000590.mm.2	NM_133711	Spata4	spermatogenesis associated 4	NM_133711	RefSeq	Mus musculus spermatogenesis associated 4 (Spata4), mRNA.	-0.370384	5.63053	-2.72086	0.0140128	0.835331	-3.15198
TC0X00001127.mm.2	NM_001168590	2010106E10Rik	RIKEN cDNA 2010106E10 gene	NM_001168590	RefSeq	Mus musculus RIKEN cDNA 2010106E10 gene (2010106E10Rik), transcript variant 1, mRNA.	-0.331929	5.22122	-2.71776	0.0141054	0.835331	-3.15546
TC1100003869.mm.2	NM_177801	Spata32	spermatogenesis associated 32	NM_177801	RefSeq	Mus musculus spermatogenesis associated 32 (Spata32), mRNA.	-0.229897	6.98408	-2.71605	0.0141567	0.835331	-3.15739
TC1300001326.mm.2	NM_010330	Emb	embigin	NM_010330	RefSeq	Mus musculus embigin (Emb), mRNA.	0.504973	7.7545	2.71552	0.0141728	0.835331	-3.15799
TC0700000107.mm.2	NM_134229	Vmn1r67	vomeronasal 1 receptor 67	NM_134229	RefSeq	Mus musculus vomeronasal 1 receptor 67 (Vmn1r67), mRNA.	-0.359806	6.35533	-2.71528	0.0141802	0.835331	-3.15826
TC0100001222.mm.2	NM_007695	Chil1	chitinase-like 1	NM_007695	RefSeq	Mus musculus chitinase-like 1 (Chil1), mRNA.	0.249485	9.3359	2.71257	0.0142619	0.835331	-3.16131
TC0X00003429.mm.2	NM_008478	L1cam	L1 cell adhesion molecule	NM_008478	RefSeq	Mus musculus L1 cell adhesion molecule (L1cam), mRNA.	0.331841	11.3662	2.70928	0.0143621	0.835331	-3.16501
TC0X00000279.mm.2	NM_001168334	Gm2799	predicted gene 2799	NM_001168334	RefSeq	Mus musculus predicted gene 2799 (Gm2799), mRNA.	-0.306468	6.73511	-2.70805	0.0143998	0.835331	-3.1664
TC1900000317.mm.2	NM_019437	Rfk	riboflavin kinase	NM_019437	RefSeq	Mus musculus riboflavin kinase (Rfk), mRNA.	0.246523	11.2476	2.70667	0.014442	0.835331	-3.16795
TC0900002063.mm.2	NM_146375	Olfr918	olfactory receptor 918	NM_146375	RefSeq	Mus musculus olfactory receptor 918 (Olfr918), mRNA.	-0.463936	5.44204	-2.70604	0.0144612	0.835331	-3.16866
TC0200001551.mm.2	NM_181858	Cd59b	CD59b antigen	NM_181858	RefSeq	Mus musculus CD59b antigen (Cd59b), mRNA.	0.404161	7.57469	2.70309	0.0145522	0.835331	-3.17198
TC0700003831.mm.2	NM_008773	P2ry2	purinergic receptor P2Y, G-protein coupled 2	NM_008773	RefSeq	Mus musculus purinergic receptor P2Y, G-protein coupled 2 (P2ry2), transcript variant 1, mRNA.	0.39281	6.75896	2.7001	0.014645	0.835331	-3.17535
TC0700001064.mm.2	NM_177740	Rgma	repulsive guidance molecule family member A	NM_177740	RefSeq	Mus musculus repulsive guidance molecule family member A (Rgma), mRNA.	0.324524	10.455	2.69895	0.0146809	0.835331	-3.17665
TC1200000671.mm.2	NM_001005510	Syne2	spectrin repeat containing, nuclear envelope 2	NM_001005510	RefSeq	Mus musculus spectrin repeat containing, nuclear envelope 2 (Syne2), mRNA.	0.487524	7.6967	2.69852	0.0146943	0.835331	-3.17713
TC0600000725.mm.2	NM_001164316	Ccser1	coiled-coil serine rich 1	NM_001164316	RefSeq	Mus musculus coiled-coil serine rich 1 (Ccser1), transcript variant 2, mRNA.	-0.236808	8.40886	-2.69615	0.0147683	0.835331	-3.17979
TC0Y00000485.mm.2	uc029yga.1	Gm20806	predicted gene, 20806	uc029yga.1	UCSC Genes	Mus musculus predicted gene, 20806 (Gm20806), mRNA.	-0.405559	5.57833	-2.6958	0.0147793	0.835331	-3.18019
TC0Y00000495.mm.2	uc012hsv.1	Gm20806	predicted gene, 20806	uc012hsv.1	UCSC Genes	Mus musculus predicted gene, 20806 (Gm20806), mRNA.	-0.405559	5.57833	-2.6958	0.0147793	0.835331	-3.18019
TC1400002165.mm.2	NM_001168535	Cdadc1	cytidine and dCMP deaminase domain containing 1	NM_001168535	RefSeq	Mus musculus cytidine and dCMP deaminase domain containing 1 (Cdadc1), transcript variant 1, mRNA.	-0.239515	9.71921	-2.69556	0.014787	0.835331	-3.18046
TC0200000833.mm.2	NM_172409	Fmnl2	formin-like 2	NM_172409	RefSeq	Mus musculus formin-like 2 (Fmnl2), mRNA.	0.235498	11.1027	2.69548	0.0147895	0.835331	-3.18055
TC0600001317.mm.2	ENSMUST00000101030	Gm7292	predicted gene 7292	ENSMUST00000101030	ENSEMBL	predicted gene 7292	0.300303	11.2987	2.69519	0.0147986	0.835331	-3.18088
TC1400000804.mm.2	NM_138652	Atp12a	ATPase, H+/K+ transporting, nongastric, alpha polypeptide	NM_138652	RefSeq	Mus musculus ATPase, H+/K+ transporting, nongastric, alpha polypeptide (Atp12a), mRNA.	0.401493	6.40072	2.69327	0.0148589	0.835331	-3.18303
TC1000000808.mm.2	NM_013591	Madcam1	mucosal vascular addressin cell adhesion molecule 1	NM_013591	RefSeq	Mus musculus mucosal vascular addressin cell adhesion molecule 1 (Madcam1), mRNA.	-0.329318	6.80098	-2.69238	0.0148872	0.835331	-3.18404
TC1100004265.mm.2	NM_018738	Igtp	interferon gamma induced GTPase	NM_018738	RefSeq	Mus musculus interferon gamma induced GTPase (Igtp), mRNA.	0.513403	7.00122	2.69038	0.0149502	0.835331	-3.18628
TC0100000637.mm.2	NM_001081456	Plcd4	phospholipase C, delta 4	NM_001081456	RefSeq	Mus musculus phospholipase C, delta 4 (Plcd4), transcript variant 1, mRNA.	0.439528	8.13738	2.69031	0.0149526	0.835331	-3.18637
TC0700002049.mm.2	NM_011528	Taldo1	transaldolase 1	NM_011528	RefSeq	Mus musculus transaldolase 1 (Taldo1), mRNA.	0.306776	9.22221	2.68994	0.0149642	0.835331	-3.18678
TC1400001054.mm.2	NM_001247984	Lcp1	lymphocyte cytosolic protein 1	NM_001247984	RefSeq	Mus musculus lymphocyte cytosolic protein 1 (Lcp1), transcript variant 1, mRNA.	0.584125	8.2338	2.68908	0.0149916	0.835331	-3.18775
TC0500003064.mm.2	NM_019821	Gltp	glycolipid transfer protein	NM_019821	RefSeq	Mus musculus glycolipid transfer protein (Gltp), mRNA.	0.264951	9.08177	2.68729	0.0150488	0.835331	-3.18977
TC0900001408.mm.2	NM_008483	Lamb2	laminin, beta 2	NM_008483	RefSeq	Mus musculus laminin, beta 2 (Lamb2), mRNA.	0.331265	8.77869	2.6869	0.0150613	0.835331	-3.1902
TC1600001643.mm.2	NM_172506	Boc	biregional cell adhesion molecule-related/down-regulated by oncogenes (Cdon) binding protein	NM_172506	RefSeq	Mus musculus biregional cell adhesion molecule-related/down-regulated by oncogenes (Cdon) binding protein (Boc), mRNA.	0.342207	9.41542	2.68628	0.0150808	0.835331	-3.19089
TC1100001668.mm.2	NM_025404	Arl4d	ADP-ribosylation factor-like 4D	NM_025404	RefSeq	Mus musculus ADP-ribosylation factor-like 4D (Arl4d), mRNA.	-0.264312	9.20195	-2.68585	0.0150947	0.835331	-3.19138
TC0700002691.mm.2	NM_175033	BC089491	cDNA sequence BC089491	NM_175033	RefSeq	Mus musculus cDNA sequence BC089491 (BC089491), mRNA.	-0.422005	7.8943	-2.68528	0.015113	0.835331	-3.19202
TC0700003823.mm.2	NM_001163182	Plekhb1	pleckstrin homology domain containing, family B (evectins) member 1	NM_001163182	RefSeq	Mus musculus pleckstrin homology domain containing, family B (evectins) member 1 (Plekhb1), transcript variant 2, mRNA.	0.334956	11.523	2.67737	0.0153686	0.835331	-3.20091
TC1300001251.mm.2	ENSMUST00000086960	Gm10198	predicted gene 10198 [Source:MGI Symbol;Acc:MGI:3642607]	ENSMUST00000086960	ENSEMBL	predicted gene 10198 [gene_biotype:protein_coding transcript_biotype:protein_coding]	-0.624515	6.986	-2.67571	0.0154228	0.835331	-3.20278
TC0100001578.mm.2	NM_008623	Mpz	myelin protein zero	NM_008623	RefSeq	Mus musculus myelin protein zero (Mpz), transcript variant 2, mRNA.	0.348693	8.25777	2.6753	0.0154361	0.835331	-3.20324
TC0600002797.mm.2	NM_001081111	Tmf1	TATA element modulatory factor 1	NM_001081111	RefSeq	Mus musculus TATA element modulatory factor 1 (Tmf1), mRNA.	0.322653	7.76363	2.67521	0.015439	0.835331	-3.20334
TC0X00001985.mm.2	NM_001162364	Gm14525	predicted gene 14525	NM_001162364	RefSeq	Mus musculus predicted gene 14525 (Gm14525), mRNA.	-0.352451	6.07244	-2.67503	0.0154449	0.835331	-3.20354
TC1700001084.mm.2	NM_001003919	Ddx11	DEAD/H (Asp-Glu-Ala-Asp/His) box helicase 11	NM_001003919	RefSeq	Mus musculus DEAD/H (Asp-Glu-Ala-Asp/His) box helicase 11 (Ddx11), mRNA.	-0.308957	7.37788	-2.67304	0.0155102	0.835331	-3.20578
TC0700001580.mm.2	NM_172907	Olfml1	olfactomedin-like 1	NM_172907	RefSeq	Mus musculus olfactomedin-like 1 (Olfml1), mRNA.	0.410146	6.83936	2.66415	0.015805	0.835331	-3.21577
TC0600003534.mm.2	NM_001080557	Vamp1	vesicle-associated membrane protein 1	NM_001080557	RefSeq	Mus musculus vesicle-associated membrane protein 1 (Vamp1), transcript variant 2, mRNA.	0.300082	10.6675	2.6637	0.01582	0.835331	-3.21627
TC0200003654.mm.2	NM_016719	Grb14	growth factor receptor bound protein 14	NM_016719	RefSeq	Mus musculus growth factor receptor bound protein 14 (Grb14), mRNA.	0.458038	8.81011	2.66144	0.0158958	0.835331	-3.2188
TC1100003570.mm.2	NM_145828	Xylt2	xylosyltransferase II	NM_145828	RefSeq	Mus musculus xylosyltransferase II (Xylt2), mRNA.	0.239775	8.80211	2.66119	0.0159042	0.835331	-3.21909
TC0500001448.mm.2	NM_001190795	Ddx55	DEAD (Asp-Glu-Ala-Asp) box polypeptide 55	NM_001190795	RefSeq	Mus musculus DEAD (Asp-Glu-Ala-Asp) box polypeptide 55 (Ddx55), transcript variant 2, mRNA.	-0.384663	8.33057	-2.66065	0.0159226	0.835331	-3.2197
TC0800001126.mm.2	NM_001198894	Adgrg1	adhesion G protein-coupled receptor G1	NM_001198894	RefSeq	Mus musculus adhesion G protein-coupled receptor G1 (Adgrg1), transcript variant 1, mRNA.	0.233822	11.113	2.65959	0.0159583	0.835331	-3.22089
TC0100002965.mm.2	NM_001085409	Steap3	STEAP family member 3	NM_001085409	RefSeq	Mus musculus STEAP family member 3 (Steap3), transcript variant 1, mRNA.	0.445415	8.42774	2.65646	0.0160641	0.835331	-3.22439
TC1000001300.mm.2	NR_033603	Gm5176	high mobility group box 2 pseudogene	NR_033603	RefSeq	Mus musculus predicted gene 5176 (Gm5176), non-coding RNA.	-0.251376	7.98598	-2.65609	0.0160768	0.835331	-3.22481
TC1700002063.mm.2	NM_146515	Olfr99	olfactory receptor 99	NM_146515	RefSeq	Mus musculus olfactory receptor 99 (Olfr99), mRNA.	0.346532	6.61924	2.65572	0.0160895	0.835331	-3.22523
TC0300000211.mm.2	NM_008770	Cldn11	claudin 11	NM_008770	RefSeq	Mus musculus claudin 11 (Cldn11), mRNA.	0.385532	10.4768	2.65488	0.0161181	0.835331	-3.22617
TC0200003993.mm.2	NM_001011833	Olfr1137	olfactory receptor 1137	NM_001011833	RefSeq	Mus musculus olfactory receptor 1137 (Olfr1137), mRNA.	0.46532	5.54274	2.65455	0.0161294	0.835331	-3.22655
TC0500000833.mm.2	NR_045618	Gm9958	predicted gene 9958	NR_045618	RefSeq	Mus musculus predicted gene 9958 (Gm9958), long non-coding RNA.	0.32749	7.83174	2.65402	0.0161472	0.835331	-3.22713
TC0400002797.mm.2	NM_010616	Kif12	kinesin family member 12	NM_010616	RefSeq	Mus musculus kinesin family member 12 (Kif12), mRNA.	-0.27992	7.35653	-2.6539	0.0161513	0.835331	-3.22727
TC0800000019.mm.2	NM_001204959	Retn	resistin	NM_001204959	RefSeq	Mus musculus resistin (Retn), transcript variant 2, mRNA.	-0.295172	7.54141	-2.65177	0.0162243	0.835331	-3.22966
TC1000001336.mm.2	NM_029928	Ptprb	protein tyrosine phosphatase, receptor type, B	NM_029928	RefSeq	Mus musculus protein tyrosine phosphatase, receptor type, B (Ptprb), mRNA.	0.486868	7.6943	2.64987	0.0162898	0.835331	-3.2318
TC1400002058.mm.2	NM_145462	Haus4	HAUS augmin-like complex, subunit 4	NM_145462	RefSeq	Mus musculus HAUS augmin-like complex, subunit 4 (Haus4), mRNA.	0.301833	7.69399	2.64934	0.0163078	0.835331	-3.23238
TC1300002015.mm.2	NM_013846	Ror2	receptor tyrosine kinase-like orphan receptor 2	NM_013846	RefSeq	Mus musculus receptor tyrosine kinase-like orphan receptor 2 (Ror2), mRNA.	-0.294326	7.67317	-2.64895	0.0163214	0.835331	-3.23283
TC0900001563.mm.2	NM_001113514	Itga9	integrin alpha 9	NM_001113514	RefSeq	Mus musculus integrin alpha 9 (Itga9), transcript variant 2, mRNA.	0.510015	8.72689	2.64774	0.0163633	0.835331	-3.23419
TC0200000697.mm.2	NM_010710	Lhx2	LIM homeobox protein 2	NM_010710	RefSeq	Mus musculus LIM homeobox protein 2 (Lhx2), transcript variant 1, mRNA.	0.327319	9.89465	2.64694	0.0163909	0.835331	-3.23508
TC0200000379.mm.2	NM_001146087	Il1f5	interleukin 1 family, member 5 (delta)	NM_001146087	RefSeq	Mus musculus interleukin 1 family, member 5 (delta) (Il1f5), transcript variant 1, mRNA.	-0.366118	5.4249	-2.64649	0.0164063	0.835331	-3.23558
TC0X00000875.mm.2	NM_001034103	Gm5941	predicted gene 5941	NM_001034103	RefSeq	Mus musculus predicted gene 5941 (Gm5941), mRNA.	-0.392163	5.5712	-2.64565	0.0164354	0.835331	-3.23652
TC1600001342.mm.2	NM_183158	Cyp2ab1	cytochrome P450, family 2, subfamily ab, polypeptide 1	NM_183158	RefSeq	Mus musculus cytochrome P450, family 2, subfamily ab, polypeptide 1 (Cyp2ab1), mRNA.	-0.309188	7.7192	-2.64493	0.0164605	0.835331	-3.23733
TC0600000319.mm.2	NM_028886	Lrguk	leucine-rich repeats and guanylate kinase domain containing	NM_028886	RefSeq	Mus musculus leucine-rich repeats and guanylate kinase domain containing (Lrguk), mRNA.	0.845063	7.93386	2.64446	0.0164769	0.835331	-3.23786
TC1400002009.mm.2	ENSMUST00000178962	Gm17174	predicted gene 17174 [Source:MGI Symbol;Acc:MGI:4938001]	ENSMUST00000178962	ENSEMBL	predicted gene 17174 [gene_biotype:protein_coding transcript_biotype:protein_coding]	-0.332462	6.02844	-2.64327	0.0165182	0.835331	-3.23919
TC0600002177.mm.2	NM_146174	Tcaf2	TRPM8 channel-associated factor 2	NM_146174	RefSeq	Mus musculus TRPM8 channel-associated factor 2 (Tcaf2), mRNA.	-0.313651	7.63869	-2.64255	0.0165436	0.835331	-3.24
TC1200002169.mm.2	NR_103800	1700019M22Rik	NFX-like protein	NR_103800	RefSeq	Mus musculus RIKEN cDNA 1700019M22 gene (1700019M22Rik), non-coding RNA.	-0.443768	6.60322	-2.64228	0.016553	0.835331	-3.2403
TC1200001023.mm.2	NM_001081017	Unc79	unc-79 homolog (C. elegans)	NM_001081017	RefSeq	Mus musculus unc-79 homolog (C. elegans) (Unc79), mRNA.	-0.254848	10.0759	-2.64203	0.0165618	0.835331	-3.24059
TC1200001490.mm.2	NM_001277266	Adam17	a disintegrin and metallopeptidase domain 17	NM_001277266	RefSeq	Mus musculus a disintegrin and metallopeptidase domain 17 (Adam17), transcript variant 2, mRNA.	0.236788	9.14148	2.64023	0.0166249	0.835331	-3.24261
TC1900001553.mm.2	NM_001081077	Cwf19l1	CWF19-like 1, cell cycle control (S. pombe)	NM_001081077	RefSeq	Mus musculus CWF19-like 1, cell cycle control (S. pombe) (Cwf19l1), mRNA.	-0.291708	8.40327	-2.64002	0.0166322	0.835331	-3.24284
TC0700001461.mm.2	NM_147102	Olfr552	olfactory receptor 552	NM_147102	RefSeq	Mus musculus olfactory receptor 552 (Olfr552), mRNA.	0.466096	6.23731	2.6384	0.016689	0.835331	-3.24465
TC1700002481.mm.2	NM_001164074	Tgif1	TGFB-induced factor homeobox 1	NM_001164074	RefSeq	Mus musculus TGFB-induced factor homeobox 1 (Tgif1), transcript variant 3, mRNA.	0.239084	8.24753	2.63615	0.0167687	0.835331	-3.24718
TC1300000599.mm.2	NM_025415	Cks2	CDC28 protein kinase regulatory subunit 2	NM_025415	RefSeq	Mus musculus CDC28 protein kinase regulatory subunit 2 (Cks2), mRNA.	-0.277613	7.72698	-2.63592	0.0167767	0.835331	-3.24743
TC1100003178.mm.2	NM_147006	Olfr392	olfactory receptor 392	NM_147006	RefSeq	Mus musculus olfactory receptor 392 (Olfr392), mRNA.	-0.346622	4.86114	-2.63452	0.0168265	0.835331	-3.249
TC0600002923.mm.2	NM_001289699	Prrt3	proline-rich transmembrane protein 3	NM_001289699	RefSeq	Mus musculus proline-rich transmembrane protein 3 (Prrt3), transcript variant 1, mRNA.	-0.293424	8.32416	-2.63378	0.0168527	0.835331	-3.24983
TC1700001484.mm.2	NM_011581	Thbs2	thrombospondin 2	NM_011581	RefSeq	Mus musculus thrombospondin 2 (Thbs2), mRNA.	0.551627	9.18722	2.63264	0.0168932	0.835331	-3.25111
TC0700001673.mm.2	NM_173767	Insc	inscuteable homolog (Drosophila)	NM_173767	RefSeq	Mus musculus inscuteable homolog (Drosophila) (Insc), mRNA.	0.485992	6.11298	2.63256	0.0168961	0.835331	-3.2512
TC0500001640.mm.2	ENSMUST00000110967	Smok3c	sperm motility kinase 3C	ENSMUST00000110967	ENSEMBL	sperm motility kinase 3C [gene_biotype:protein_coding transcript_biotype:protein_coding]	-0.280113	6.14062	-2.63072	0.0169618	0.835331	-3.25326
TC0400002590.mm.2	NM_011728	Xpa	xeroderma pigmentosum, complementation group A	NM_011728	RefSeq	Mus musculus xeroderma pigmentosum, complementation group A (Xpa), mRNA.	0.345419	8.35558	2.63047	0.0169709	0.835331	-3.25354
TC0600000245.mm.2	NM_001171000	Ahcyl2	S-adenosylhomocysteine hydrolase-like 2	NM_001171000	RefSeq	Mus musculus S-adenosylhomocysteine hydrolase-like 2 (Ahcyl2), transcript variant 2, mRNA.	0.346649	8.37104	2.63044	0.0169719	0.835331	-3.25357
TC1300001287.mm.2	uc007rxf.1	BC067074	cDNA sequence BC067074	uc007rxf.1	UCSC Genes	SubName: Full=Protein BC067074 ;	0.397763	8.66714	2.63034	0.0169753	0.835331	-3.25368
TC0100000633.mm.2	NM_153088	Ctdsp1	CTD (carboxy-terminal domain, RNA polymerase II, polypeptide A) small phosphatase 1	NM_153088	RefSeq	Mus musculus CTD (carboxy-terminal domain, RNA polymerase II, polypeptide A) small phosphatase 1 (Ctdsp1), mRNA.	0.257179	10.1057	2.62928	0.0170133	0.835331	-3.25487
TC1600001191.mm.2	NM_007929	Emp2	epithelial membrane protein 2	NM_007929	RefSeq	Mus musculus epithelial membrane protein 2 (Emp2), mRNA.	0.263153	9.42809	2.62812	0.0170552	0.835331	-3.25617
TC0700002812.mm.2	XM_891592.1	Gm6725	PREDICTED: predicted gene 6725 (Gm6725), mRNA.	XM_891592.1	MGI/Jackson Lab	PREDICTED: predicted gene 6725 (Gm6725), mRNA.	-0.27711	5.11199	-2.62729	0.017085	0.835331	-3.2571
TC0600000025.mm.2	NM_023048	Asb4	ankyrin repeat and SOCS box-containing 4	NM_023048	RefSeq	Mus musculus ankyrin repeat and SOCS box-containing 4 (Asb4), mRNA.	-0.320292	6.91134	-2.6269	0.0170989	0.835331	-3.25753
TC1000000123.mm.2	NM_138628	Txlnb	taxilin beta	NM_138628	RefSeq	Mus musculus taxilin beta (Txlnb), mRNA.	-0.264638	7.73806	-2.62659	0.0171102	0.835331	-3.25788
TC0200004776.mm.2	NM_001033348	Ralgapa2	Ral GTPase activating protein, alpha subunit 2 (catalytic)	NM_001033348	RefSeq	Mus musculus Ral GTPase activating protein, alpha subunit 2 (catalytic) (Ralgapa2), mRNA.	0.360501	8.92904	2.62635	0.0171187	0.835331	-3.25815
TC1000002686.mm.2	NM_008682	Nedd1	neural precursor cell expressed, developmentally down-regulated gene 1	NM_008682	RefSeq	Mus musculus neural precursor cell expressed, developmentally down-regulated gene 1 (Nedd1), mRNA.	0.329691	6.93668	2.62557	0.0171472	0.835331	-3.25903
TC0900000829.mm.2	NM_020043	Igdcc4	immunoglobulin superfamily, DCC subclass, member 4	NM_020043	RefSeq	Mus musculus immunoglobulin superfamily, DCC subclass, member 4 (Igdcc4), transcript variant 2, mRNA.	0.246441	8.70019	2.62531	0.0171565	0.835331	-3.25932
TC0400004018.mm.2	NM_001083342	Ptchd2	patched domain containing 2	NM_001083342	RefSeq	Mus musculus patched domain containing 2 (Ptchd2), mRNA.	0.223472	9.59322	2.62305	0.0172383	0.836132	-3.26184
TC0200000641.mm.2	NM_001001602	Dab2ip	disabled 2 interacting protein	NM_001001602	RefSeq	Mus musculus disabled 2 interacting protein (Dab2ip), transcript variant 3, mRNA.	0.328056	10.0722	2.62267	0.0172521	0.836132	-3.26227
TC1000003226.mm.2	NM_133994	Gstt3	glutathione S-transferase, theta 3	NM_133994	RefSeq	Mus musculus glutathione S-transferase, theta 3 (Gstt3), mRNA.	0.380246	5.9758	2.61831	0.0174115	0.841928	-3.26715
TC1400000808.mm.2	NM_001145978	Parp4	poly (ADP-ribose) polymerase family, member 4	NM_001145978	RefSeq	Mus musculus poly (ADP-ribose) polymerase family, member 4 (Parp4), mRNA.	0.275966	6.9662	2.61429	0.0175595	0.847145	-3.27165
TC1900000467.mm.2	NM_001201470	Papss2	3-phosphoadenosine 5-phosphosulfate synthase 2	NM_001201470	RefSeq	Mus musculus 3-phosphoadenosine 5-phosphosulfate synthase 2 (Papss2), transcript variant 2, mRNA.	0.476417	8.72628	2.60902	0.0177555	0.848629	-3.27755
TC0600001787.mm.2	NM_010156	Samd9l	sterile alpha motif domain containing 9-like	NM_010156	RefSeq	Mus musculus sterile alpha motif domain containing 9-like (Samd9l), mRNA.	0.33197	7.38387	2.60696	0.0178326	0.848629	-3.27985
TC0800001255.mm.2	NM_009864	Cdh1	cadherin 1	NM_009864	RefSeq	Mus musculus cadherin 1 (Cdh1), mRNA.	0.321465	8.66785	2.60561	0.0178833	0.848629	-3.28136
TC1500002229.mm.2	NM_028180	1700030F18Rik	RIKEN cDNA 1700030F18 gene	NM_028180	RefSeq	Mus musculus RIKEN cDNA 1700030F18 gene (1700030F18Rik), mRNA.	-0.414076	5.86824	-2.60485	0.0179116	0.848629	-3.2822
TC1400000331.mm.2	NM_025295	Btd	biotinidase	NM_025295	RefSeq	Mus musculus biotinidase (Btd), mRNA.	0.314206	8.17179	2.60479	0.0179139	0.848629	-3.28227
TC1600000298.mm.2	NM_010143	Ephb3	Eph receptor B3	NM_010143	RefSeq	Mus musculus Eph receptor B3 (Ephb3), mRNA.	0.404918	8.31136	2.6017	0.018031	0.848629	-3.28573
TC0100000137.mm.2	NM_183322	Khdc1a	KH domain containing 1A	NM_183322	RefSeq	Mus musculus KH domain containing 1A (Khdc1a), mRNA.	-0.268306	7.46357	-2.60148	0.0180392	0.848629	-3.28597
TC0800000424.mm.2	NM_177741	Ppp1r3b	protein phosphatase 1, regulatory (inhibitor) subunit 3B	NM_177741	RefSeq	Mus musculus protein phosphatase 1, regulatory (inhibitor) subunit 3B (Ppp1r3b), mRNA.	0.365556	7.87704	2.60126	0.0180477	0.848629	-3.28622
TC1800000154.mm.2	NM_181682	Dsg1b	desmoglein 1 beta	NM_181682	RefSeq	Mus musculus desmoglein 1 beta (Dsg1b), mRNA.	-0.433262	5.61863	-2.60062	0.0180718	0.848629	-3.28693
TC1500002256.mm.2	NR_045326	A330009N23Rik	RIKEN cDNA A330009N23 gene	NR_045326	RefSeq	Mus musculus RIKEN cDNA A330009N23 gene (A330009N23Rik), transcript variant 1, long non-coding RNA.	-0.229026	8.35838	-2.60057	0.0180736	0.848629	-3.28698
TC0400004152.mm.2	NM_147776	Vwa1	von Willebrand factor A domain containing 1	NM_147776	RefSeq	Mus musculus von Willebrand factor A domain containing 1 (Vwa1), mRNA.	0.311226	6.30758	2.60014	0.0180902	0.848629	-3.28747
TC0900000442.mm.2	NM_147107	Olfr974	olfactory receptor 974	NM_147107	RefSeq	Mus musculus olfactory receptor 974 (Olfr974), mRNA.	0.363712	5.86133	2.60006	0.0180932	0.848629	-3.28756
TC0200002202.mm.2	NM_027024	Cst13	cystatin 13	NM_027024	RefSeq	Mus musculus cystatin 13 (Cst13), mRNA.	-0.372661	5.46677	-2.59772	0.0181826	0.848629	-3.29018
TC0700003476.mm.2	NM_009697	Nr2f2	nuclear receptor subfamily 2, group F, member 2	NM_009697	RefSeq	Mus musculus nuclear receptor subfamily 2, group F, member 2 (Nr2f2), transcript variant 1, mRNA.	0.515789	10.9491	2.59728	0.0181991	0.848629	-3.29066
TC0400001506.mm.2	NM_178110	Trim62	tripartite motif-containing 62	NM_178110	RefSeq	Mus musculus tripartite motif-containing 62 (Trim62), mRNA.	-0.273617	8.5737	-2.59706	0.0182075	0.848629	-3.29091
TC1000000492.mm.2	NM_001163833	Msl3l2	male-specific lethal 3-like 2 (Drosophila)	NM_001163833	RefSeq	Mus musculus male-specific lethal 3-like 2 (Drosophila) (Msl3l2), mRNA.	0.272951	8.38015	2.59521	0.0182784	0.848629	-3.29297
TC0Y00000009.mm.2	NM_001113395	Gm16501	predicted gene 16501	NM_001113395	RefSeq	Mus musculus predicted gene 16501 (Gm16501), mRNA.	0.320507	5.11741	2.59324	0.0183543	0.848629	-3.29517
TC0Y00000241.mm.2	ENSMUST00000168551	Gm16501	predicted gene 16501	ENSMUST00000168551	ENSEMBL	predicted gene 16501 [gene_biotype:protein_coding transcript_biotype:protein_coding]	0.320507	5.11741	2.59324	0.0183543	0.848629	-3.29517
TC1500000975.mm.2	NM_146280	Olfr281	olfactory receptor 281	NM_146280	RefSeq	Mus musculus olfactory receptor 281 (Olfr281), mRNA.	-0.289776	5.82925	-2.5932	0.0183561	0.848629	-3.29523
TC0600001372.mm.2	NM_175628	A2m	alpha-2-macroglobulin	NM_175628	RefSeq	Mus musculus alpha-2-macroglobulin (A2m), mRNA.	0.343719	7.49759	2.59223	0.0183935	0.848629	-3.29631
TC0600003369.mm.2	NM_023718	Slco1a6	solute carrier organic anion transporter family, member 1a6	NM_023718	RefSeq	Mus musculus solute carrier organic anion transporter family, member 1a6 (Slco1a6), mRNA.	-0.471428	5.39729	-2.58963	0.018494	0.851411	-3.29921
TC1400000962.mm.2	NM_001111028	Kctd9	potassium channel tetramerisation domain containing 9	NM_001111028	RefSeq	Mus musculus potassium channel tetramerisation domain containing 9 (Kctd9), transcript variant 1, mRNA.	0.28926	9.33005	2.58824	0.0185481	0.851615	-3.30076
TC1900000630.mm.2	NM_008699	Nkx2-3	NK2 homeobox 3	NM_008699	RefSeq	Mus musculus NK2 homeobox 3 (Nkx2-3), mRNA.	-0.278655	6.4282	-2.58646	0.0186175	0.851615	-3.30274
TC0X00001331.mm.2	NM_177749	Kir3dl1	killer cell immunoglobulin-like receptor, three domains, long cytoplasmic tail, 1	NM_177749	RefSeq	Mus musculus killer cell immunoglobulin-like receptor, three domains, long cytoplasmic tail, 1 (Kir3dl1), transcript variant 1, mRNA.	-0.292846	6.76345	-2.58574	0.0186457	0.851615	-3.30355
TC1200000636.mm.2	NM_008612	Mnat1	menage a trois 1	NM_008612	RefSeq	Mus musculus menage a trois 1 (Mnat1), mRNA.	0.224859	8.58144	2.58539	0.0186597	0.851615	-3.30395
TC0500001914.mm.2	NM_027399	Steap1	six transmembrane epithelial antigen of the prostate 1	NM_027399	RefSeq	Mus musculus six transmembrane epithelial antigen of the prostate 1 (Steap1), mRNA.	-0.446656	6.50262	-2.58411	0.0187098	0.852064	-3.30537
TC0300002629.mm.2	NM_133859	Olfml3	olfactomedin-like 3	NM_133859	RefSeq	Mus musculus olfactomedin-like 3 (Olfml3), mRNA.	-0.376405	8.47706	-2.58236	0.0187785	0.85335	-3.30732
TC0600001459.mm.2	NM_011609	Tnfrsf1a	tumor necrosis factor receptor superfamily, member 1a	NM_011609	RefSeq	Mus musculus tumor necrosis factor receptor superfamily, member 1a (Tnfrsf1a), mRNA.	0.418487	8.60064	2.57893	0.018914	0.853745	-3.31114
TC0200003362.mm.2	NM_013515	Stom	stomatin	NM_013515	RefSeq	Mus musculus stomatin (Stom), mRNA.	0.830281	9.83202	2.57815	0.0189452	0.853745	-3.31202
TC0X00000051.mm.2	NM_001040459	Shroom4	shroom family member 4	NM_001040459	RefSeq	Mus musculus shroom family member 4 (Shroom4), transcript variant 1, mRNA.	0.301561	8.22922	2.57795	0.0189531	0.853745	-3.31224
TC1400001725.mm.2	NM_011430	Sncg	synuclein, gamma	NM_011430	RefSeq	Mus musculus synuclein, gamma (Sncg), mRNA.	0.429899	8.70984	2.57736	0.0189767	0.853745	-3.3129
TC0200005000.mm.2	NR_015591	5430405H02Rik	RIKEN cDNA 5430405H02 gene	NR_015591	RefSeq	Mus musculus RIKEN cDNA 5430405H02 gene (5430405H02Rik), transcript variant 1, long non-coding RNA.	-0.287833	8.47598	-2.57689	0.0189954	0.853745	-3.31343
TC1300000076.mm.2	ENSMUST00000104944	Gm2399	predicted gene 2399 [Source:MGI Symbol;Acc:MGI:3780567]	ENSMUST00000104944	ENSEMBL	predicted gene 2399 [gene_biotype:protein_coding transcript_biotype:protein_coding]	0.452978	9.68688	2.57591	0.0190343	0.853745	-3.31451
TC0500003516.mm.2	NM_010302	Gna12	guanine nucleotide binding protein, alpha 12	NM_010302	RefSeq	Mus musculus guanine nucleotide binding protein, alpha 12 (Gna12), mRNA.	0.206663	10.3587	2.57425	0.0191008	0.853745	-3.31637
TC0200002282.mm.2	NM_001289738	6820408C15Rik	RIKEN cDNA 6820408C15 gene	NM_001289738	RefSeq	Mus musculus RIKEN cDNA 6820408C15 gene (6820408C15Rik), transcript variant 1, mRNA.	-0.357216	5.42447	-2.57335	0.0191369	0.853745	-3.31738
TC1400000581.mm.2	NM_019398	Rnase2b	ribonuclease, RNase A family, 2B (liver, eosinophil-derived neurotoxin)	NM_019398	RefSeq	Mus musculus ribonuclease, RNase A family, 2B (liver, eosinophil-derived neurotoxin) (Rnase2b), mRNA.	-0.266626	5.01489	-2.573	0.0191508	0.853745	-3.31776
TC1100001336.mm.2	NM_001199293	Tex14	testis expressed gene 14	NM_001199293	RefSeq	Mus musculus testis expressed gene 14 (Tex14), transcript variant 1, mRNA.	-0.48121	4.95268	-2.57048	0.0192524	0.85647	-3.32058
TC1100004192.mm.2	NM_001198785	Aatk	apoptosis-associated tyrosine kinase	NM_001198785	RefSeq	Mus musculus apoptosis-associated tyrosine kinase (Aatk), transcript variant 2, mRNA.	0.226347	9.67529	2.56687	0.0193983	0.856932	-3.32459
TC0500001113.mm.2	NM_001164259	Fgfrl1	fibroblast growth factor receptor-like 1	NM_001164259	RefSeq	Mus musculus fibroblast growth factor receptor-like 1 (Fgfrl1), transcript variant 2, mRNA.	0.221805	9.81609	2.56619	0.0194259	0.856932	-3.32535
TC1700001869.mm.2	NM_207541	Zfp81	zinc finger protein 81	NM_207541	RefSeq	Mus musculus zinc finger protein 81 (Zfp81), mRNA.	-0.37422	7.19605	-2.56458	0.0194918	0.856932	-3.32715
TC0800001891.mm.2	NM_026931	1810011O10Rik	RIKEN cDNA 1810011O10 gene	NM_026931	RefSeq	Mus musculus RIKEN cDNA 1810011O10 gene (1810011O10Rik), mRNA.	-0.351048	7.27056	-2.56343	0.0195386	0.856932	-3.32842
TC1300001452.mm.2	NM_011118	Prl2c3	prolactin family 2, subfamily c, member 3	NM_011118	RefSeq	Mus musculus prolactin family 2, subfamily c, member 3 (Prl2c3), mRNA.	-0.361611	6.21226	-2.56339	0.0195406	0.856932	-3.32848
TC0300000459.mm.2	NM_001040396	Selt	selenoprotein T	NM_001040396	RefSeq	Mus musculus selenoprotein T (Selt), mRNA.	0.209501	12.1213	2.56327	0.0195451	0.856932	-3.3286
TC0900000724.mm.2	NM_001243265	Gm16130	predicted gene 16130	NM_001243265	RefSeq	Mus musculus predicted gene 16130 (Gm16130), mRNA.	-0.24145	7.35021	-2.56226	0.0195868	0.856932	-3.32973
TC1100004242.mm.2	NM_145373	Sectm1a	secreted and transmembrane 1A	NM_145373	RefSeq	Mus musculus secreted and transmembrane 1A (Sectm1a), mRNA.	-0.540498	4.73887	-2.56225	0.0195872	0.856932	-3.32975
TC1400002844.mm.2	ENSMUST00000164408	Gm3591	predicted gene 3591 [Source:MGI Symbol;Acc:MGI:3781768]	ENSMUST00000164408	ENSEMBL	predicted gene 3591 [gene_biotype:protein_coding transcript_biotype:protein_coding]	0.383044	9.23037	2.56051	0.0196585	0.857108	-3.33168
TC0X00000953.mm.2	NM_001114084	Dgat2l6	diacylglycerol O-acyltransferase 2-like 6	NM_001114084	RefSeq	Mus musculus diacylglycerol O-acyltransferase 2-like 6 (Dgat2l6), mRNA.	-0.390362	8.51541	-2.56017	0.0196724	0.857108	-3.33205
TC1600001807.mm.2	NM_019665	Arl6	ADP-ribosylation factor-like 6	NM_019665	RefSeq	Mus musculus ADP-ribosylation factor-like 6 (Arl6), mRNA.	-0.257885	7.86789	-2.55871	0.019733	0.857233	-3.33369
TC0300001159.mm.2	NM_172685	Slc25a24	solute carrier family 25 (mitochondrial carrier, phosphate carrier), member 24	NM_172685	RefSeq	Mus musculus solute carrier family 25 (mitochondrial carrier, phosphate carrier), member 24 (Slc25a24), mRNA.	-0.232346	6.26267	-2.55814	0.0197564	0.857233	-3.33432
TC0500002840.mm.2	NM_139198	Plac8	placenta-specific 8	NM_139198	RefSeq	Mus musculus placenta-specific 8 (Plac8), mRNA.	0.635392	5.94041	2.55619	0.0198371	0.857579	-3.33649
TC1000001686.mm.2	NM_025995	Fbxo5	F-box protein 5	NM_025995	RefSeq	Mus musculus F-box protein 5 (Fbxo5), mRNA.	-0.283661	7.02663	-2.55599	0.0198455	0.857579	-3.33671
TC0900003040.mm.2	NM_001199217	Slc38a3	solute carrier family 38, member 3	NM_001199217	RefSeq	Mus musculus solute carrier family 38, member 3 (Slc38a3), transcript variant 2, mRNA.	0.284657	11.8779	2.55288	0.0199748	0.859789	-3.34017
TC0900000918.mm.2	NM_007585	Anxa2	annexin A2	NM_007585	RefSeq	Mus musculus annexin A2 (Anxa2), mRNA.	0.497873	7.36403	2.5528	0.0199784	0.859789	-3.34026
TC1000002461.mm.2	NM_027630	Ccdc105	coiled-coil domain containing 105	NM_027630	RefSeq	Mus musculus coiled-coil domain containing 105 (Ccdc105), mRNA.	-0.41318	6.07262	-2.55102	0.020053	0.859789	-3.34225
TC0300001229.mm.2	NM_024178	Alg14	asparagine-linked glycosylation 14	NM_024178	RefSeq	Mus musculus asparagine-linked glycosylation 14 (Alg14), mRNA.	0.346717	7.74244	2.54947	0.0201178	0.859789	-3.34396
TC1500001878.mm.2	NM_001278226	Dmc1	DMC1 dosage suppressor of mck1 homolog, meiosis-specific homologous recombination	NM_001278226	RefSeq	Mus musculus DMC1 dosage suppressor of mck1 homolog, meiosis-specific homologous recombination (Dmc1), transcript variant 2, mRNA.	-0.320834	7.25342	-2.54757	0.0201978	0.859789	-3.34608
TC0800002947.mm.2	NM_029005	Mlkl	mixed lineage kinase domain-like	NM_029005	RefSeq	Mus musculus mixed lineage kinase domain-like (Mlkl), transcript variant 2, mRNA.	0.222196	6.705	2.54675	0.0202325	0.859789	-3.34699
TC0X00000618.mm.2	NM_008032	Aff2	AF4/FMR2 family, member 2	NM_008032	RefSeq	Mus musculus AF4/FMR2 family, member 2 (Aff2), mRNA.	-0.263764	7.03214	-2.5465	0.0202431	0.859789	-3.34727
TC1400000858.mm.2	NM_172809	Sacs	sacsin	NM_172809	RefSeq	Mus musculus sacsin (Sacs), mRNA.	-0.215687	8.41339	-2.54499	0.0203073	0.859789	-3.34895
TC1500001796.mm.2	NM_001168276	Zfp647	zinc finger protein 647	NM_001168276	RefSeq	Mus musculus zinc finger protein 647 (Zfp647), transcript variant 1, mRNA.	-0.313807	7.46779	-2.54373	0.0203609	0.859789	-3.35036
TC0900000607.mm.2	NM_133981	Alg9	asparagine-linked glycosylation 9 (alpha 1,2 mannosyltransferase)	NM_133981	RefSeq	Mus musculus asparagine-linked glycosylation 9 (alpha 1,2 mannosyltransferase) (Alg9), transcript variant 1, mRNA.	0.322826	9.0511	2.54363	0.0203651	0.859789	-3.35046
TC0100002331.mm.2	NM_027070	1700019A02Rik	RIKEN cDNA 1700019A02 gene	NM_027070	RefSeq	Mus musculus RIKEN cDNA 1700019A02 gene (1700019A02Rik), mRNA.	-0.349165	5.12462	-2.54209	0.0204306	0.859789	-3.35217
TC0300002405.mm.2	NM_026811	Lce1e	late cornified envelope 1E	NM_026811	RefSeq	Mus musculus late cornified envelope 1E (Lce1e), mRNA.	-0.406415	5.23806	-2.53978	0.0205296	0.859789	-3.35474
TC1800000200.mm.2	NM_026779	Mocos	molybdenum cofactor sulfurase	NM_026779	RefSeq	Mus musculus molybdenum cofactor sulfurase (Mocos), mRNA.	0.402809	7.75964	2.53859	0.0205806	0.859789	-3.35607
TC1000000021.mm.2	NM_031185	Akap12	A kinase (PRKA) anchor protein (gravin) 12	NM_031185	RefSeq	Mus musculus A kinase (PRKA) anchor protein (gravin) 12 (Akap12), mRNA.	0.288605	8.90313	2.53765	0.0206209	0.859789	-3.35711
TC1600001057.mm.2	NM_009441	Ttc3	tetratricopeptide repeat domain 3	NM_009441	RefSeq	Mus musculus tetratricopeptide repeat domain 3 (Ttc3), mRNA.	-0.208076	10.3701	-2.53705	0.020647	0.859789	-3.35778
TC0200002099.mm.2	NM_001013802	Macrod2	MACRO domain containing 2	NM_001013802	RefSeq	Mus musculus MACRO domain containing 2 (Macrod2), transcript variant 1, mRNA.	-0.218976	9.8982	-2.53506	0.0207329	0.859789	-3.35999
TC1000001901.mm.2	NM_018747	Akap7	A kinase (PRKA) anchor protein 7	NM_018747	RefSeq	Mus musculus A kinase (PRKA) anchor protein 7 (Akap7), mRNA.	0.426637	10.1259	2.53442	0.0207605	0.859789	-3.3607
TC1100003143.mm.2	NM_001282006	Tekt1	tektin 1	NM_001282006	RefSeq	Mus musculus tektin 1 (Tekt1), transcript variant 1, mRNA.	0.56057	6.42043	2.53326	0.0208108	0.859789	-3.36199
TC1000002233.mm.2	NM_001252635	Cdh23	cadherin 23 (otocadherin)	NM_001252635	RefSeq	Mus musculus cadherin 23 (otocadherin) (Cdh23), transcript variant 2, mRNA.	0.281345	8.81394	2.53292	0.0208255	0.859789	-3.36236
TC1200001248.mm.2	NM_026752	Zfyve21	zinc finger, FYVE domain containing 21	NM_026752	RefSeq	Mus musculus zinc finger, FYVE domain containing 21 (Zfyve21), mRNA.	0.260623	8.48188	2.53187	0.0208711	0.859789	-3.36353
TC1700000973.mm.2	NM_025887	Rab5a	RAB5A, member RAS oncogene family	NM_025887	RefSeq	Mus musculus RAB5A, member RAS oncogene family (Rab5a), mRNA.	0.405618	10.8586	2.531	0.0209091	0.859789	-3.36449
TC1100001992.mm.2	NM_001030291	Enpp7	ectonucleotide pyrophosphatase/phosphodiesterase 7	NM_001030291	RefSeq	Mus musculus ectonucleotide pyrophosphatase/phosphodiesterase 7 (Enpp7), mRNA.	-0.26746	7.10952	-2.53042	0.0209345	0.859789	-3.36514
TC1500000986.mm.2	NM_021279	Wnt1	wingless-type MMTV integration site family, member 1	NM_021279	RefSeq	Mus musculus wingless-type MMTV integration site family, member 1 (Wnt1), mRNA.	0.263713	7.09232	2.5301	0.0209485	0.859789	-3.36549
TC0X00001270.mm.2	NM_022322	Tnmd	tenomodulin	NM_022322	RefSeq	Mus musculus tenomodulin (Tnmd), mRNA.	-0.257243	6.46296	-2.52988	0.020958	0.859789	-3.36574
TC1600000213.mm.2	NM_177473	Tmem191c	transmembrane protein 191C	NM_177473	RefSeq	Mus musculus transmembrane protein 191C (Tmem191c), mRNA.	-0.261473	9.9415	-2.52956	0.020972	0.859789	-3.36609
TC1100001848.mm.2	NM_001252207	Kcnj16	potassium inwardly-rectifying channel, subfamily J, member 16	NM_001252207	RefSeq	Mus musculus potassium inwardly-rectifying channel, subfamily J, member 16 (Kcnj16), transcript variant 1, mRNA.	0.325219	9.1874	2.52765	0.0210558	0.859789	-3.36822
TC0500000071.mm.2	ENSMUST00000164262	Gm8890	predicted gene 8890 [Source:MGI Symbol;Acc:MGI:3779817]	ENSMUST00000164262	ENSEMBL	predicted gene 8890 [gene_biotype:protein_coding transcript_biotype:protein_coding]	0.375927	5.52666	2.52723	0.0210745	0.859789	-3.36869
TC0700003024.mm.2	NM_153419	Grwd1	glutamate-rich WD repeat containing 1	NM_153419	RefSeq	Mus musculus glutamate-rich WD repeat containing 1 (Grwd1), mRNA.	-0.248921	8.1659	-2.52653	0.021105	0.859789	-3.36946
TC0300001297.mm.2	ENSMUST00000098625	Gm10650	predicted gene 10650	ENSMUST00000098625	ENSEMBL	predicted gene 10650	-0.374615	5.68666	-2.52491	0.0211764	0.859789	-3.37126
TC1400000041.mm.2	ENSMUST00000171053	Gm8271	predicted gene 8271 [Source:MGI Symbol;Acc:MGI:3648017]	ENSMUST00000171053	ENSEMBL	predicted gene 8271 [gene_biotype:protein_coding transcript_biotype:protein_coding]	-0.491158	6.39944	-2.52463	0.021189	0.859789	-3.37157
TC1100001956.mm.2	NM_001113486	2017-09-09	septin 9	NM_001113486	RefSeq	Mus musculus septin 9 (Sept9), transcript variant 1, mRNA.	0.289411	9.34967	2.52188	0.0213106	0.859789	-3.37462
TC1100002821.mm.2	NM_001011861	Olfr331	olfactory receptor 331	NM_001011861	RefSeq	Mus musculus olfactory receptor 331 (Olfr331), mRNA.	-0.272887	7.42137	-2.51975	0.0214053	0.859789	-3.37698
TC1200001755.mm.2	NM_026998	Snx6	sorting nexin 6	NM_026998	RefSeq	Mus musculus sorting nexin 6 (Snx6), mRNA.	0.387608	8.24186	2.5175	0.0215061	0.859789	-3.37948
TC0X00000527.mm.2	ENSMUST00000096431	Adgrg4	adhesion G protein-coupled receptor G4	ENSMUST00000096431	ENSEMBL	adhesion G protein-coupled receptor G4 [gene_biotype:protein_coding transcript_biotype:protein_coding]	-0.39787	6.03344	-2.51703	0.0215269	0.859789	-3.38
TC1200000679.mm.2	NM_001002012	Hspa2	heat shock protein 2	NM_001002012	RefSeq	Mus musculus heat shock protein 2 (Hspa2), transcript variant 2, mRNA.	-0.282781	9.85306	-2.51605	0.0215713	0.859789	-3.38109
TC0X00003421.mm.2	NM_001145038	Gm2933	predicted gene 2933	NM_001145038	RefSeq	Mus musculus predicted gene 2933 (Gm2933), mRNA.	-0.362344	5.16257	-2.51564	0.0215894	0.859789	-3.38154
TC0600000671.mm.2	NM_001081665	Ccdc129	coiled-coil domain containing 129	NM_001081665	RefSeq	Mus musculus coiled-coil domain containing 129 (Ccdc129), mRNA.	0.315072	6.24603	2.51487	0.0216244	0.859789	-3.3824
TC1300002208.mm.2	NM_001081129	Cntnap3	contactin associated protein-like 3	NM_001081129	RefSeq	Mus musculus contactin associated protein-like 3 (Cntnap3), mRNA.	-0.443272	9.3055	-2.51443	0.021644	0.859789	-3.38288
TC1600002172.mm.2	NM_001110498	Ifnar2	interferon (alpha and beta) receptor 2	NM_001110498	RefSeq	Mus musculus interferon (alpha and beta) receptor 2 (Ifnar2), transcript variant 2, mRNA.	0.233629	10.1549	2.51429	0.0216503	0.859789	-3.38304
TC0500001038.mm.2	NM_001033550	Lrrc8b	leucine rich repeat containing 8 family, member B	NM_001033550	RefSeq	Mus musculus leucine rich repeat containing 8 family, member B (Lrrc8b), mRNA.	0.279201	9.42056	2.51333	0.0216938	0.859789	-3.38411
TC0X00001235.mm.2	ENSMUST00000178952	Gm17267	predicted gene, 17267 [Source:MGI Symbol;Acc:MGI:4936901]	ENSMUST00000178952	ENSEMBL	predicted gene, 17267 [gene_biotype:protein_coding transcript_biotype:protein_coding]	-0.323633	6.56842	-2.51325	0.0216973	0.859789	-3.38419
TC0900001042.mm.2	NM_134255	Elovl5	ELOVL family member 5, elongation of long chain fatty acids (yeast)	NM_134255	RefSeq	Mus musculus ELOVL family member 5, elongation of long chain fatty acids (yeast) (Elovl5), mRNA.	0.334466	10.4348	2.51287	0.0217144	0.859789	-3.38461
TC0500001268.mm.2	NM_198163	Rab35	RAB35, member RAS oncogene family	NM_198163	RefSeq	Mus musculus RAB35, member RAS oncogene family (Rab35), mRNA.	0.238121	8.8237	2.5126	0.0217267	0.859789	-3.38491
TC0600002099.mm.2	NM_028421	Zc3hav1	zinc finger CCCH type, antiviral 1	NM_028421	RefSeq	Mus musculus zinc finger CCCH type, antiviral 1 (Zc3hav1), transcript variant 1, mRNA.	0.290156	7.32752	2.51143	0.0217798	0.859789	-3.38621
TC0X00000077.mm.2	ENSMUST00000086274	Gm10490	predicted gene 10490 [Source:MGI Symbol;Acc:MGI:3642001]	ENSMUST00000086274	ENSEMBL	predicted gene 10490 [gene_biotype:protein_coding transcript_biotype:protein_coding]	-0.414336	5.54624	-2.51019	0.0218357	0.859789	-3.38758
TC0200003383.mm.2	NM_146950	Olfr341	olfactory receptor 341	NM_146950	RefSeq	Mus musculus olfactory receptor 341 (Olfr341), mRNA.	-0.394229	5.46744	-2.50727	0.0219689	0.859789	-3.39082
TC1700002224.mm.2	NM_001113556	A530064D06Rik	RIKEN cDNA A530064D06 gene	NM_001113556	RefSeq	Mus musculus RIKEN cDNA A530064D06 gene (A530064D06Rik), transcript variant 2, mRNA.	0.219389	5.03977	2.50722	0.0219713	0.859789	-3.39087
TC0500000196.mm.2	NM_177323	Rint1	RAD50 interactor 1	NM_177323	RefSeq	Mus musculus RAD50 interactor 1 (Rint1), transcript variant 1, mRNA.	-0.298875	9.26933	-2.50713	0.0219752	0.859789	-3.39097
TC1700000313.mm.2	NM_001033425	Zscan10	zinc finger and SCAN domain containing 10	NM_001033425	RefSeq	Mus musculus zinc finger and SCAN domain containing 10 (Zscan10), transcript variant 1, mRNA.	-0.256409	7.31364	-2.50494	0.0220756	0.859789	-3.39339
TC0600002963.mm.2	NM_010774	Mbd4	methyl-CpG binding domain protein 4	NM_010774	RefSeq	Mus musculus methyl-CpG binding domain protein 4 (Mbd4), mRNA.	-0.231951	8.60496	-2.50429	0.0221057	0.859789	-3.39412
TC0100002838.mm.2	NM_001105667	Dtymk	deoxythymidylate kinase	NM_001105667	RefSeq	Mus musculus deoxythymidylate kinase (Dtymk), transcript variant 1, mRNA.	-0.217464	9.51044	-2.5038	0.0221279	0.859789	-3.39466
TC0900000431.mm.2	NM_146279	Olfr960	olfactory receptor 960	NM_146279	RefSeq	Mus musculus olfactory receptor 960 (Olfr960), mRNA.	-0.318309	5.14709	-2.5035	0.022142	0.859789	-3.39499
TC0800002571.mm.2	NM_194059	Nanos3	nanos homolog 3 (Drosophila)	NM_194059	RefSeq	Mus musculus nanos homolog 3 (Drosophila) (Nanos3), mRNA.	0.231185	7.99252	2.50283	0.0221728	0.859789	-3.39573
TC0300000161.mm.2	NM_009425	Tnfsf10	tumor necrosis factor (ligand) superfamily, member 10	NM_009425	RefSeq	Mus musculus tumor necrosis factor (ligand) superfamily, member 10 (Tnfsf10), mRNA.	0.428118	6.35249	2.50275	0.0221767	0.859789	-3.39583
TC0300000043.mm.2	NM_025285	Stmn2	stathmin-like 2	NM_025285	RefSeq	Mus musculus stathmin-like 2 (Stmn2), mRNA.	0.268593	9.51973	2.50236	0.0221945	0.859789	-3.39626
TC1000000736.mm.2	NM_009115	S100b	S100 protein, beta polypeptide, neural	NM_009115	RefSeq	Mus musculus S100 protein, beta polypeptide, neural (S100b), mRNA.	0.363691	9.26929	2.50218	0.0222029	0.859789	-3.39646
TC1500000592.mm.2	NM_198885	Scx	scleraxis	NM_198885	RefSeq	Mus musculus scleraxis (Scx), mRNA.	0.238487	7.33758	2.5007	0.0222713	0.859789	-3.3981
TC0100000541.mm.2	NM_001097644	Ccnyl1	cyclin Y-like 1	NM_001097644	RefSeq	Mus musculus cyclin Y-like 1 (Ccnyl1), mRNA.	0.215235	8.72121	2.50064	0.0222742	0.859789	-3.39817
TC0100000809.mm.2	NM_021600	Chrnd	cholinergic receptor, nicotinic, delta polypeptide	NM_021600	RefSeq	Mus musculus cholinergic receptor, nicotinic, delta polypeptide (Chrnd), mRNA.	0.231624	5.76366	2.50014	0.0222973	0.859789	-3.39872
TC0200003966.mm.2	NM_146767	Olfr1104	olfactory receptor 1104	NM_146767	RefSeq	Mus musculus olfactory receptor 1104 (Olfr1104), mRNA.	0.3512	4.71854	2.49808	0.0223928	0.860287	-3.40099
TC1800001637.mm.2	NM_001171010	Slc14a1	solute carrier family 14 (urea transporter), member 1	NM_001171010	RefSeq	Mus musculus solute carrier family 14 (urea transporter), member 1 (Slc14a1), transcript variant 1, mRNA.	0.356878	10.1022	2.49669	0.0224578	0.860287	-3.40254
TC0500001079.mm.2	NM_001007574	A830010M20Rik	RIKEN cDNA A830010M20 gene	NM_001007574	RefSeq	Mus musculus RIKEN cDNA A830010M20 gene (A830010M20Rik), transcript variant 1, mRNA.	-0.475307	7.23647	-2.49639	0.0224718	0.860287	-3.40287
TC0900002106.mm.2	NM_176860	Ubash3b	ubiquitin associated and SH3 domain containing, B	NM_176860	RefSeq	Mus musculus ubiquitin associated and SH3 domain containing, B (Ubash3b), mRNA.	-0.229325	9.58516	-2.49509	0.0225325	0.860287	-3.4043
TC1400001253.mm.2	NM_001079844	Gpc6	glypican 6	NM_001079844	RefSeq	Mus musculus glypican 6 (Gpc6), transcript variant 1, mRNA.	0.268055	8.48854	2.49489	0.0225419	0.860287	-3.40453
TC1100001484.mm.2	NM_172799	Ttll6	tubulin tyrosine ligase-like family, member 6	NM_172799	RefSeq	Mus musculus tubulin tyrosine ligase-like family, member 6 (Ttll6), mRNA.	0.822148	7.42975	2.49239	0.0226593	0.860287	-3.40729
TC0600003155.mm.2	NM_001164034	Ntf3	neurotrophin 3	NM_001164034	RefSeq	Mus musculus neurotrophin 3 (Ntf3), transcript variant 1, mRNA.	-0.461707	6.00006	-2.49156	0.0226984	0.860287	-3.40821
TC0200005397.mm.2	NM_001081092	Taf4a	TAF4A RNA polymerase II, TATA box binding protein (TBP)-associated factor	NM_001081092	RefSeq	Mus musculus TAF4A RNA polymerase II, TATA box binding protein (TBP)-associated factor (Taf4a), mRNA.	-0.265314	8.03425	-2.48828	0.0228535	0.860287	-3.41184
TC1300001171.mm.2	NM_021790	Cenpk	centromere protein K	NM_021790	RefSeq	Mus musculus centromere protein K (Cenpk), transcript variant 1, mRNA.	-0.298949	4.99336	-2.48701	0.0229139	0.860287	-3.41325
TC0700001913.mm.2	NM_019564	Htra1	HtrA serine peptidase 1	NM_019564	RefSeq	Mus musculus HtrA serine peptidase 1 (Htra1), mRNA.	0.42233	11.384	2.48506	0.0230068	0.860287	-3.4154
TC1100000284.mm.2	NM_146015	Efemp1	epidermal growth factor-containing fibulin-like extracellular matrix protein 1	NM_146015	RefSeq	Mus musculus epidermal growth factor-containing fibulin-like extracellular matrix protein 1 (Efemp1), mRNA.	0.315424	10.6136	2.48497	0.0230108	0.860287	-3.41549
TC0100003505.mm.2	NM_010476	Hsd17b7	hydroxysteroid (17-beta) dehydrogenase 7	NM_010476	RefSeq	Mus musculus hydroxysteroid (17-beta) dehydrogenase 7 (Hsd17b7), mRNA.	0.354091	8.47227	2.48474	0.0230221	0.860287	-3.41575
TC0300001081.mm.2	NM_007484	Rhoc	ras homolog gene family, member C	NM_007484	RefSeq	Mus musculus ras homolog gene family, member C (Rhoc), transcript variant 2, mRNA.	0.335326	9.6272	2.48473	0.0230226	0.860287	-3.41576
TC0200001523.mm.2	NM_173749	Pamr1	peptidase domain containing associated with muscle regeneration 1	NM_173749	RefSeq	Mus musculus peptidase domain containing associated with muscle regeneration 1 (Pamr1), mRNA.	-0.241399	7.24701	-2.48316	0.0230976	0.860287	-3.4175
TC0100003416.mm.2	NM_201364	BC055324	cDNA sequence BC055324	NM_201364	RefSeq	Mus musculus cDNA sequence BC055324 (BC055324), mRNA.	0.273828	7.15626	2.48271	0.023119	0.860287	-3.41799
TC0300000725.mm.2	NM_198410	Paqr6	progestin and adipoQ receptor family member VI	NM_198410	RefSeq	Mus musculus progestin and adipoQ receptor family member VI (Paqr6), transcript variant 1, mRNA.	0.532526	9.49217	2.47835	0.023329	0.860287	-3.42281
TC0700004644.mm.2	NM_001252519	Zfp82	zinc finger protein 82	NM_001252519	RefSeq	Mus musculus zinc finger protein 82 (Zfp82), transcript variant 2, mRNA.	-0.334185	5.9643	-2.47802	0.0233448	0.860287	-3.42317
TC0700002794.mm.2	NM_001270541	Scgb2b3	secretoglobin, family 2B, member 3	NM_001270541	RefSeq	Mus musculus secretoglobin, family 2B, member 3 (Scgb2b3), mRNA.	-0.364105	4.76779	-2.47666	0.023411	0.860287	-3.42468
TC1100003136.mm.2	NM_053245	Aipl1	aryl hydrocarbon receptor-interacting protein-like 1	NM_053245	RefSeq	Mus musculus aryl hydrocarbon receptor-interacting protein-like 1 (Aipl1), mRNA.	-0.276521	6.04603	-2.47561	0.0234619	0.860287	-3.42583
TC1100001353.mm.2	NM_010824	Mpo	myeloperoxidase	NM_010824	RefSeq	Mus musculus myeloperoxidase (Mpo), mRNA.	0.264246	6.83649	2.47537	0.0234736	0.860287	-3.4261
TC1900000545.mm.2	NM_181748	Ffar4	free fatty acid receptor 4	NM_181748	RefSeq	Mus musculus free fatty acid receptor 4 (Ffar4), mRNA.	-0.314418	5.72244	-2.47472	0.0235051	0.860287	-3.42681
TC0900000519.mm.2	NM_001277847	Treh	trehalase (brush-border membrane glycoprotein)	NM_001277847	RefSeq	Mus musculus trehalase (brush-border membrane glycoprotein) (Treh), transcript variant 2, mRNA.	-0.441467	6.27752	-2.47373	0.0235534	0.860287	-3.42791
TC0200005291.mm.2	NM_022995	Pmepa1	prostate transmembrane protein, androgen induced 1	NM_022995	RefSeq	Mus musculus prostate transmembrane protein, androgen induced 1 (Pmepa1), mRNA.	0.289709	10.8875	2.47203	0.0236366	0.860287	-3.42979
TC1900000806.mm.2	NM_007419	Adrb1	adrenergic receptor, beta 1	NM_007419	RefSeq	Mus musculus adrenergic receptor, beta 1 (Adrb1), mRNA.	0.311135	8.29029	2.47023	0.0237252	0.860287	-3.43178
TC0500001260.mm.2	NM_008629	Msi1	musashi RNA-binding protein 1	NM_008629	RefSeq	Mus musculus musashi RNA-binding protein 1 (Msi1), mRNA.	0.254271	11.4027	2.4679	0.0238399	0.860287	-3.43435
TC1700000092.mm.2	NM_011866	Pde10a	phosphodiesterase 10A	NM_011866	RefSeq	Mus musculus phosphodiesterase 10A (Pde10a), transcript variant 2, mRNA.	0.47664	11.3403	2.46779	0.0238453	0.860287	-3.43447
TC1200002077.mm.2	NM_001026214	Entpd5	ectonucleoside triphosphate diphosphohydrolase 5	NM_001026214	RefSeq	Mus musculus ectonucleoside triphosphate diphosphohydrolase 5 (Entpd5), transcript variant 2, mRNA.	0.237955	8.73298	2.46661	0.0239035	0.860287	-3.43577
TC0200000319.mm.2	NM_001081006	Etl4	enhancer trap locus 4	NM_001081006	RefSeq	Mus musculus enhancer trap locus 4 (Etl4), transcript variant c, mRNA.	-0.292578	11.4552	-2.46644	0.0239121	0.860287	-3.43596
TC0700003639.mm.2	ENSMUST00000177929	Gm10610	predicted gene 10610 [Source:MGI Symbol;Acc:MGI:3642045]	ENSMUST00000177929	ENSEMBL	predicted gene 10610 [gene_biotype:protein_coding transcript_biotype:protein_coding]	-0.341971	5.37431	-2.46478	0.023994	0.860287	-3.43778
TC1600000280.mm.2	NM_013852	Abcf3	ATP-binding cassette, sub-family F (GCN20), member 3	NM_013852	RefSeq	Mus musculus ATP-binding cassette, sub-family F (GCN20), member 3 (Abcf3), mRNA.	0.279425	9.21818	2.46324	0.024071	0.860287	-3.43949
TC1200000145.mm.2	NM_016677	Hpcal1	hippocalcin-like 1	NM_016677	RefSeq	Mus musculus hippocalcin-like 1 (Hpcal1), mRNA.	0.503334	9.90075	2.46282	0.0240917	0.860287	-3.43995
TC0100000551.mm.2	NM_001039934	Map2	microtubule-associated protein 2	NM_001039934	RefSeq	Mus musculus microtubule-associated protein 2 (Map2), transcript variant 1, mRNA.	0.863872	11.678	2.46237	0.0241144	0.860287	-3.44045
TC1200000801.mm.2	NM_145444	Acot5	acyl-CoA thioesterase 5	NM_145444	RefSeq	Mus musculus acyl-CoA thioesterase 5 (Acot5), mRNA.	0.447749	5.80508	2.46196	0.0241349	0.860287	-3.4409
TC0800003068.mm.2	NM_007806	Cyba	cytochrome b-245, alpha polypeptide	NM_007806	RefSeq	Mus musculus cytochrome b-245, alpha polypeptide (Cyba), transcript variant 1, mRNA.	0.241917	9.72593	2.46107	0.0241789	0.860287	-3.44187
TC0500002896.mm.2	NM_001039647	Gbp11	guanylate binding protein 11	NM_001039647	RefSeq	Mus musculus guanylate binding protein 11 (Gbp11), transcript variant 1, mRNA.	0.516505	7.55181	2.46088	0.0241886	0.860287	-3.44209
TC1900001172.mm.2	NM_146704	Olfr1446	olfactory receptor 1446	NM_146704	RefSeq	Mus musculus olfactory receptor 1446 (Olfr1446), mRNA.	0.383279	5.31731	2.46051	0.0242073	0.860287	-3.4425
TC1700000483.mm.2	NM_026571	Lhfpl5	lipoma HMGIC fusion partner-like 5	NM_026571	RefSeq	Mus musculus lipoma HMGIC fusion partner-like 5 (Lhfpl5), mRNA.	0.234636	9.00809	2.46003	0.0242313	0.860287	-3.44303
TC0200004169.mm.2	NM_019657	Hsd17b12	hydroxysteroid (17-beta) dehydrogenase 12	NM_019657	RefSeq	Mus musculus hydroxysteroid (17-beta) dehydrogenase 12 (Hsd17b12), mRNA.	0.26581	10.1209	2.45911	0.0242772	0.860287	-3.44403
TC1900000448.mm.2	NM_001164724	Il33	interleukin 33	NM_001164724	RefSeq	Mus musculus interleukin 33 (Il33), transcript variant 1, mRNA.	0.307429	8.32997	2.45898	0.0242838	0.860287	-3.44418
TC0500003047.mm.2	NM_016926	Sart3	squamous cell carcinoma antigen recognized by T cells 3	NM_016926	RefSeq	Mus musculus squamous cell carcinoma antigen recognized by T cells 3 (Sart3), mRNA.	-0.266029	7.93547	-2.4573	0.0243682	0.860287	-3.44603
TC0Y00000323.mm.2	ENSMUST00000179309	Gm21732	predicted gene, 21732 [Source:MGI Symbol;Acc:MGI:5433896]	ENSMUST00000179309	ENSEMBL	predicted gene, 21732 [gene_biotype:protein_coding transcript_biotype:protein_coding]	-0.280045	5.62739	-2.45654	0.0244066	0.860287	-3.44687
TC0200005496.mm.2	NM_175511	Fam78a	family with sequence similarity 78, member A	NM_175511	RefSeq	Mus musculus family with sequence similarity 78, member A (Fam78a), mRNA.	0.247916	7.73316	2.45622	0.0244232	0.860287	-3.44723
TC1100000494.mm.2	NM_053166	Trim7	tripartite motif-containing 7	NM_053166	RefSeq	Mus musculus tripartite motif-containing 7 (Trim7), mRNA.	-0.379933	6.36534	-2.45587	0.0244408	0.860287	-3.44761
TC1700001892.mm.2	NM_001001892	H2-K1	histocompatibility 2, K1, K region	NM_001001892	RefSeq	Mus musculus histocompatibility 2, K1, K region (H2-K1), transcript variant 1, mRNA.	0.416134	10.085	2.45548	0.0244606	0.860287	-3.44804
TC0500003441.mm.2	NM_011639	Trip6	thyroid hormone receptor interactor 6	NM_011639	RefSeq	Mus musculus thyroid hormone receptor interactor 6 (Trip6), mRNA.	0.247348	8.36868	2.45525	0.0244721	0.860287	-3.44829
TC0700000363.mm.2	NM_207546	Vmn1r181	vomeronasal 1 receptor 181	NM_207546	RefSeq	Mus musculus vomeronasal 1 receptor 181 (Vmn1r181), mRNA.	-0.270273	6.20127	-2.45222	0.0246259	0.860287	-3.45163
TC0800001696.mm.2	NM_009931	Col4a1	collagen, type IV, alpha 1	NM_009931	RefSeq	Mus musculus collagen, type IV, alpha 1 (Col4a1), mRNA.	-0.235805	9.10288	-2.45214	0.0246299	0.860287	-3.45172
TC1100000118.mm.2	NM_001037928	Gm11992	predicted gene 11992	NM_001037928	RefSeq	Mus musculus predicted gene 11992 (Gm11992), mRNA.	0.606302	7.62637	2.45211	0.0246313	0.860287	-3.45175
TC0100003761.mm.2	NM_028848	Spata17	spermatogenesis associated 17	NM_028848	RefSeq	Mus musculus spermatogenesis associated 17 (Spata17), transcript variant 1, mRNA.	0.412355	6.3035	2.45181	0.0246464	0.860287	-3.45208
TC0700001602.mm.2	NM_146773	Olfr508	olfactory receptor 508	NM_146773	RefSeq	Mus musculus olfactory receptor 508 (Olfr508), mRNA.	0.487696	5.48171	2.45139	0.0246678	0.860287	-3.45254
TC0200003776.mm.2	NR_027899	Hoxd3os1	homeobox D3, opposite strand 1	NR_027899	RefSeq	Mus musculus homeobox D3, opposite strand 1 (Hoxd3os1), long non-coding RNA.	-0.440114	4.75633	-2.45115	0.0246805	0.860287	-3.45281
TC1900000327.mm.2	NM_153417	Trpm6	transient receptor potential cation channel, subfamily M, member 6	NM_153417	RefSeq	Mus musculus transient receptor potential cation channel, subfamily M, member 6 (Trpm6), mRNA.	-0.277593	6.05415	-2.44858	0.0248114	0.860287	-3.45563
TC1500001040.mm.2	NM_027334	Mettl7a1	methyltransferase like 7A1	NM_027334	RefSeq	Mus musculus methyltransferase like 7A1 (Mettl7a1), mRNA.	0.209999	9.50258	2.44634	0.0249264	0.860287	-3.4581
TC1100003928.mm.2	NM_198292	Tex2	testis expressed gene 2	NM_198292	RefSeq	Mus musculus testis expressed gene 2 (Tex2), mRNA.	0.192164	9.75446	2.4454	0.0249751	0.860287	-3.45914
TC1600001071.mm.2	NM_011809	Ets2	E26 avian leukemia oncogene 2, 3 domain	NM_011809	RefSeq	Mus musculus E26 avian leukemia oncogene 2, 3 domain (Ets2), mRNA.	0.231571	8.16236	2.44519	0.0249858	0.860287	-3.45936
TC0600003533.mm.2	NM_001142732	Ttll3	tubulin tyrosine ligase-like family, member 3	NM_001142732	RefSeq	Mus musculus tubulin tyrosine ligase-like family, member 3 (Ttll3), transcript variant 2, mRNA.	0.304715	9.34975	2.44487	0.0250022	0.860287	-3.45972
TC0800002609.mm.2	NM_175441	Mylk3	myosin light chain kinase 3	NM_175441	RefSeq	Mus musculus myosin light chain kinase 3 (Mylk3), transcript variant 1, mRNA.	-0.304771	6.51855	-2.44434	0.0250296	0.860287	-3.4603
TC1300001537.mm.2	NM_001145778	Zkscan3	zinc finger with KRAB and SCAN domains 3	NM_001145778	RefSeq	Mus musculus zinc finger with KRAB and SCAN domains 3 (Zkscan3), transcript variant 1, mRNA.	-0.308995	9.72989	-2.44399	0.0250477	0.860287	-3.46068
TC0500003184.mm.2	NM_001109992	Ptpn11	protein tyrosine phosphatase, non-receptor type 11	NM_001109992	RefSeq	Mus musculus protein tyrosine phosphatase, non-receptor type 11 (Ptpn11), transcript variant 2, mRNA.	0.229051	9.15401	2.44398	0.0250487	0.860287	-3.4607
TC0700001815.mm.2	NM_024228	Gdpd3	glycerophosphodiester phosphodiesterase domain containing 3	NM_024228	RefSeq	Mus musculus glycerophosphodiester phosphodiesterase domain containing 3 (Gdpd3), mRNA.	-0.332351	7.11301	-2.44234	0.0251332	0.860287	-3.4625
TC0400001555.mm.2	NM_011520	Sdc3	syndecan 3	NM_011520	RefSeq	Mus musculus syndecan 3 (Sdc3), mRNA.	0.25285	10.7394	2.44212	0.025145	0.860287	-3.46275
TC1600000249.mm.2	NM_013805	Cldn5	claudin 5	NM_013805	RefSeq	Mus musculus claudin 5 (Cldn5), mRNA.	0.649935	11.0959	2.44185	0.0251589	0.860287	-3.46304
TC0500001078.mm.2	NM_001255991	Btbd8	BTB (POZ) domain containing 8	NM_001255991	RefSeq	Mus musculus BTB (POZ) domain containing 8 (Btbd8), mRNA.	-0.297034	6.62979	-2.44176	0.0251634	0.860287	-3.46314
TC0600000575.mm.2	NM_001029987	Doxl2	diamine oxidase-like protein 2	NM_001029987	RefSeq	Mus musculus diamine oxidase-like protein 2 (Doxl2), mRNA.	-0.30709	7.21243	-2.44166	0.0251685	0.860287	-3.46325
TC1500000549.mm.2	NM_001164036	Ly6e	lymphocyte antigen 6 complex, locus E	NM_001164036	RefSeq	Mus musculus lymphocyte antigen 6 complex, locus E (Ly6e), transcript variant 1, mRNA.	0.229804	11.4039	2.44098	0.025204	0.860287	-3.464
TC0200004813.mm.2	NM_019632	Napb	N-ethylmaleimide sensitive fusion protein attachment protein beta	NM_019632	RefSeq	Mus musculus N-ethylmaleimide sensitive fusion protein attachment protein beta (Napb), mRNA.	-0.295414	11.5169	-2.44073	0.0252169	0.860287	-3.46427
TC1000001786.mm.2	NM_001002268	Adgrg6	adhesion G protein-coupled receptor G6	NM_001002268	RefSeq	Mus musculus adhesion G protein-coupled receptor G6 (Adgrg6), mRNA.	0.505507	7.23839	2.44064	0.0252216	0.860287	-3.46437
TC0100000885.mm.2	NM_001033408	Rbm44	RNA binding motif protein 44	NM_001033408	RefSeq	Mus musculus RNA binding motif protein 44 (Rbm44), mRNA.	-0.310956	5.31989	-2.43955	0.0252786	0.860287	-3.46557
TC1000002563.mm.2	ENSMUST00000171401	4932415D10Rik	RIKEN cDNA 4932415D10 gene [Source:MGI Symbol;Acc:MGI:3045298]	ENSMUST00000171401	ENSEMBL	RIKEN cDNA 4932415D10 gene [gene_biotype:protein_coding transcript_biotype:protein_coding]	0.434427	5.24431	2.43907	0.0253036	0.860287	-3.4661
TC0300002025.mm.2	NM_001168281	Wwtr1	WW domain containing transcription regulator 1	NM_001168281	RefSeq	Mus musculus WW domain containing transcription regulator 1 (Wwtr1), transcript variant 1, mRNA.	0.248334	8.6169	2.43737	0.0253925	0.860287	-3.46797
TC0800002431.mm.2	NM_198095	Bst2	bone marrow stromal cell antigen 2	NM_198095	RefSeq	Mus musculus bone marrow stromal cell antigen 2 (Bst2), mRNA.	0.41076	8.4296	2.43407	0.0255657	0.860287	-3.47159
TC1200002076.mm.2	NM_172581	Fam161b	family with sequence similarity 161, member B	NM_172581	RefSeq	Mus musculus family with sequence similarity 161, member B (Fam161b), mRNA.	0.276342	7.85704	2.43322	0.0256106	0.860287	-3.47253
TC0500003305.mm.2	NM_172462	Zfp11	zinc finger protein 11	NM_172462	RefSeq	Mus musculus zinc finger protein 11 (Zfp11), mRNA.	0.203182	9.45916	2.43305	0.0256195	0.860287	-3.47271
TC0500001183.mm.2	NM_001177504	Gm6588	predicted gene 6588	NM_001177504	RefSeq	Mus musculus predicted gene 6588 (Gm6588), mRNA.	-0.302838	7.2879	-2.43281	0.0256322	0.860287	-3.47298
TC1400000747.mm.2	NM_022993	Lrp10	low-density lipoprotein receptor-related protein 10	NM_022993	RefSeq	Mus musculus low-density lipoprotein receptor-related protein 10 (Lrp10), mRNA.	0.252475	9.39954	2.43129	0.0257126	0.860287	-3.47465
TC1300000715.mm.2	NM_001168248	Rmi1	RMI1, RecQ mediated genome instability 1	NM_001168248	RefSeq	Mus musculus RMI1, RecQ mediated genome instability 1 (Rmi1), transcript variant 1, mRNA.	-0.305885	7.09237	-2.43113	0.0257215	0.860287	-3.47483
TC1400000763.mm.2	NM_026066	Cmtm5	CKLF-like MARVEL transmembrane domain containing 5	NM_026066	RefSeq	Mus musculus CKLF-like MARVEL transmembrane domain containing 5 (Cmtm5), transcript variant 2, mRNA.	0.324082	12.1534	2.42858	0.0258568	0.860287	-3.47763
TC0600000775.mm.2	NM_001177556	Gng12	guanine nucleotide binding protein (G protein), gamma 12	NM_001177556	RefSeq	Mus musculus guanine nucleotide binding protein (G protein), gamma 12 (Gng12), transcript variant 6, mRNA.	0.243367	10.0361	2.42814	0.0258803	0.860287	-3.47811
TC1900001273.mm.2	NM_001198985	Tjp2	tight junction protein 2	NM_001198985	RefSeq	Mus musculus tight junction protein 2 (Tjp2), transcript variant 1, mRNA.	0.296837	8.41587	2.42814	0.0258804	0.860287	-3.47811
TC1000003166.mm.2	NM_010272	Gdf11	growth differentiation factor 11	NM_010272	RefSeq	Mus musculus growth differentiation factor 11 (Gdf11), mRNA.	0.273674	10.4951	2.42728	0.0259262	0.860287	-3.47905
TC0400002010.mm.2	NM_001159599	Nol9	nucleolar protein 9	NM_001159599	RefSeq	Mus musculus nucleolar protein 9 (Nol9), transcript variant 1, mRNA.	0.210623	8.05519	2.4269	0.0259465	0.860287	-3.47947
TC0900002533.mm.2	NM_173413	Rab8b	RAB8B, member RAS oncogene family	NM_173413	RefSeq	Mus musculus RAB8B, member RAS oncogene family (Rab8b), mRNA.	0.322557	8.63119	2.42668	0.025958	0.860287	-3.47971
TC1100001628.mm.2	NM_001146318	Cnp	2,3-cyclic nucleotide 3 phosphodiesterase	NM_001146318	RefSeq	Mus musculus 2,3-cyclic nucleotide 3 phosphodiesterase (Cnp), transcript variant 1, mRNA.	0.302941	9.02079	2.42668	0.0259582	0.860287	-3.47971
TC0300000621.mm.2	NM_001142953	Gm17359	predicted gene, 17359	NM_001142953	RefSeq	Mus musculus predicted gene, 17359 (Gm17359), mRNA.	-0.331632	5.31951	-2.42665	0.0259597	0.860287	-3.47974
TC0200005281.mm.2	NM_007557	Bmp7	bone morphogenetic protein 7	NM_007557	RefSeq	Mus musculus bone morphogenetic protein 7 (Bmp7), mRNA.	0.507799	8.91216	2.42613	0.0259877	0.860287	-3.48032
TC0700001401.mm.2	NM_001190869	Kcne3	potassium voltage-gated channel, Isk-related subfamily, gene 3	NM_001190869	RefSeq	Mus musculus potassium voltage-gated channel, Isk-related subfamily, gene 3 (Kcne3), transcript variant 1, mRNA.	-0.259714	6.12558	-2.42465	0.026067	0.860287	-3.48194
TC0600000039.mm.2	NM_001077713	Sdhaf3	succinate dehydrogenase complex assembly factor 3	NM_001077713	RefSeq	Mus musculus succinate dehydrogenase complex assembly factor 3 (Sdhaf3), mRNA.	0.272681	7.97486	2.42462	0.0260685	0.860287	-3.48197
TC0100003273.mm.2	NM_010683	Lamc1	laminin, gamma 1	NM_010683	RefSeq	Mus musculus laminin, gamma 1 (Lamc1), mRNA.	0.401138	8.27901	2.42435	0.0260832	0.860287	-3.48227
TC0100001724.mm.2	NM_144794	Tmem63a	transmembrane protein 63a	NM_144794	RefSeq	Mus musculus transmembrane protein 63a (Tmem63a), mRNA.	0.340893	7.80502	2.42228	0.0261946	0.860287	-3.48455
TC0600003208.mm.2	NM_001001179	BC048546	cDNA sequence BC048546	NM_001001179	RefSeq	Mus musculus cDNA sequence BC048546 (BC048546), mRNA.	0.405662	7.04905	2.42138	0.026243	0.860287	-3.48553
TC0100001592.mm.2	NM_172647	F11r	F11 receptor	NM_172647	RefSeq	Mus musculus F11 receptor (F11r), mRNA.	0.257727	7.44765	2.42057	0.0262869	0.860287	-3.48642
TC0600002796.mm.2	NM_175313	Eogt	EGF domain-specific O-linked N-acetylglucosamine (GlcNAc) transferase	NM_175313	RefSeq	Mus musculus EGF domain-specific O-linked N-acetylglucosamine (GlcNAc) transferase (Eogt), mRNA.	0.283921	8.32236	2.42051	0.0262903	0.860287	-3.48649
TC0600002256.mm.2	NM_021892	Npvf	neuropeptide VF precursor	NM_021892	RefSeq	Mus musculus neuropeptide VF precursor (Npvf), mRNA.	-0.318682	5.65605	-2.42048	0.0262916	0.860287	-3.48652
TC0900000980.mm.2	NM_175485	Prtg	protogenin homolog (Gallus gallus)	NM_175485	RefSeq	Mus musculus protogenin homolog (Gallus gallus) (Prtg), mRNA.	-0.349497	6.86723	-2.42036	0.0262985	0.860287	-3.48665
TC0200000843.mm.2	NM_022989	Arl6ip6	ADP-ribosylation factor-like 6 interacting protein 6	NM_022989	RefSeq	Mus musculus ADP-ribosylation factor-like 6 interacting protein 6 (Arl6ip6), mRNA.	0.266527	9.30276	2.41899	0.0263726	0.860287	-3.48815
TC0700003065.mm.2	NM_205795	Mrgprb4	MAS-related GPR, member B4	NM_205795	RefSeq	Mus musculus MAS-related GPR, member B4 (Mrgprb4), mRNA.	-0.39415	6.22189	-2.41884	0.0263805	0.860287	-3.48831
TC0600001949.mm.2	NM_177013	Tmem229a	transmembrane protein 229A	NM_177013	RefSeq	Mus musculus transmembrane protein 229A (Tmem229a), mRNA.	0.226007	8.20296	2.41872	0.026387	0.860287	-3.48844
TC0300001362.mm.2	NM_021382	Tacr3	tachykinin receptor 3	NM_021382	RefSeq	Mus musculus tachykinin receptor 3 (Tacr3), mRNA.	0.412514	7.62732	2.41625	0.0265217	0.860287	-3.49116
TC0500002717.mm.2	NM_008096	Gc	group specific component	NM_008096	RefSeq	Mus musculus group specific component (Gc), mRNA.	-0.245296	6.28479	-2.41576	0.0265483	0.860287	-3.49169
TC0300003234.mm.2	NM_001032413	Pear1	platelet endothelial aggregation receptor 1	NM_001032413	RefSeq	Mus musculus platelet endothelial aggregation receptor 1 (Pear1), transcript variant 3, mRNA.	0.301168	7.00715	2.41447	0.026619	0.860287	-3.49311
TC1200002507.mm.2	NM_001166385	Sp4	trans-acting transcription factor 4	NM_001166385	RefSeq	Mus musculus trans-acting transcription factor 4 (Sp4), transcript variant 2, mRNA.	-0.196739	10.5109	-2.41417	0.0266353	0.860287	-3.49344
TC0X00000668.mm.2	NM_010941	Nsdhl	NAD(P) dependent steroid dehydrogenase-like	NM_010941	RefSeq	Mus musculus NAD(P) dependent steroid dehydrogenase-like (Nsdhl), mRNA.	0.25778	9.82848	2.41356	0.0266689	0.860287	-3.49411
TC1100000535.mm.2	NM_029745	Tbc1d9b	TBC1 domain family, member 9B	NM_029745	RefSeq	Mus musculus TBC1 domain family, member 9B (Tbc1d9b), transcript variant 3, mRNA.	0.235296	10.6959	2.41209	0.0267495	0.860287	-3.49572
TC0100003095.mm.2	ENSMUST00000167348	Atp2b4	ATPase, Ca++ transporting, plasma membrane 4	ENSMUST00000167348	ENSEMBL	ATPase, Ca++ transporting, plasma membrane 4 [gene_biotype:protein_coding transcript_biotype:protein_coding]	-0.522898	7.09257	-2.41113	0.0268026	0.860287	-3.49677
TC1000000509.mm.2	NM_020561	Smpdl3a	sphingomyelin phosphodiesterase, acid-like 3A	NM_020561	RefSeq	Mus musculus sphingomyelin phosphodiesterase, acid-like 3A (Smpdl3a), mRNA.	0.291541	9.67423	2.41101	0.0268088	0.860287	-3.4969
TC1900001147.mm.2	NM_001011775	Olfr1419	olfactory receptor 1419	NM_001011775	RefSeq	Mus musculus olfactory receptor 1419 (Olfr1419), mRNA.	-0.299308	6.65518	-2.41055	0.0268342	0.860287	-3.4974
TC0200000740.mm.2	NM_001289593	Kynu	kynureninase (L-kynurenine hydrolase)	NM_001289593	RefSeq	Mus musculus kynureninase (L-kynurenine hydrolase) (Kynu), transcript variant 2, mRNA.	-0.37591	5.3218	-2.4098	0.0268758	0.860287	-3.49823
TC0100003108.mm.2	NM_001042485	Tmem183a	transmembrane protein 183A	NM_001042485	RefSeq	Mus musculus transmembrane protein 183A (Tmem183a), transcript variant 2, mRNA.	0.186436	10.3777	2.40974	0.0268791	0.860287	-3.4983
TC1400001233.mm.2	XM_886462.1	Gm6280	PREDICTED: predicted gene 6280 (Gm6280), mRNA.	XM_886462.1	MGI/Jackson Lab	PREDICTED: predicted gene 6280 (Gm6280), mRNA.	-0.331856	7.65428	-2.40947	0.0268942	0.860287	-3.49859
TC0700002241.mm.2	NM_001105067	Vmn2r35	vomeronasal 2, receptor 35	NM_001105067	RefSeq	Mus musculus vomeronasal 2, receptor 35 (Vmn2r35), mRNA.	0.272925	6.23311	2.40868	0.0269378	0.860287	-3.49946
TC1500001996.mm.2	NM_001033273	5031439G07Rik	RIKEN cDNA 5031439G07 gene	NM_001033273	RefSeq	Mus musculus RIKEN cDNA 5031439G07 gene (5031439G07Rik), mRNA.	0.301124	10.0761	2.40422	0.0271856	0.860287	-3.50434
TC0200004325.mm.2	NM_146885	Olfr1294	olfactory receptor 1294	NM_146885	RefSeq	Mus musculus olfactory receptor 1294 (Olfr1294), mRNA.	0.370099	5.41776	2.40337	0.0272332	0.860287	-3.50527
TC1200002081.mm.2	NM_023409	Npc2	Niemann-Pick type C2	NM_023409	RefSeq	Mus musculus Niemann-Pick type C2 (Npc2), mRNA.	0.314255	8.6324	2.40318	0.0272437	0.860287	-3.50548
TC1100004023.mm.2	NR_024085	BC006965	cDNA sequence BC006965	NR_024085	RefSeq	Mus musculus cDNA sequence BC006965 (BC006965), long non-coding RNA.	0.77109	5.76667	2.40284	0.0272628	0.860287	-3.50585
TC1800000681.mm.2	NM_177028	Oacyl	O-acyltransferase like	NM_177028	RefSeq	Mus musculus O-acyltransferase like (Oacyl), mRNA.	-0.398737	7.92403	-2.40194	0.0273134	0.860287	-3.50684
TC0800000390.mm.2	NM_031374	Tex15	testis expressed gene 15	NM_031374	RefSeq	Mus musculus testis expressed gene 15 (Tex15), mRNA.	-0.265965	7.24203	-2.40183	0.0273191	0.860287	-3.50695
TC0900002167.mm.2	NM_009476	Upk2	uroplakin 2	NM_009476	RefSeq	Mus musculus uroplakin 2 (Upk2), mRNA.	0.305847	7.15166	2.39996	0.0274245	0.860287	-3.509
TC1700000470.mm.2	NM_001286040	Anks1	ankyrin repeat and SAM domain containing 1	NM_001286040	RefSeq	Mus musculus ankyrin repeat and SAM domain containing 1 (Anks1), transcript variant 1, mRNA.	0.281045	9.68459	2.39962	0.0274437	0.860287	-3.50938
TC1100001017.mm.2	NM_029564	Tax1bp3	Tax1 (human T cell leukemia virus type I) binding protein 3	NM_029564	RefSeq	Mus musculus Tax1 (human T cell leukemia virus type I) binding protein 3 (Tax1bp3), mRNA.	0.389701	9.33441	2.39812	0.0275282	0.860287	-3.51102
TC0600000374.mm.2	NM_153600	Ttc26	tetratricopeptide repeat domain 26	NM_153600	RefSeq	Mus musculus tetratricopeptide repeat domain 26 (Ttc26), mRNA.	0.275396	8.01178	2.39731	0.0275742	0.860287	-3.51191
TC1600000335.mm.2	NM_001252505	St6gal1	beta galactoside alpha 2,6 sialyltransferase 1	NM_001252505	RefSeq	Mus musculus beta galactoside alpha 2,6 sialyltransferase 1 (St6gal1), transcript variant 2, mRNA.	0.289092	10.5129	2.39686	0.0275993	0.860287	-3.51239
TC1400000562.mm.2	NM_146299	Olfr745	olfactory receptor 745	NM_146299	RefSeq	Mus musculus olfactory receptor 745 (Olfr745), mRNA.	0.393162	5.10829	2.39556	0.0276731	0.860287	-3.51381
TC0900002003.mm.2	NM_009178	St3gal4	ST3 beta-galactoside alpha-2,3-sialyltransferase 4	NM_009178	RefSeq	Mus musculus ST3 beta-galactoside alpha-2,3-sialyltransferase 4 (St3gal4), mRNA.	0.232761	8.22265	2.3949	0.0277104	0.860287	-3.51453
TC0200000714.mm.2	NM_172854	Olfml2a	olfactomedin-like 2A	NM_172854	RefSeq	Mus musculus olfactomedin-like 2A (Olfml2a), mRNA.	0.389201	8.64092	2.39386	0.0277697	0.860287	-3.51567
TC0200005114.mm.2	NM_011521	Sdc4	syndecan 4	NM_011521	RefSeq	Mus musculus syndecan 4 (Sdc4), mRNA.	0.286116	9.04189	2.39291	0.0278241	0.860287	-3.51672
TC0600002142.mm.2	NM_001038604	Clec5a	C-type lectin domain family 5, member a	NM_001038604	RefSeq	Mus musculus C-type lectin domain family 5, member a (Clec5a), transcript variant 1, mRNA.	0.510568	4.66692	2.3926	0.0278415	0.860287	-3.51705
TC0700000218.mm.2	NM_001099277	Zfp541	zinc finger protein 541	NM_001099277	RefSeq	Mus musculus zinc finger protein 541 (Zfp541), mRNA.	-0.223	7.82746	-2.39232	0.0278579	0.860287	-3.51736
TC1100004204.mm.2	NM_001195023	Nploc4	nuclear protein localization 4 homolog (S. cerevisiae)	NM_001195023	RefSeq	Mus musculus nuclear protein localization 4 homolog (S. cerevisiae) (Nploc4), transcript variant A, mRNA.	0.205149	11.7302	2.3915	0.0279044	0.860287	-3.51825
TC0600001100.mm.2	ENSMUST00000057977	A730049H05Rik	RIKEN cDNA A730049H05 gene [Source:MGI Symbol;Acc:MGI:1921766]	ENSMUST00000057977	ENSEMBL	RIKEN cDNA A730049H05 gene [gene_biotype:protein_coding transcript_biotype:protein_coding]	-0.340848	6.65285	-2.3914	0.02791	0.860287	-3.51836
TC0200003916.mm.2	NM_001011777	Olfr1042	olfactory receptor 1042	NM_001011777	RefSeq	Mus musculus olfactory receptor 1042 (Olfr1042), mRNA.	0.24985	6.04143	2.39136	0.0279124	0.860287	-3.51841
TC1700001756.mm.2	NM_021478	Tulp1	tubby like protein 1	NM_021478	RefSeq	Mus musculus tubby like protein 1 (Tulp1), mRNA.	-0.286581	6.33411	-2.39124	0.0279194	0.860287	-3.51854
TC0200002184.mm.2	NM_008780	Pax1	paired box 1	NM_008780	RefSeq	Mus musculus paired box 1 (Pax1), mRNA.	-0.210582	6.8368	-2.39111	0.0279271	0.860287	-3.51869
TC0700001169.mm.2	NM_008803	Pde8a	phosphodiesterase 8A	NM_008803	RefSeq	Mus musculus phosphodiesterase 8A (Pde8a), mRNA.	0.346343	8.31238	2.3897	0.0280076	0.860287	-3.52022
TC0200003278.mm.2	NM_022415	Ptges	prostaglandin E synthase	NM_022415	RefSeq	Mus musculus prostaglandin E synthase (Ptges), mRNA.	0.309181	7.65206	2.38865	0.0280681	0.860287	-3.52137
TC1600001573.mm.2	NM_001082546	BC100530	cDNA sequence BC100530	NM_001082546	RefSeq	Mus musculus cDNA sequence BC100530 (BC100530), mRNA.	-0.297506	6.60885	-2.38859	0.0280713	0.860287	-3.52143
TC1400001783.mm.2	NM_145928	Tspan14	tetraspanin 14	NM_145928	RefSeq	Mus musculus tetraspanin 14 (Tspan14), transcript variant 1, mRNA.	0.351031	10.4232	2.38834	0.0280858	0.860287	-3.52171
TC0200005136.mm.2	NM_011125	Pltp	phospholipid transfer protein	NM_011125	RefSeq	Mus musculus phospholipid transfer protein (Pltp), mRNA.	0.315675	8.14052	2.38766	0.0281251	0.860287	-3.52245
TC0100002866.mm.2	NM_013626	Pam	peptidylglycine alpha-amidating monooxygenase	NM_013626	RefSeq	Mus musculus peptidylglycine alpha-amidating monooxygenase (Pam), mRNA.	0.244868	11.5774	2.38761	0.0281277	0.860287	-3.5225
TC1100003260.mm.2	NM_176965	Efcab5	EF-hand calcium binding domain 5	NM_176965	RefSeq	Mus musculus EF-hand calcium binding domain 5 (Efcab5), mRNA.	-0.300467	7.30552	-2.38712	0.0281564	0.860287	-3.52304
TC0300002682.mm.2	NM_001200028	Pifo	primary cilia formation	NM_001200028	RefSeq	Mus musculus primary cilia formation (Pifo), transcript variant 1, mRNA.	0.542995	7.08488	2.38654	0.0281895	0.860287	-3.52367
TC1800000980.mm.2	NM_134130	Abhd3	abhydrolase domain containing 3	NM_134130	RefSeq	Mus musculus abhydrolase domain containing 3 (Abhd3), mRNA.	0.254811	11.2634	2.3863	0.0282037	0.860287	-3.52394
TC0700003884.mm.2	NM_147046	Olfr600	olfactory receptor 600	NM_147046	RefSeq	Mus musculus olfactory receptor 600 (Olfr600), mRNA.	-0.206216	5.07678	-2.38627	0.0282055	0.860287	-3.52397
TC1900001163.mm.2	NM_172442	Dtx4	deltex 4 homolog (Drosophila)	NM_172442	RefSeq	Mus musculus deltex 4 homolog (Drosophila) (Dtx4), mRNA.	0.322592	9.14938	2.38564	0.0282419	0.860287	-3.52466
TC1200001990.mm.2	NM_134156	Actn1	actinin, alpha 1	NM_134156	RefSeq	Mus musculus actinin, alpha 1 (Actn1), mRNA.	-0.258289	7.96938	-2.3855	0.0282495	0.860287	-3.5248
TC0400002643.mm.2	NM_001004025	Ppp3r2	protein phosphatase 3, regulatory subunit B, alpha isoform (calcineurin B, type II)	NM_001004025	RefSeq	Mus musculus protein phosphatase 3, regulatory subunit B, alpha isoform (calcineurin B, type II) (Ppp3r2), mRNA.	0.406355	5.4101	2.38492	0.0282831	0.860287	-3.52544
TC0200000550.mm.2	OTTMUST00000028289	Hmcn2	hemicentin 2	OTTMUST00000028289	Havana transcript	hemicentin 2[gene_biotype:protein_coding transcript_biotype:protein_coding]	-0.277085	8.0514	-2.38397	0.0283383	0.860287	-3.52648
TC1100002107.mm.2	NM_144520	Sec14l2	SEC14-like lipid binding 2	NM_144520	RefSeq	Mus musculus SEC14-like lipid binding 2 (Sec14l2), mRNA.	0.289576	9.60059	2.38366	0.0283568	0.860287	-3.52683
TC0700004531.mm.2	NM_001114322	Cdhr5	cadherin-related family member 5	NM_001114322	RefSeq	Mus musculus cadherin-related family member 5 (Cdhr5), transcript variant 1, mRNA.	-0.291829	7.26688	-2.37959	0.0285937	0.860287	-3.53126
TC0X00003323.mm.2	NM_009453	Zrsr2	zinc finger (CCCH type), RNA binding motif and serine/arginine rich 2	NM_009453	RefSeq	Mus musculus zinc finger (CCCH type), RNA binding motif and serine/arginine rich 2 (Zrsr2), transcript variant 1, mRNA.	-0.237168	9.57593	-2.37895	0.028631	0.860287	-3.53196
TC0800000005.mm.2	NM_133962	Arhgef18	rho/rac guanine nucleotide exchange factor (GEF) 18	NM_133962	RefSeq	Mus musculus rho/rac guanine nucleotide exchange factor (GEF) 18 (Arhgef18), mRNA.	-0.209123	8.57887	-2.37889	0.0286349	0.860287	-3.53203
TC0800002306.mm.2	NM_001195687	Sgol2b	shugoshin like 2b (S. pombe)	NM_001195687	RefSeq	Mus musculus shugoshin like 2b (S. pombe) (Sgol2b), mRNA.	-0.388101	5.37736	-2.37868	0.0286471	0.860287	-3.53226
TC0300000809.mm.2	NM_011313	S100a6	S100 calcium binding protein A6 (calcyclin)	NM_011313	RefSeq	Mus musculus S100 calcium binding protein A6 (calcyclin) (S100a6), mRNA.	0.457644	8.023	2.37864	0.0286493	0.860287	-3.5323
TC0X00003143.mm.2	NM_008356	Il13ra2	interleukin 13 receptor, alpha 2	NM_008356	RefSeq	Mus musculus interleukin 13 receptor, alpha 2 (Il13ra2), transcript variant 1, mRNA.	-0.313554	6.55024	-2.37834	0.0286671	0.860287	-3.53263
TC1800000528.mm.2	NM_001199151	Sncaip	synuclein, alpha interacting protein (synphilin)	NM_001199151	RefSeq	Mus musculus synuclein, alpha interacting protein (synphilin) (Sncaip), transcript variant 1, mRNA.	0.301691	7.73757	2.37769	0.0287052	0.860287	-3.53334
TC1300002405.mm.2	NM_001145879	Atp6ap1l	ATPase, H+ transporting, lysosomal accessory protein 1-like	NM_001145879	RefSeq	Mus musculus ATPase, H+ transporting, lysosomal accessory protein 1-like (Atp6ap1l), mRNA.	0.363503	10.4738	2.37764	0.0287079	0.860287	-3.53339
TC0300000802.mm.2	NM_026416	S100a16	S100 calcium binding protein A16	NM_026416	RefSeq	Mus musculus S100 calcium binding protein A16 (S100a16), mRNA.	0.312968	10.3856	2.37719	0.0287343	0.860287	-3.53388
TC0800002146.mm.2	NM_126166	Tlr3	toll-like receptor 3	NM_126166	RefSeq	Mus musculus toll-like receptor 3 (Tlr3), mRNA.	0.399784	9.71309	2.37672	0.0287622	0.860287	-3.53439
TC0100002394.mm.2	NM_175200	Als2cr11	amyotrophic lateral sclerosis 2 (juvenile) chromosome region, candidate 11 (human)	NM_175200	RefSeq	Mus musculus amyotrophic lateral sclerosis 2 (juvenile) chromosome region, candidate 11 (human) (Als2cr11), mRNA.	0.315336	4.94144	2.37622	0.0287917	0.860287	-3.53494
TC1700001534.mm.2	NM_001104567	Vmn2r105	vomeronasal 2, receptor 105	NM_001104567	RefSeq	Mus musculus vomeronasal 2, receptor 105 (Vmn2r105), mRNA.	0.291592	5.50265	2.37597	0.0288062	0.860287	-3.53521
TC0800002322.mm.2	NR_033217	BC030870	cDNA sequence BC030870	NR_033217	RefSeq	Mus musculus cDNA sequence BC030870 (BC030870), long non-coding RNA.	-0.229113	4.97266	-2.3751	0.0288578	0.860287	-3.53616
TC0700000122.mm.2	NM_134207	Vmn1r75	vomeronasal 1 receptor 75	NM_134207	RefSeq	Mus musculus vomeronasal 1 receptor 75 (Vmn1r75), mRNA.	-0.305151	6.33648	-2.37451	0.0288927	0.860287	-3.53681
TC0700000066.mm.2	NM_031389	Nlrp4c	NLR family, pyrin domain containing 4C	NM_031389	RefSeq	Mus musculus NLR family, pyrin domain containing 4C (Nlrp4c), mRNA.	-0.258431	5.97965	-2.37429	0.0289056	0.860287	-3.53705
TC0X00000662.mm.2	NM_007724	Cnga2	cyclic nucleotide gated channel alpha 2	NM_007724	RefSeq	Mus musculus cyclic nucleotide gated channel alpha 2 (Cnga2), mRNA.	0.523941	6.31524	2.37346	0.0289544	0.860529	-3.53795
TC0700001423.mm.2	NM_001146010	Fchsd2	FCH and double SH3 domains 2	NM_001146010	RefSeq	Mus musculus FCH and double SH3 domains 2 (Fchsd2), transcript variant 2, mRNA.	-0.229182	7.69027	-2.37199	0.0290421	0.86149	-3.53956
TC0400003712.mm.2	NM_001080819	Arid1a	AT rich interactive domain 1A (SWI-like)	NM_001080819	RefSeq	Mus musculus AT rich interactive domain 1A (SWI-like) (Arid1a), mRNA.	-0.214282	10.847	-2.37129	0.0290832	0.86149	-3.54031
TC0300002114.mm.2	NM_001164763	Rarres1	retinoic acid receptor responder (tazarotene induced) 1	NM_001164763	RefSeq	Mus musculus retinoic acid receptor responder (tazarotene induced) 1 (Rarres1), mRNA.	0.266213	7.68493	2.37086	0.0291091	0.86149	-3.54079
TC0X00002825.mm.2	NM_001190409	Magt1	magnesium transporter 1	NM_001190409	RefSeq	Mus musculus magnesium transporter 1 (Magt1), transcript variant 1, mRNA.	0.27016	8.87084	2.36737	0.0293177	0.8642	-3.54459
TC1000002467.mm.2	NM_015817	Plpp2	phospholipid phosphatase 2	NM_015817	RefSeq	Mus musculus phosphatidic acid phosphatase type 2C (Ppap2c), transcript variant 1, mRNA.	0.265099	6.42117	2.3673	0.0293218	0.8642	-3.54467
TC0800000812.mm.2	NM_146338	Olfr374	olfactory receptor 374	NM_146338	RefSeq	Mus musculus olfactory receptor 374 (Olfr374), mRNA.	-0.317433	7.13505	-2.36727	0.0293233	0.8642	-3.5447
TC0600000656.mm.2	NM_001289740	Mturn	maturin, neural progenitor differentiation regulator homolog (Xenopus)	NM_001289740	RefSeq	Mus musculus maturin, neural progenitor differentiation regulator homolog (Xenopus) (Mturn), transcript variant 1, mRNA.	0.223584	8.54176	2.36618	0.0293889	0.8644	-3.54589
TC1100003167.mm.2	NM_147024	Olfr378	olfactory receptor 378	NM_147024	RefSeq	Mus musculus olfactory receptor 378 (Olfr378), mRNA.	-0.356409	5.37892	-2.3658	0.0294119	0.8644	-3.5463
TC0700001239.mm.2	NM_212436	Olfr301	olfactory receptor 301	NM_212436	RefSeq	Mus musculus olfactory receptor 301 (Olfr301), mRNA.	-0.296459	5.27673	-2.36368	0.0295395	0.865833	-3.54861
TC0900002024.mm.2	NM_001167673	Gm17727	predicted gene, 17727	NM_001167673	RefSeq	Mus musculus predicted gene, 17727 (Gm17727), mRNA.	-0.4706	4.81544	-2.36363	0.0295426	0.865833	-3.54867
TC0X00001380.mm.2	NM_177750	Frmpd3	FERM and PDZ domain containing 3	NM_177750	RefSeq	Mus musculus FERM and PDZ domain containing 3 (Frmpd3), mRNA.	-0.272132	9.2487	-2.36264	0.0296021	0.866375	-3.54974
TC0200001455.mm.2	NM_007442	Alx4	aristaless-like homeobox 4	NM_007442	RefSeq	Mus musculus aristaless-like homeobox 4 (Alx4), mRNA.	0.407308	8.76141	2.36131	0.0296826	0.867527	-3.55119
TC1400001058.mm.2	NM_001128093	Siah3	seven in absentia homolog 3 (Drosophila)	NM_001128093	RefSeq	Mus musculus seven in absentia homolog 3 (Drosophila) (Siah3), mRNA.	-0.422838	7.50409	-2.36022	0.0297488	0.868262	-3.55238
TC0900002686.mm.2	NM_198962	Hcrtr2	hypocretin (orexin) receptor 2	NM_198962	RefSeq	Mus musculus hypocretin (orexin) receptor 2 (Hcrtr2), mRNA.	0.312518	7.11767	2.3583	0.0298658	0.869987	-3.55447
TC0800002362.mm.2	XM_001475988.2	Gm9495	PREDICTED: predicted gene 9495 (Gm9495), mRNA.	XM_001475988.2	MGI/Jackson Lab	PREDICTED: predicted gene 9495 (Gm9495), mRNA.	-0.269139	6.23878	-2.3579	0.0298902	0.869987	-3.5549
TC0X00001978.mm.2	NM_001025607	Gm5168	predicted gene 5168	NM_001025607	RefSeq	Mus musculus predicted gene 5168 (Gm5168), mRNA.	-0.463226	5.2139	-2.3567	0.0299633	0.870209	-3.55621
TC1100004299.mm.2	NM_001243584	Mif4gd	MIF4G domain containing	NM_001243584	RefSeq	Mus musculus MIF4G domain containing (Mif4gd), transcript variant 2, mRNA.	0.256057	9.16663	2.35638	0.0299826	0.870209	-3.55655
TC1300002184.mm.2	NM_001042673	Fancc	Fanconi anemia, complementation group C	NM_001042673	RefSeq	Mus musculus Fanconi anemia, complementation group C (Fancc), transcript variant 2, mRNA.	0.33135	5.80077	2.35553	0.0300348	0.870209	-3.55748
TC0100001699.mm.2	NM_178653	Sccpdh	saccharopine dehydrogenase (putative)	NM_178653	RefSeq	Mus musculus saccharopine dehydrogenase (putative) (Sccpdh), mRNA.	0.240056	9.55419	2.35447	0.0300997	0.870209	-3.55863
TC0700003003.mm.2	NM_011698	Lin7b	lin-7 homolog B (C. elegans)	NM_011698	RefSeq	Mus musculus lin-7 homolog B (C. elegans) (Lin7b), mRNA.	-0.230401	8.73848	-2.35441	0.0301038	0.870209	-3.5587
TC0700000635.mm.2	ENSMUST00000105172	LOC102638521	60S ribosomal protein L23a	ENSMUST00000105172	ENSEMBL	predicted gene 6096 [gene_biotype:protein_coding transcript_biotype:protein_coding]	-0.351555	6.37779	-2.35043	0.030349	0.875346	-3.56303
TC1200000459.mm.2	NM_001100116	1700047I17Rik2	RIKEN cDNA 1700047I17 gene 2	NM_001100116	RefSeq	Mus musculus RIKEN cDNA 1700047I17 gene 2 (1700047I17Rik2), mRNA.	0.368797	10.8217	2.34951	0.0304057	0.875346	-3.56402
TC1200000461.mm.2	ENSMUST00000177978	1700047I17Rik2	RIKEN cDNA 1700047I17 gene 2	ENSMUST00000177978	ENSEMBL	RIKEN cDNA 1700047I17 gene 2 [gene_biotype:protein_coding transcript_biotype:protein_coding]	0.368797	10.8217	2.34951	0.0304057	0.875346	-3.56402
TC1800000107.mm.2	NM_001042418	Cabyr	calcium-binding tyrosine-(Y)-phosphorylation regulated (fibrousheathin 2)	NM_001042418	RefSeq	Mus musculus calcium-binding tyrosine-(Y)-phosphorylation regulated (fibrousheathin 2) (Cabyr), transcript variant 3, mRNA.	-0.2664	7.72074	-2.34607	0.03062	0.879188	-3.56777
TC0700000030.mm.2	NM_008848	Pira6	paired-Ig-like receptor A6	NM_008848	RefSeq	Mus musculus paired-Ig-like receptor A6 (Pira6), transcript variant 1, mRNA.	-0.29256	7.90886	-2.34523	0.0306724	0.879188	-3.56868
TC0100000822.mm.2	NM_001110192	Inpp5d	inositol polyphosphate-5-phosphatase D	NM_001110192	RefSeq	Mus musculus inositol polyphosphate-5-phosphatase D (Inpp5d), transcript variant 2, mRNA.	0.291933	8.34317	2.34489	0.0306934	0.879188	-3.56904
TC0600001739.mm.2	NM_027059	Smco2	single-pass membrane protein with coiled-coil domains 2	NM_027059	RefSeq	Mus musculus single-pass membrane protein with coiled-coil domains 2 (Smco2), mRNA.	-0.31082	6.87832	-2.3447	0.0307056	0.879188	-3.56925
TC0700004052.mm.2	NM_146732	Olfr488	olfactory receptor 488	NM_146732	RefSeq	Mus musculus olfactory receptor 488 (Olfr488), mRNA.	0.31988	5.42395	2.34315	0.0308028	0.879448	-3.57094
TC1000002253.mm.2	NM_197996	Tspan15	tetraspanin 15	NM_197996	RefSeq	Mus musculus tetraspanin 15 (Tspan15), mRNA.	0.45939	10.1231	2.34265	0.0308338	0.879448	-3.57148
TC0200004973.mm.2	NM_010579	Eif6	eukaryotic translation initiation factor 6	NM_010579	RefSeq	Mus musculus eukaryotic translation initiation factor 6 (Eif6), mRNA.	0.257992	10.0293	2.34217	0.0308639	0.879448	-3.572
TC1300000597.mm.2	NM_010101	S1pr3	sphingosine-1-phosphate receptor 3	NM_010101	RefSeq	Mus musculus sphingosine-1-phosphate receptor 3 (S1pr3), mRNA.	0.293622	7.72376	2.34147	0.0309079	0.879448	-3.57276
TC0Y00000032.mm.2	XM_001473109.2	LOC100039595	PREDICTED: Y-linked testis-specific protein 1-like, transcript variant 1 (LOC100039595), mRNA.	XM_001473109.2	MGI/Jackson Lab	PREDICTED: Y-linked testis-specific protein 1-like, transcript variant 1 (LOC100039595), mRNA.	-0.360636	4.89023	-2.34058	0.0309644	0.879448	-3.57373
TC0Y00000046.mm.2	XM_001473793.2	LOC100040262	PREDICTED: Y-linked testis-specific protein 1-like, transcript variant 1 (LOC100040262), mRNA.	XM_001473793.2	MGI/Jackson Lab	PREDICTED: Y-linked testis-specific protein 1-like, transcript variant 1 (LOC100040262), mRNA.	-0.360636	4.89023	-2.34058	0.0309644	0.879448	-3.57373
TC1500000627.mm.2	NM_177744	Apol10a	apolipoprotein L 10A	NM_177744	RefSeq	Mus musculus apolipoprotein L 10A (Apol10a), mRNA.	0.334919	5.71622	2.33884	0.0310743	0.880465	-3.57562
TC0700000329.mm.2	NM_001166739	Vmn1r128	vomeronasal 1 receptor 128	NM_001166739	RefSeq	Mus musculus vomeronasal 1 receptor 128 (Vmn1r128), mRNA.	-0.227074	6.38626	-2.33869	0.0310836	0.880465	-3.57578
TC0200000211.mm.2	NM_008859	Prkcq	protein kinase C, theta	NM_008859	RefSeq	Mus musculus protein kinase C, theta (Prkcq), mRNA.	0.291712	8.90271	2.3353	0.0312985	0.885122	-3.57945
TC0400001111.mm.2	NM_001083887	Pars2	prolyl-tRNA synthetase (mitochondrial)(putative)	NM_001083887	RefSeq	Mus musculus prolyl-tRNA synthetase (mitochondrial)(putative) (Pars2), transcript variant 2, mRNA.	-0.248426	8.46568	-2.33478	0.0313318	0.885122	-3.58002
TC0400003043.mm.2	NM_001177883	Elavl2	ELAV (embryonic lethal, abnormal vision, Drosophila)-like 2 (Hu antigen B)	NM_001177883	RefSeq	Mus musculus ELAV (embryonic lethal, abnormal vision, Drosophila)-like 2 (Hu antigen B) (Elavl2), transcript variant 4, mRNA.	0.276336	10.0879	2.33371	0.0313999	0.885863	-3.58118
TC0200004130.mm.2	NM_001166597	Dgkz	diacylglycerol kinase zeta	NM_001166597	RefSeq	Mus musculus diacylglycerol kinase zeta (Dgkz), transcript variant 1, mRNA.	-0.204823	9.09652	-2.32933	0.0316809	0.891942	-3.58593
TC0100002073.mm.2	NM_007733	Col19a1	collagen, type XIX, alpha 1	NM_007733	RefSeq	Mus musculus collagen, type XIX, alpha 1 (Col19a1), mRNA.	-0.250525	7.19841	-2.32904	0.0316998	0.891942	-3.58624
TC0100000312.mm.2	NM_008900	Pou3f3	POU domain, class 3, transcription factor 3	NM_008900	RefSeq	Mus musculus POU domain, class 3, transcription factor 3 (Pou3f3), mRNA.	0.229961	7.52574	2.32831	0.0317464	0.892066	-3.58703
TC1500002111.mm.2	NM_008971	Twf1	twinfilin, actin-binding protein, homolog 1 (Drosophila)	NM_008971	RefSeq	Mus musculus twinfilin, actin-binding protein, homolog 1 (Drosophila) (Twf1), mRNA.	0.327958	8.97051	2.32486	0.0319703	0.893445	-3.59077
TC1700002108.mm.2	NM_001145060	Glyatl3	glycine-N-acyltransferase-like 3	NM_001145060	RefSeq	Mus musculus glycine-N-acyltransferase-like 3 (Glyatl3), mRNA.	0.603898	5.83867	2.32476	0.0319769	0.893445	-3.59088
TC1900001152.mm.2	NM_001011853	Olfr1425	olfactory receptor 1425	NM_001011853	RefSeq	Mus musculus olfactory receptor 1425 (Olfr1425), mRNA.	0.298997	5.48519	2.32455	0.0319904	0.893445	-3.59111
TC0700004610.mm.2	NM_007631	Ccnd1	cyclin D1	NM_007631	RefSeq	Mus musculus cyclin D1 (Ccnd1), mRNA.	0.328389	9.35482	2.32396	0.0320284	0.893445	-3.59174
TC1100001644.mm.2	NM_016782	Cntnap1	contactin associated protein-like 1	NM_016782	RefSeq	Mus musculus contactin associated protein-like 1 (Cntnap1), mRNA.	0.309097	10.3198	2.32373	0.0320437	0.893445	-3.592
TC0400002330.mm.2	NM_172865	Manea	mannosidase, endo-alpha	NM_172865	RefSeq	Mus musculus mannosidase, endo-alpha (Manea), mRNA.	0.271214	8.70586	2.32364	0.0320492	0.893445	-3.59209
TC1700000836.mm.2	NM_001285947	Cyp39a1	cytochrome P450, family 39, subfamily a, polypeptide 1	NM_001285947	RefSeq	Mus musculus cytochrome P450, family 39, subfamily a, polypeptide 1 (Cyp39a1), transcript variant 2, mRNA.	0.554938	9.62964	2.32199	0.0321567	0.894531	-3.59387
TC1000003097.mm.2	NM_001171026	Os9	amplified in osteosarcoma	NM_001171026	RefSeq	Mus musculus amplified in osteosarcoma (Os9), transcript variant 1, mRNA.	0.180673	11.3846	2.32175	0.0321728	0.894531	-3.59414
TC0900002300.mm.2	NM_001286641	AI593442	expressed sequence AI593442	NM_001286641	RefSeq	Mus musculus expressed sequence AI593442 (AI593442), transcript variant 1, mRNA.	0.21985	10.154	2.31889	0.0323601	0.898264	-3.59724
TC1800000266.mm.2	NM_009793	Camk4	calcium/calmodulin-dependent protein kinase IV	NM_009793	RefSeq	Mus musculus calcium/calmodulin-dependent protein kinase IV (Camk4), mRNA.	-0.346419	8.58189	-2.31806	0.0324146	0.898264	-3.59813
TC0400003864.mm.2	NM_153106	Padi6	peptidyl arginine deiminase, type VI	NM_153106	RefSeq	Mus musculus peptidyl arginine deiminase, type VI (Padi6), mRNA.	-0.294641	5.90844	-2.31737	0.0324601	0.898264	-3.59888
TC1100002103.mm.2	NM_001130458	Tcn2	transcobalamin 2	NM_001130458	RefSeq	Mus musculus transcobalamin 2 (Tcn2), transcript variant 2, mRNA.	0.266431	9.74489	2.31691	0.0324902	0.898264	-3.59938
TC0800002505.mm.2	NM_010332	Ednra	endothelin receptor type A	NM_010332	RefSeq	Mus musculus endothelin receptor type A (Ednra), mRNA.	0.277788	9.30869	2.31621	0.0325366	0.898264	-3.60013
TC0200004602.mm.2	NM_008361	Il1b	interleukin 1 beta	NM_008361	RefSeq	Mus musculus interleukin 1 beta (Il1b), mRNA.	-0.490383	6.41759	-2.31582	0.0325621	0.898264	-3.60055
TC0200001296.mm.2	NM_206823	Olfr153	olfactory receptor 153	NM_206823	RefSeq	Mus musculus olfactory receptor 153 (Olfr153), mRNA.	0.350499	4.87932	2.31323	0.0327338	0.901823	-3.60336
TC0900001776.mm.2	NM_029306	1700012B09Rik	RIKEN cDNA 1700012B09 gene	NM_029306	RefSeq	Mus musculus RIKEN cDNA 1700012B09 gene (1700012B09Rik), mRNA.	0.7384	9.0825	2.31058	0.0329103	0.904903	-3.60622
TC0900003313.mm.2	NM_009912	Ccr1	chemokine (C-C motif) receptor 1	NM_009912	RefSeq	Mus musculus chemokine (C-C motif) receptor 1 (Ccr1), mRNA.	0.312773	5.74636	2.31026	0.0329313	0.904903	-3.60656
TC0900003089.mm.2	NM_199036	Fbxw15	F-box and WD-40 domain protein 15	NM_199036	RefSeq	Mus musculus F-box and WD-40 domain protein 15 (Fbxw15), mRNA.	-0.261662	5.51693	-2.30606	0.0332127	0.910705	-3.6111
TC0700000397.mm.2	NR_045096	Gm5893	predicted gene 5893	NR_045096	RefSeq	Mus musculus predicted gene 5893 (Gm5893), non-coding RNA.	-0.27731	6.78965	-2.30563	0.0332421	0.910705	-3.61157
TC1400000340.mm.2	NM_001033988	Ncoa4	nuclear receptor coactivator 4	NM_001033988	RefSeq	Mus musculus nuclear receptor coactivator 4 (Ncoa4), transcript variant 2, mRNA.	0.237143	10.4364	2.30519	0.0332717	0.910705	-3.61205
TC1800001139.mm.2	NM_001109988	Nrep	neuronal regeneration related protein	NM_001109988	RefSeq	Mus musculus neuronal regeneration related protein (Nrep), transcript variant 2, mRNA.	-0.229614	11.2848	-2.30378	0.0333666	0.911208	-3.61356
TC1300001534.mm.2	NM_010343	Gpx5	glutathione peroxidase 5	NM_010343	RefSeq	Mus musculus glutathione peroxidase 5 (Gpx5), mRNA.	-0.418516	5.93467	-2.30364	0.0333763	0.911208	-3.61372
TC0700003905.mm.2	NM_013621	Olfr69	olfactory receptor 69	NM_013621	RefSeq	Mus musculus olfactory receptor 69 (Olfr69), mRNA.	-0.299529	5.61784	-2.30281	0.0334326	0.911567	-3.61462
TC0200004224.mm.2	NM_007914	Ehf	ets homologous factor	NM_007914	RefSeq	Mus musculus ets homologous factor (Ehf), mRNA.	-0.31986	7.15737	-2.30035	0.0335995	0.913128	-3.61727
TC0900002220.mm.2	NM_183104	4931429L15Rik	RIKEN cDNA 4931429L15 gene	NM_183104	RefSeq	Mus musculus RIKEN cDNA 4931429L15 gene (4931429L15Rik), mRNA.	-0.225834	8.16773	-2.2999	0.0336296	0.913128	-3.61775
TC0500001416.mm.2	NM_133917	Mlxip	MLX interacting protein	NM_133917	RefSeq	Mus musculus MLX interacting protein (Mlxip), transcript variant 2, mRNA.	0.231347	8.02355	2.29926	0.0336736	0.913128	-3.61845
TC0700002522.mm.2	NM_001166737	Vmn1r103	vomeronasal 1 receptor 103	NM_001166737	RefSeq	Mus musculus vomeronasal 1 receptor 103 (Vmn1r103), mRNA.	-0.297791	5.32273	-2.29922	0.0336759	0.913128	-3.61848
TC1500002008.mm.2	NM_011105	Pkdrej	polycystic kidney disease (polycystin) and REJ (sperm receptor for egg jelly homolog, sea urchin)	NM_011105	RefSeq	Mus musculus polycystic kidney disease (polycystin) and REJ (sperm receptor for egg jelly homolog, sea urchin) (Pkdrej), mRNA.	0.267327	7.71169	2.29878	0.0337059	0.913128	-3.61896
TC1100003856.mm.2	NM_001131020	Gfap	glial fibrillary acidic protein	NM_001131020	RefSeq	Mus musculus glial fibrillary acidic protein (Gfap), transcript variant 1, mRNA.	0.363224	9.35085	2.29747	0.0337953	0.914377	-3.62037
TC1100003161.mm.2	NM_023113	Aspa	aspartoacylase	NM_023113	RefSeq	Mus musculus aspartoacylase (Aspa), mRNA.	0.569442	9.75843	2.29598	0.0338975	0.915971	-3.62198
TC0300002042.mm.2	NM_030685	Serp1	stress-associated endoplasmic reticulum protein 1	NM_030685	RefSeq	Mus musculus stress-associated endoplasmic reticulum protein 1 (Serp1), mRNA.	0.262733	8.81342	2.29485	0.0339754	0.915972	-3.6232
TC0100002950.mm.2	NM_001113416	Epb41l5	erythrocyte membrane protein band 4.1 like 5	NM_001113416	RefSeq	Mus musculus erythrocyte membrane protein band 4.1 like 5 (Epb41l5), transcript variant 2, mRNA.	0.40383	8.54697	2.29426	0.034016	0.915972	-3.62384
TC0800001701.mm.2	NM_001167967	Ankrd10	ankyrin repeat domain 10	NM_001167967	RefSeq	Mus musculus ankyrin repeat domain 10 (Ankrd10), transcript variant 2, mRNA.	-0.236999	9.28464	-2.29409	0.0340276	0.915972	-3.62402
TC0700001391.mm.2	NM_177231	Arrb1	arrestin, beta 1	NM_177231	RefSeq	Mus musculus arrestin, beta 1 (Arrb1), transcript variant a, mRNA.	0.22282	11.6167	2.29273	0.0341212	0.917323	-3.62549
TC0900000842.mm.2	NM_001033158	Rasl12	RAS-like, family 12	NM_001033158	RefSeq	Mus musculus RAS-like, family 12 (Rasl12), transcript variant 1, mRNA.	0.306719	7.40686	2.29123	0.0342248	0.918937	-3.6271
TC1600000116.mm.2	NM_001243760	Ciita	class II transactivator	NM_001243760	RefSeq	Mus musculus class II transactivator (Ciita), transcript variant 1, mRNA.	-0.29859	8.24225	-2.28946	0.0343476	0.919817	-3.62901
TC0900003088.mm.2	XM_001472183.2	Fbxw23	PREDICTED: F-box and WD-40 domain protein 23 (Fbxw23), mRNA.	XM_001472183.2	MGI/Jackson Lab	PREDICTED: F-box and WD-40 domain protein 23 (Fbxw23), mRNA.	-0.236541	5.59672	-2.28885	0.0343901	0.919817	-3.62967
TC0800003225.mm.2	ENSMUST00000164934	Zdhhc2	zinc finger, DHHC domain containing 2	ENSMUST00000164934	ENSEMBL	zinc finger, DHHC domain containing 2 [gene_biotype:protein_coding transcript_biotype:processed_transcript]	-0.306151	8.86079	-2.28833	0.0344262	0.919817	-3.63023
TC0700003918.mm.2	NM_013617	Olfr64	olfactory receptor 64	NM_013617	RefSeq	Mus musculus olfactory receptor 64 (Olfr64), mRNA.	-0.332599	6.89147	-2.28726	0.0345007	0.919817	-3.63138
TC0700002995.mm.2	NM_001195255	Gfy	golgi-associated olfactory signaling regulator	NM_001195255	RefSeq	Mus musculus golgi-associated olfactory signaling regulator (Gfy), mRNA.	0.68286	8.63362	2.2872	0.034505	0.919817	-3.63145
TC0700002377.mm.2	NM_001081325	Sult2a6	sulfotransferase family 2A, dehydroepiandrosterone (DHEA)-preferring, member 6	NM_001081325	RefSeq	Mus musculus sulfotransferase family 2A, dehydroepiandrosterone (DHEA)-preferring, member 6 (Sult2a6), mRNA.	-0.371762	5.61759	-2.2851	0.0346511	0.919817	-3.6337
TC1900000563.mm.2	NM_028191	Cyp2c65	cytochrome P450, family 2, subfamily c, polypeptide 65	NM_028191	RefSeq	Mus musculus cytochrome P450, family 2, subfamily c, polypeptide 65 (Cyp2c65), mRNA.	-0.265381	5.75067	-2.28468	0.0346806	0.919817	-3.63415
TC1700000932.mm.2	NM_021406	Trem1	triggering receptor expressed on myeloid cells 1	NM_021406	RefSeq	Mus musculus triggering receptor expressed on myeloid cells 1 (Trem1), mRNA.	0.320329	7.06078	2.28411	0.0347204	0.919817	-3.63477
TC0X00000296.mm.2	NM_001282034	Gm2927	predicted gene 2927	NM_001282034	RefSeq	Mus musculus predicted gene 2927 (Gm2927), mRNA.	-0.26349	5.7382	-2.28394	0.0347329	0.919817	-3.63496
TC0X00002168.mm.2	NM_001085499	Gm595	predicted gene 595	NM_001085499	RefSeq	Mus musculus predicted gene 595 (Gm595), mRNA.	-0.389568	5.35544	-2.28348	0.034765	0.919817	-3.63545
TC0X00001617.mm.2	NM_025437	Eif1ax	eukaryotic translation initiation factor 1A, X-linked	NM_025437	RefSeq	Mus musculus eukaryotic translation initiation factor 1A, X-linked (Eif1ax), mRNA.	-0.287617	7.9971	-2.2832	0.0347849	0.919817	-3.63575
TC0500003480.mm.2	NM_029693	1700123K08Rik	RIKEN cDNA 1700123K08 gene	NM_029693	RefSeq	Mus musculus RIKEN cDNA 1700123K08 gene (1700123K08Rik), mRNA.	-0.335273	7.82127	-2.28299	0.0347991	0.919817	-3.63597
TC1700002244.mm.2	NM_181397	Rftn1	raftlin lipid raft linker 1	NM_181397	RefSeq	Mus musculus raftlin lipid raft linker 1 (Rftn1), mRNA.	0.388273	7.20685	2.28265	0.0348234	0.919817	-3.63635
TC0700003694.mm.2	NM_001011828	Olfr304	olfactory receptor 304	NM_001011828	RefSeq	Mus musculus olfactory receptor 304 (Olfr304), mRNA.	-0.33091	5.71278	-2.28144	0.0349081	0.920902	-3.63764
TC0400003841.mm.2	NM_008675	Nbl1	neuroblastoma, suppression of tumorigenicity 1	NM_008675	RefSeq	Mus musculus neuroblastoma, suppression of tumorigenicity 1 (Nbl1), mRNA.	0.266653	9.22436	2.27974	0.0350282	0.922919	-3.63947
TC1100002030.mm.2	NM_013770	Slc25a10	solute carrier family 25 (mitochondrial carrier, dicarboxylate transporter), member 10	NM_013770	RefSeq	Mus musculus solute carrier family 25 (mitochondrial carrier, dicarboxylate transporter), member 10 (Slc25a10), mRNA.	0.243754	9.80843	2.27881	0.0350943	0.92351	-3.64048
TC0600000576.mm.2	NM_172888	Svs1	seminal vesicle secretory protein 1	NM_172888	RefSeq	Mus musculus seminal vesicle secretory protein 1 (Svs1), mRNA.	-0.243314	6.75094	-2.27768	0.0351745	0.924468	-3.64169
TC0500001887.mm.2	NM_026033	Gatad1	GATA zinc finger domain containing 1	NM_026033	RefSeq	Mus musculus GATA zinc finger domain containing 1 (Gatad1), mRNA.	0.196745	11.4417	2.27664	0.0352478	0.925244	-3.6428
TC0200004060.mm.2	NM_146455	Olfr1241	olfactory receptor 1241	NM_146455	RefSeq	Mus musculus olfactory receptor 1241 (Olfr1241), mRNA.	-0.332276	5.5074	-2.27516	0.0353536	0.92539	-3.6444
TC0100001834.mm.2	NM_029336	Spata45	spermatogenesis associated 45	NM_029336	RefSeq	Mus musculus spermatogenesis associated 45 (Spata45), mRNA.	-0.284728	6.75834	-2.27512	0.0353566	0.92539	-3.64444
TC0100002696.mm.2	NM_152915	Dner	delta/notch-like EGF repeat containing	NM_152915	RefSeq	Mus musculus delta/notch-like EGF repeat containing (Dner), mRNA.	0.281385	8.8723	2.27472	0.0353847	0.92539	-3.64487
TC0700002504.mm.2	NM_001033419	Ceacam16	carcinoembryonic antigen-related cell adhesion molecule 16	NM_001033419	RefSeq	Mus musculus carcinoembryonic antigen-related cell adhesion molecule 16 (Ceacam16), mRNA.	-0.27203	7.38453	-2.27284	0.0355191	0.927754	-3.64689
TC1100001859.mm.2	NM_001042606	Sstr2	somatostatin receptor 2	NM_001042606	RefSeq	Mus musculus somatostatin receptor 2 (Sstr2), transcript variant 1, mRNA.	-0.325029	7.36714	-2.27153	0.0356129	0.929058	-3.64829
TC1500001457.mm.2	NM_172815	Rspo2	R-spondin 2	NM_172815	RefSeq	Mus musculus R-spondin 2 (Rspo2), mRNA.	-0.266406	6.56341	-2.2707	0.0356725	0.929465	-3.64919
TC0500000532.mm.2	NM_025951	Pi4k2b	phosphatidylinositol 4-kinase type 2 beta	NM_025951	RefSeq	Mus musculus phosphatidylinositol 4-kinase type 2 beta (Pi4k2b), transcript variant 1, mRNA.	0.295162	6.85049	2.27002	0.0357213	0.92959	-3.64991
TC0900000163.mm.2	NM_146903	Olfr871	olfactory receptor 871	NM_146903	RefSeq	Mus musculus olfactory receptor 871 (Olfr871), mRNA.	-0.251807	5.93124	-2.2694	0.0357661	0.929611	-3.65058
TC1700000593.mm.2	NM_030697	Kank3	KN motif and ankyrin repeat domains 3	NM_030697	RefSeq	Mus musculus KN motif and ankyrin repeat domains 3 (Kank3), mRNA.	-0.193851	10.7233	-2.26773	0.0358867	0.931121	-3.65238
TC1500001944.mm.2	NM_001163472	Cyp2d22	cytochrome P450, family 2, subfamily d, polypeptide 22	NM_001163472	RefSeq	Mus musculus cytochrome P450, family 2, subfamily d, polypeptide 22 (Cyp2d22), transcript variant 1, mRNA.	0.346024	10.2736	2.26586	0.036022	0.931121	-3.65438
TC1100003024.mm.2	NM_001285441	Rangrf	RAN guanine nucleotide release factor	NM_001285441	RefSeq	Mus musculus RAN guanine nucleotide release factor (Rangrf), transcript variant 1, mRNA.	0.266584	8.28754	2.26184	0.0363148	0.931121	-3.6587
TC1400002311.mm.2	NM_173420	Synb	syncytin b	NM_173420	RefSeq	Mus musculus syncytin b (Synb), mRNA.	-0.385438	6.86297	-2.2614	0.0363474	0.931121	-3.65917
TC1400002316.mm.2	ENSMUST00000184652	Synb	syncytin b	ENSMUST00000184652	ENSEMBL	predicted gene 27179 [gene_biotype:protein_coding transcript_biotype:protein_coding]	-0.385438	6.86297	-2.2614	0.0363474	0.931121	-3.65917
TC0400002662.mm.2	NM_146824	Olfr273	olfactory receptor 273	NM_146824	RefSeq	Mus musculus olfactory receptor 273 (Olfr273), mRNA.	0.447556	5.62087	2.26053	0.036411	0.931121	-3.66011
TC0300002709.mm.2	NM_145922	Kcnc4	potassium voltage gated channel, Shaw-related subfamily, member 4	NM_145922	RefSeq	Mus musculus potassium voltage gated channel, Shaw-related subfamily, member 4 (Kcnc4), mRNA.	0.437451	9.582	2.25869	0.0365457	0.931121	-3.66207
TC1400000583.mm.2	NM_001017422	Ear4	eosinophil-associated, ribonuclease A family, member 4	NM_001017422	RefSeq	Mus musculus eosinophil-associated, ribonuclease A family, member 4 (Ear4), mRNA.	-0.361579	4.99001	-2.25845	0.0365638	0.931121	-3.66234
TC1800000619.mm.2	NM_001038499	Arsi	arylsulfatase i	NM_001038499	RefSeq	Mus musculus arylsulfatase i (Arsi), mRNA.	0.294902	6.65688	2.25797	0.0365985	0.931121	-3.66284
TC1400001524.mm.2	NM_001038637	Gng2	guanine nucleotide binding protein (G protein), gamma 2	NM_001038637	RefSeq	Mus musculus guanine nucleotide binding protein (G protein), gamma 2 (Gng2), transcript variant 2, mRNA.	0.243562	8.70073	2.25756	0.0366287	0.931121	-3.66328
TC1500000640.mm.2	NM_008677	Ncf4	neutrophil cytosolic factor 4	NM_008677	RefSeq	Mus musculus neutrophil cytosolic factor 4 (Ncf4), mRNA.	0.454198	6.33125	2.25721	0.036655	0.931121	-3.66367
TC0600003598.mm.2	NM_001037842	Cml3	camello-like 3	NM_001037842	RefSeq	Mus musculus camello-like 3 (Cml3), mRNA.	-0.267974	8.15911	-2.2571	0.0366628	0.931121	-3.66378
TC1700000799.mm.2	NM_130868	Olfr138	olfactory receptor 138	NM_130868	RefSeq	Mus musculus olfactory receptor 138 (Olfr138), mRNA.	-0.258488	6.10291	-2.25703	0.0366678	0.931121	-3.66385
TC0400002603.mm.2	NM_001164804	Coro2a	coronin, actin binding protein 2A	NM_001164804	RefSeq	Mus musculus coronin, actin binding protein 2A (Coro2a), transcript variant 2, mRNA.	0.400774	8.36547	2.25699	0.0366709	0.931121	-3.6639
TC1100003925.mm.2	NM_023913	Ern1	endoplasmic reticulum (ER) to nucleus signalling 1	NM_023913	RefSeq	Mus musculus endoplasmic reticulum (ER) to nucleus signalling 1 (Ern1), mRNA.	0.216339	9.53914	2.25545	0.0367851	0.931121	-3.66555
TC1300001835.mm.2	NM_001289598	Txndc5	thioredoxin domain containing 5	NM_001289598	RefSeq	Mus musculus thioredoxin domain containing 5 (Txndc5), transcript variant 2, mRNA.	0.235248	9.08019	2.25534	0.0367928	0.931121	-3.66567
TC0700004076.mm.2	NM_001001326	St5	suppression of tumorigenicity 5	NM_001001326	RefSeq	Mus musculus suppression of tumorigenicity 5 (St5), transcript variant 1, mRNA.	0.307892	8.81312	2.25524	0.0368005	0.931121	-3.66578
TC0100003010.mm.2	NM_028135	Tmem163	transmembrane protein 163	NM_028135	RefSeq	Mus musculus transmembrane protein 163 (Tmem163), mRNA.	0.202537	10.9167	2.25503	0.0368162	0.931121	-3.666
TC0100001186.mm.2	NM_001033250	Lemd1	LEM domain containing 1	NM_001033250	RefSeq	Mus musculus LEM domain containing 1 (Lemd1), transcript variant 4, mRNA.	-0.280205	8.1193	-2.25489	0.0368265	0.931121	-3.66615
TC1400001517.mm.2	ENSMUST00000112595	Gm2237	predicted gene 2237 [Source:MGI Symbol;Acc:MGI:3780407]	ENSMUST00000112595	ENSEMBL	predicted gene 2237 [gene_biotype:protein_coding transcript_biotype:protein_coding]	0.326877	7.81835	2.25462	0.036846	0.931121	-3.66644
TC0300002888.mm.2	NR_015460	1700003H04Rik	RIKEN cDNA 1700003H04 gene	NR_015460	RefSeq	Mus musculus RIKEN cDNA 1700003H04 gene (1700003H04Rik), long non-coding RNA.	-0.335366	5.45726	-2.2546	0.0368473	0.931121	-3.66645
TC0400002139.mm.2	NM_001002927	Penk	preproenkephalin	NM_001002927	RefSeq	Mus musculus preproenkephalin (Penk), mRNA.	-0.230934	12.071	-2.25436	0.0368651	0.931121	-3.66671
TC1800000179.mm.2	NM_001285807	Dtna	dystrobrevin alpha	NM_001285807	RefSeq	Mus musculus dystrobrevin alpha (Dtna), transcript variant 1, mRNA.	0.183096	12.0799	2.25419	0.0368783	0.931121	-3.6669
TC0100002830.mm.2	NM_001159940	2310007B03Rik	RIKEN cDNA 2310007B03 gene	NM_001159940	RefSeq	Mus musculus RIKEN cDNA 2310007B03 gene (2310007B03Rik), transcript variant 2, mRNA.	-0.244488	5.81835	-2.2536	0.036922	0.931121	-3.66753
TC0500000434.mm.2	NM_025281	Lyar	Ly1 antibody reactive clone	NM_025281	RefSeq	Mus musculus Ly1 antibody reactive clone (Lyar), mRNA.	0.188183	8.68194	2.25268	0.0369902	0.931121	-3.66852
TC0800003093.mm.2	NM_145606	Chmp1a	charged multivesicular body protein 1A	NM_145606	RefSeq	Mus musculus charged multivesicular body protein 1A (Chmp1a), mRNA.	0.220179	9.08219	2.25234	0.0370152	0.931121	-3.66888
TC1300001096.mm.2	NM_001166065	Gcnt4	glucosaminyl (N-acetyl) transferase 4, core 2 (beta-1,6-N-acetylglucosaminyltransferase)	NM_001166065	RefSeq	Mus musculus glucosaminyl (N-acetyl) transferase 4, core 2 (beta-1,6-N-acetylglucosaminyltransferase) (Gcnt4), mRNA.	-0.24488	7.67593	-2.25187	0.0370505	0.931121	-3.66938
TC0400003103.mm.2	ENSMUST00000086672	Gm10192	predicted gene 10192 [Source:MGI Symbol;Acc:MGI:3642867]	ENSMUST00000086672	ENSEMBL	predicted gene 10192 [gene_biotype:protein_coding transcript_biotype:protein_coding]	-0.293445	7.22016	-2.25177	0.037058	0.931121	-3.66949
TC0900002726.mm.2	ENSMUST00000165499	Gm17324	predicted gene, 17324 [Source:MGI Symbol;Acc:MGI:4936958]	ENSMUST00000165499	ENSEMBL	predicted gene, 17324 [gene_biotype:protein_coding transcript_biotype:protein_coding]	-0.26576	7.18643	-2.2494	0.0372347	0.934449	-3.67203
TC1600000974.mm.2	ENSMUST00000089098	Gm7735	predicted gene 7735 [Source:MGI Symbol;Acc:MGI:3649168]	ENSMUST00000089098	ENSEMBL	predicted gene 7735 [gene_biotype:protein_coding transcript_biotype:protein_coding]	-0.274795	5.94628	-2.24855	0.037298	0.93481	-3.67293
TC1600002024.mm.2	NM_001191018	Krtap22-2	keratin associated protein 22-2	NM_001191018	RefSeq	Mus musculus keratin associated protein 22-2 (Krtap22-2), mRNA.	-0.272235	5.8825	-2.24803	0.0373376	0.93481	-3.6735
TC0700004547.mm.2	NM_181729	Muc6	mucin 6, gastric	NM_181729	RefSeq	Mus musculus mucin 6, gastric (Muc6), mRNA.	0.261792	7.32583	2.2461	0.0374825	0.937328	-3.67556
TC0900001419.mm.2	NM_008924	Prkar2a	protein kinase, cAMP dependent regulatory, type II alpha	NM_008924	RefSeq	Mus musculus protein kinase, cAMP dependent regulatory, type II alpha (Prkar2a), mRNA.	0.178153	8.47009	2.24333	0.0376911	0.941431	-3.67852
TC1000001755.mm.2	NM_011682	Utrn	utrophin	NM_011682	RefSeq	Mus musculus utrophin (Utrn), mRNA.	0.333895	9.48736	2.24237	0.037764	0.942138	-3.67955
TC0700000751.mm.2	NM_001105061	Gm9268	predicted gene 9268	NM_001105061	RefSeq	Mus musculus predicted gene 9268 (Gm9268), mRNA.	-0.320056	5.3568	-2.24069	0.0378916	0.943669	-3.68135
TC1400001621.mm.2	NM_032008	Slmap	sarcolemma associated protein	NM_032008	RefSeq	Mus musculus sarcolemma associated protein (Slmap), transcript variant 2, mRNA.	-0.345232	6.50409	-2.24038	0.0379147	0.943669	-3.68167
TC1800001510.mm.2	NM_001081073	Cep76	centrosomal protein 76	NM_001081073	RefSeq	Mus musculus centrosomal protein 76 (Cep76), mRNA.	-0.214113	7.83221	-2.23932	0.0379956	0.943817	-3.68281
TC0X00003430.mm.2	NM_001162423	Arhgap4	Rho GTPase activating protein 4	NM_001162423	RefSeq	Mus musculus Rho GTPase activating protein 4 (Arhgap4), transcript variant 2, mRNA.	-0.243462	7.62716	-2.23787	0.0381064	0.943817	-3.68436
TC0400000720.mm.2	NM_013623	Orm3	orosomucoid 3	NM_013623	RefSeq	Mus musculus orosomucoid 3 (Orm3), mRNA.	-0.4127	5.62683	-2.23659	0.0382042	0.943817	-3.68572
TC0900000613.mm.2	NM_019493	Btg4	B cell translocation gene 4	NM_019493	RefSeq	Mus musculus B cell translocation gene 4 (Btg4), mRNA.	-0.274952	6.51726	-2.2359	0.0382574	0.943817	-3.68646
TC1400000352.mm.2	NM_178791	Vstm4	V-set and transmembrane domain containing 4	NM_178791	RefSeq	Mus musculus V-set and transmembrane domain containing 4 (Vstm4), mRNA.	0.202553	9.11772	2.23495	0.0383303	0.943817	-3.68748
TC1100000029.mm.2	NM_001177691	Gal3st1	galactose-3-O-sulfotransferase 1	NM_001177691	RefSeq	Mus musculus galactose-3-O-sulfotransferase 1 (Gal3st1), transcript variant 3, mRNA.	0.318015	7.81085	2.23184	0.0385696	0.943817	-3.69079
TC0400002220.mm.2	NM_177861	Tmem67	transmembrane protein 67	NM_177861	RefSeq	Mus musculus transmembrane protein 67 (Tmem67), transcript variant 1, mRNA.	-0.281037	8.93416	-2.23159	0.0385887	0.943817	-3.69106
TC1200000253.mm.2	NM_181395	Pxdn	peroxidasin homolog (Drosophila)	NM_181395	RefSeq	Mus musculus peroxidasin homolog (Drosophila) (Pxdn), mRNA.	0.230301	9.10187	2.23101	0.0386341	0.943817	-3.69168
TC0300000711.mm.2	NM_016701	Nes	nestin	NM_016701	RefSeq	Mus musculus nestin (Nes), mRNA.	0.239677	7.42073	2.22998	0.0387133	0.943817	-3.69277
TC0700004196.mm.2	NM_001040136	Pdzd9	PDZ domain containing 9	NM_001040136	RefSeq	Mus musculus PDZ domain containing 9 (Pdzd9), transcript variant 1, mRNA.	-0.352144	7.3681	-2.2299	0.03872	0.943817	-3.69287
TC1000001544.mm.2	NM_010792	Mettl1	methyltransferase like 1	NM_010792	RefSeq	Mus musculus methyltransferase like 1 (Mettl1), mRNA.	-0.382053	7.47677	-2.22969	0.0387362	0.943817	-3.69309
TC0800002418.mm.2	ENSMUST00000170101	Gm17576	predicted gene, 17576 [Source:MGI Symbol;Acc:MGI:4937210]	ENSMUST00000170101	ENSEMBL	predicted gene, 17576 [gene_biotype:protein_coding transcript_biotype:protein_coding]	0.389734	5.13152	2.22913	0.0387792	0.943817	-3.69368
TC1200001552.mm.2	NM_021384	Rsad2	radical S-adenosyl methionine domain containing 2	NM_021384	RefSeq	Mus musculus radical S-adenosyl methionine domain containing 2 (Rsad2), mRNA.	0.34032	6.58045	2.2289	0.038797	0.943817	-3.69393
TC0400003481.mm.2	NM_001256019	Bmp8a	bone morphogenetic protein 8a	NM_001256019	RefSeq	Mus musculus bone morphogenetic protein 8a (Bmp8a), transcript variant 1, mRNA.	-0.393509	6.92615	-2.22859	0.0388212	0.943817	-3.69426
TC0600002648.mm.2	NM_054041	Antxr1	anthrax toxin receptor 1	NM_054041	RefSeq	Mus musculus anthrax toxin receptor 1 (Antxr1), mRNA.	0.293241	9.81926	2.22615	0.0390119	0.943817	-3.69687
TC0300000609.mm.2	NM_001253719	Fstl5	follistatin-like 5	NM_001253719	RefSeq	Mus musculus follistatin-like 5 (Fstl5), transcript variant 2, mRNA.	0.207762	11.4546	2.22579	0.0390393	0.943817	-3.69724
TC0100000101.mm.2	NM_026392	Tmem70	transmembrane protein 70	NM_026392	RefSeq	Mus musculus transmembrane protein 70 (Tmem70), transcript variant 2, mRNA.	-0.236388	8.72965	-2.22567	0.0390493	0.943817	-3.69738
TC0200002330.mm.2	NM_001034875	Bpifb4	BPI fold containing family B, member 4	NM_001034875	RefSeq	Mus musculus BPI fold containing family B, member 4 (Bpifb4), mRNA.	1.73252	8.30922	2.22452	0.0391388	0.943817	-3.6986
TC0400000269.mm.2	NM_001122978	Casp8ap2	caspase 8 associated protein 2	NM_001122978	RefSeq	Mus musculus caspase 8 associated protein 2 (Casp8ap2), transcript variant 2, mRNA.	-0.213361	8.15234	-2.22258	0.0392909	0.943817	-3.70066
TC0200003951.mm.2	NM_207135	Olfr1084	olfactory receptor 1084	NM_207135	RefSeq	Mus musculus olfactory receptor 1084 (Olfr1084), mRNA.	-0.24819	5.07956	-2.2223	0.039313	0.943817	-3.70096
TC0300002394.mm.2	NM_173070	Sprr4	small proline-rich protein 4	NM_173070	RefSeq	Mus musculus small proline-rich protein 4 (Sprr4), mRNA.	-0.281181	8.06779	-2.22099	0.0394162	0.943817	-3.70236
TC1300001551.mm.2	NM_146744	Olfr1362	olfactory receptor 1362	NM_146744	RefSeq	Mus musculus olfactory receptor 1362 (Olfr1362), mRNA.	0.260481	7.49801	2.22007	0.0394888	0.943817	-3.70334
TC1000003160.mm.2	NM_016756	Cdk2	cyclin-dependent kinase 2	NM_016756	RefSeq	Mus musculus cyclin-dependent kinase 2 (Cdk2), transcript variant 2, mRNA.	0.294924	7.16098	2.21976	0.0395132	0.943817	-3.70367
TC0X00000414.mm.2	NM_026841	Prr32	proline rich 32	NM_026841	RefSeq	Mus musculus proline rich 32 (Prr32), mRNA.	-0.231595	6.43768	-2.21952	0.0395323	0.943817	-3.70393
TC0300001117.mm.2	NM_146136	Slc16a4	solute carrier family 16 (monocarboxylic acid transporters), member 4	NM_146136	RefSeq	Mus musculus solute carrier family 16 (monocarboxylic acid transporters), member 4 (Slc16a4), transcript variant 1, mRNA.	0.345079	8.02451	2.21813	0.039642	0.943817	-3.7054
TC0600003602.mm.2	NM_025829	Eif4e3	eukaryotic translation initiation factor 4E member 3	NM_025829	RefSeq	Mus musculus eukaryotic translation initiation factor 4E member 3 (Eif4e3), mRNA.	-0.194906	10.186	-2.21693	0.0397373	0.943817	-3.70668
TC0100002446.mm.2	NM_146250	Gpr1	G protein-coupled receptor 1	NM_146250	RefSeq	Mus musculus G protein-coupled receptor 1 (Gpr1), mRNA.	0.256869	7.66019	2.21602	0.0398099	0.943817	-3.70765
TC0800003184.mm.2	NM_001081337	Sipa1l2	signal-induced proliferation-associated 1 like 2	NM_001081337	RefSeq	Mus musculus signal-induced proliferation-associated 1 like 2 (Sipa1l2), mRNA.	0.196167	10.2435	2.21581	0.0398264	0.943817	-3.70787
TC0700000882.mm.2	NM_013580	Ldhc	lactate dehydrogenase C	NM_013580	RefSeq	Mus musculus lactate dehydrogenase C (Ldhc), mRNA.	-0.22967	5.09601	-2.21566	0.0398382	0.943817	-3.70803
TC0700002539.mm.2	NM_001166726	Vmn1r127	vomeronasal 1 receptor 127	NM_001166726	RefSeq	Mus musculus vomeronasal 1 receptor 127 (Vmn1r127), mRNA.	-0.233766	5.52496	-2.21472	0.0399133	0.943817	-3.70903
TC1900001027.mm.2	NM_001185164	Vegfb	vascular endothelial growth factor B	NM_001185164	RefSeq	Mus musculus vascular endothelial growth factor B (Vegfb), transcript variant 2, mRNA.	-0.225163	8.14375	-2.21337	0.0400211	0.943817	-3.71047
TC0200002693.mm.2	NM_029308	1700010B08Rik	RIKEN cDNA 1700010B08 gene	NM_029308	RefSeq	Mus musculus RIKEN cDNA 1700010B08 gene (1700010B08Rik), mRNA.	-0.291014	7.22122	-2.21323	0.0400327	0.943817	-3.71063
TC0700001564.mm.2	NM_028910	Olfr701	olfactory receptor 701	NM_028910	RefSeq	Mus musculus olfactory receptor 701 (Olfr701), mRNA.	-0.283809	5.39108	-2.21306	0.040046	0.943817	-3.7108
TC1600001714.mm.2	NR_028300	Dubr	Dppa2 upstream binding RNA	NR_028300	RefSeq	Mus musculus Dppa2 upstream binding RNA (Dubr), long non-coding RNA.	0.300097	6.61572	2.21305	0.0400467	0.943817	-3.71081
TC0100001650.mm.2	NM_207694	Olfr220	olfactory receptor 220	NM_207694	RefSeq	Mus musculus olfactory receptor 220 (Olfr220), mRNA.	0.300144	5.59169	2.21207	0.0401255	0.943817	-3.71186
TC1100004000.mm.2	NM_147220	Abca9	ATP-binding cassette, sub-family A (ABC1), member 9	NM_147220	RefSeq	Mus musculus ATP-binding cassette, sub-family A (ABC1), member 9 (Abca9), mRNA.	0.351399	7.61924	2.21204	0.0401273	0.943817	-3.71188
TC0600001071.mm.2	NM_144940	Uroc1	urocanase domain containing 1	NM_144940	RefSeq	Mus musculus urocanase domain containing 1 (Uroc1), mRNA.	-0.244319	7.46105	-2.21028	0.0402688	0.943817	-3.71376
TC0900002738.mm.2	NM_133718	Tmem30a	transmembrane protein 30A	NM_133718	RefSeq	Mus musculus transmembrane protein 30A (Tmem30a), mRNA.	0.176953	11.1586	2.20905	0.0403674	0.943817	-3.71506
TC0600000657.mm.2	NM_199143	Znrf2	zinc and ring finger 2	NM_199143	RefSeq	Mus musculus zinc and ring finger 2 (Znrf2), mRNA.	0.331505	8.98207	2.20762	0.040483	0.943817	-3.71658
TC0200003791.mm.2	NM_010902	Nfe2l2	nuclear factor, erythroid derived 2, like 2	NM_010902	RefSeq	Mus musculus nuclear factor, erythroid derived 2, like 2 (Nfe2l2), transcript variant 1, mRNA.	-0.238208	7.7403	-2.20677	0.0405515	0.943817	-3.71748
TC1400000350.mm.2	NM_001163616	1810011H11Rik	RIKEN cDNA 1810011H11 gene	NM_001163616	RefSeq	Mus musculus RIKEN cDNA 1810011H11 gene (1810011H11Rik), mRNA.	-0.234196	6.54103	-2.20572	0.040637	0.943817	-3.71861
TC0500002320.mm.2	NM_001163577	Prom1	prominin 1	NM_001163577	RefSeq	Mus musculus prominin 1 (Prom1), transcript variant 2, mRNA.	0.410685	8.27862	2.20548	0.0406562	0.943817	-3.71886
TC1000000852.mm.2	NM_001204931	Reep6	receptor accessory protein 6	NM_001204931	RefSeq	Mus musculus receptor accessory protein 6 (Reep6), transcript variant 2, mRNA.	0.406908	8.22572	2.20496	0.0406989	0.943817	-3.71942
TC1800001186.mm.2	NM_001167891	Nrg2	neuregulin 2	NM_001167891	RefSeq	Mus musculus neuregulin 2 (Nrg2), mRNA.	-0.20108	8.92892	-2.20463	0.0407252	0.943817	-3.71976
TC0200005500.mm.2	NM_026944	Alkbh3	alkB, alkylation repair homolog 3 (E. coli)	NM_026944	RefSeq	Mus musculus alkB, alkylation repair homolog 3 (E. coli) (Alkbh3), mRNA.	0.199486	8.05474	2.20446	0.040739	0.943817	-3.71994
TC1000000265.mm.2	NM_001110195	Echdc1	enoyl Coenzyme A hydratase domain containing 1	NM_001110195	RefSeq	Mus musculus enoyl Coenzyme A hydratase domain containing 1 (Echdc1), transcript variant 2, mRNA.	0.250927	7.75202	2.2043	0.0407525	0.943817	-3.72012
TC1100004233.mm.2	NM_007988	Fasn	fatty acid synthase	NM_007988	RefSeq	Mus musculus fatty acid synthase (Fasn), mRNA.	0.247455	12.114	2.20425	0.040756	0.943817	-3.72016
TC1000001626.mm.2	NM_008398	Itga7	integrin alpha 7	NM_008398	RefSeq	Mus musculus integrin alpha 7 (Itga7), mRNA.	0.479356	10.0486	2.2036	0.040809	0.943817	-3.72085
TC1700002321.mm.2	NM_025836	Plin3	perilipin 3	NM_025836	RefSeq	Mus musculus perilipin 3 (Plin3), mRNA.	0.28269	8.86495	2.20355	0.0408136	0.943817	-3.72091
TC0X00001801.mm.2	NM_133991	Ftsj1	FtsJ homolog 1 (E. coli)	NM_133991	RefSeq	Mus musculus FtsJ homolog 1 (E. coli) (Ftsj1), transcript variant 1, mRNA.	0.160526	10.0232	2.20292	0.0408642	0.943817	-3.72157
TC1300001020.mm.2	NM_024186	Ssbp2	single-stranded DNA binding protein 2	NM_024186	RefSeq	Mus musculus single-stranded DNA binding protein 2 (Ssbp2), transcript variant 1, mRNA.	-0.271998	9.2378	-2.20264	0.0408872	0.943817	-3.72187
TC0300002419.mm.2	NM_025420	Lce1m	late cornified envelope 1M	NM_025420	RefSeq	Mus musculus late cornified envelope 1M (Lce1m), mRNA.	0.367876	4.86182	2.20258	0.0408919	0.943817	-3.72193
TC0500000220.mm.2	NR_003953	1700022A21Rik	glycerol-3-phosphate dehydrogenase 1-like pseudogene	NR_003953	RefSeq	Mus musculus RIKEN cDNA 1700022A21 gene (1700022A21Rik), non-coding RNA.	0.264309	7.07593	2.20238	0.0409082	0.943817	-3.72215
TC0100002894.mm.2	NM_009741	Bcl2	B cell leukemia/lymphoma 2	NM_009741	RefSeq	Mus musculus B cell leukemia/lymphoma 2 (Bcl2), transcript variant 1, mRNA.	0.239987	10.2149	2.20088	0.0410313	0.943817	-3.72375
TC0100003035.mm.2	NM_007827	Cd55b	CD55 molecule, decay accelerating factor for complement B	NM_007827	RefSeq	Mus musculus CD55 molecule, decay accelerating factor for complement B (Cd55b), mRNA.	0.331857	8.19195	2.20079	0.0410381	0.943817	-3.72383
TC1100001767.mm.2	NM_001281819	Ace	angiotensin I converting enzyme (peptidyl-dipeptidase A) 1	NM_001281819	RefSeq	Mus musculus angiotensin I converting enzyme (peptidyl-dipeptidase A) 1 (Ace), transcript variant 3, mRNA.	0.353884	6.67146	2.19943	0.04115	0.943817	-3.72529
TC0600000609.mm.2	NM_001127348	Snx10	sorting nexin 10	NM_001127348	RefSeq	Mus musculus sorting nexin 10 (Snx10), transcript variant 2, mRNA.	0.245412	8.99405	2.19933	0.041158	0.943817	-3.72539
TC0400001677.mm.2	NM_008321	Id3	inhibitor of DNA binding 3	NM_008321	RefSeq	Mus musculus inhibitor of DNA binding 3 (Id3), mRNA.	0.508273	8.77967	2.19888	0.0411948	0.943817	-3.72586
TC1400000999.mm.2	NM_145219	Lgi3	leucine-rich repeat LGI family, member 3	NM_145219	RefSeq	Mus musculus leucine-rich repeat LGI family, member 3 (Lgi3), mRNA.	0.257277	9.84014	2.19854	0.041223	0.943817	-3.72623
TC0X00002034.mm.2	ENSMUST00000178425	Spin2g	spindlin family, member 2G [Source:MGI Symbol;Acc:MGI:5434937]	ENSMUST00000178425	ENSEMBL	spindlin family, member 2G [gene_biotype:protein_coding transcript_biotype:protein_coding]	-0.272398	5.94445	-2.19757	0.0413029	0.943817	-3.72726
TC1500002197.mm.2	NM_029098	Lmbr1l	limb region 1 like	NM_029098	RefSeq	Mus musculus limb region 1 like (Lmbr1l), mRNA.	-0.195577	8.60032	-2.19718	0.0413343	0.943817	-3.72766
TC1400000990.mm.2	NM_018781	Egr3	early growth response 3	NM_018781	RefSeq	Mus musculus early growth response 3 (Egr3), transcript variant 1, mRNA.	-0.338719	8.818	-2.19711	0.0413404	0.943817	-3.72774
TC0400003949.mm.2	NM_001085542	Gm13124	predicted gene 13124	NM_001085542	RefSeq	Mus musculus predicted gene 13124 (Gm13124), mRNA.	-0.319677	5.15032	-2.19711	0.0413407	0.943817	-3.72775
TC0700002320.mm.2	NM_001185173	Zscan4b	zinc finger and SCAN domain containing 4B	NM_001185173	RefSeq	Mus musculus zinc finger and SCAN domain containing 4B (Zscan4b), mRNA.	-0.261464	4.97945	-2.19674	0.0413708	0.943817	-3.72813
TC1400001035.mm.2	NM_026119	Med4	mediator complex subunit 4	NM_026119	RefSeq	Mus musculus mediator complex subunit 4 (Med4), mRNA.	-0.21586	9.02028	-2.19649	0.0413919	0.943817	-3.72841
TC0700000228.mm.2	NM_026938	Tmem160	transmembrane protein 160	NM_026938	RefSeq	Mus musculus transmembrane protein 160 (Tmem160), mRNA.	0.279849	10.1577	2.19628	0.0414089	0.943817	-3.72862
TC1700002819.mm.2	NM_010398	H2-T23	histocompatibility 2, T region locus 23	NM_010398	RefSeq	Mus musculus histocompatibility 2, T region locus 23 (H2-T23), mRNA.	0.689629	8.58132	2.19625	0.0414112	0.943817	-3.72865
TC0200003292.mm.2	NM_178887	Fibcd1	fibrinogen C domain containing 1	NM_178887	RefSeq	Mus musculus fibrinogen C domain containing 1 (Fibcd1), mRNA.	0.29734	8.22017	2.19599	0.0414327	0.943817	-3.72893
TC1100000526.mm.2	NM_013529	Gfpt2	glutamine fructose-6-phosphate transaminase 2	NM_013529	RefSeq	Mus musculus glutamine fructose-6-phosphate transaminase 2 (Gfpt2), mRNA.	-0.246232	8.37098	-2.19572	0.0414548	0.943817	-3.72921
TC0600001751.mm.2	NM_178797	Far2	fatty acyl CoA reductase 2	NM_178797	RefSeq	Mus musculus fatty acyl CoA reductase 2 (Far2), mRNA.	0.260236	9.5002	2.19509	0.0415074	0.943817	-3.72989
TC0600002178.mm.2	NM_029930	Tcaf1	TRPM8 channel-associated factor 1	NM_029930	RefSeq	Mus musculus TRPM8 channel-associated factor 1 (Tcaf1), mRNA.	-0.327135	7.85136	-2.1948	0.0415312	0.943817	-3.73019
TC1400000779.mm.2	NM_001024645	Lrrc16b	leucine rich repeat containing 16B	NM_001024645	RefSeq	Mus musculus leucine rich repeat containing 16B (Lrrc16b), mRNA.	-0.191229	9.99751	-2.19378	0.0416154	0.943817	-3.73127
TC0500000647.mm.2	NM_001285452	Tmem33	transmembrane protein 33	NM_001285452	RefSeq	Mus musculus transmembrane protein 33 (Tmem33), transcript variant 3, mRNA.	0.284367	9.99486	2.19293	0.0416863	0.943817	-3.73218
TC1700000335.mm.2	NM_001039581	Abca3	ATP-binding cassette, sub-family A (ABC1), member 3	NM_001039581	RefSeq	Mus musculus ATP-binding cassette, sub-family A (ABC1), member 3 (Abca3), transcript variant 2, mRNA.	0.210947	10.0937	2.19281	0.0416962	0.943817	-3.7323
TC1100001442.mm.2	NM_133807	Lrrc59	leucine rich repeat containing 59	NM_133807	RefSeq	Mus musculus leucine rich repeat containing 59 (Lrrc59), mRNA.	0.18891	11.2928	2.19251	0.041721	0.943817	-3.73262
TC0800002798.mm.2	NM_027022	Cmtm2a	CKLF-like MARVEL transmembrane domain containing 2A	NM_027022	RefSeq	Mus musculus CKLF-like MARVEL transmembrane domain containing 2A (Cmtm2a), mRNA.	-0.216097	5.44357	-2.19145	0.0418091	0.943817	-3.73375
TC0Y00000250.mm.2	ENSMUST00000115940	Gm21719	predicted gene, 21719 [Source:MGI Symbol;Acc:MGI:5433883]	ENSMUST00000115940	ENSEMBL	predicted gene, 21719 [gene_biotype:protein_coding transcript_biotype:protein_coding]	-0.336232	4.89994	-2.19117	0.0418319	0.943817	-3.73404
TC1600000699.mm.2	NM_181596	Retnlg	resistin like gamma	NM_181596	RefSeq	Mus musculus resistin like gamma (Retnlg), mRNA.	0.303563	6.19182	2.19088	0.0418567	0.943817	-3.73435
TC0200001884.mm.2	ENSMUST00000066157	Gm9913	predicted gene 9913 [Source:MGI Symbol;Acc:MGI:3642395]	ENSMUST00000066157	ENSEMBL	predicted gene 9913 [gene_biotype:protein_coding transcript_biotype:protein_coding]	0.375197	4.99377	2.19059	0.0418803	0.943817	-3.73465
TC1600001592.mm.2	NM_028812	Gtf2e1	general transcription factor II E, polypeptide 1 (alpha subunit)	NM_028812	RefSeq	Mus musculus general transcription factor II E, polypeptide 1 (alpha subunit) (Gtf2e1), mRNA.	0.177228	8.97537	2.19028	0.0419067	0.943817	-3.73499
TC1700001852.mm.2	NM_177359	Zfp799	zinc finger protein 799	NM_177359	RefSeq	Mus musculus zinc finger protein 799 (Zfp799), transcript variant 1, mRNA.	0.23064	8.2178	2.18921	0.0419958	0.943817	-3.73612
TC1300002306.mm.2	NM_027182	Trip13	thyroid hormone receptor interactor 13	NM_027182	RefSeq	Mus musculus thyroid hormone receptor interactor 13 (Trip13), mRNA.	-0.215227	6.86249	-2.18774	0.0421184	0.943817	-3.73767
TC1500000217.mm.2	NM_009154	Sema5a	sema domain, seven thrombospondin repeats (type 1 and type 1-like), transmembrane domain (TM) and short cytoplasmic domain, (semaphorin) 5A	NM_009154	RefSeq	Mus musculus sema domain, seven thrombospondin repeats (type 1 and type 1-like), transmembrane domain (TM) and short cytoplasmic domain, (semaphorin) 5A (Sema5a), mRNA.	-0.255496	10.9597	-2.18742	0.0421455	0.943817	-3.73801
TC0500000811.mm.2	NM_009664	Ambn	ameloblastin	NM_009664	RefSeq	Mus musculus ameloblastin (Ambn), transcript variant 2, mRNA.	-0.346964	5.48496	-2.18712	0.0421703	0.943817	-3.73832
TC0X00000941.mm.2	NM_001177937	Eda	ectodysplasin-A	NM_001177937	RefSeq	Mus musculus ectodysplasin-A (Eda), transcript variant 2, mRNA.	-0.241725	6.45448	-2.18706	0.0421758	0.943817	-3.73839
TC0700000322.mm.2	NM_001166753	Vmn1r155	vomeronasal 1 receptor 155	NM_001166753	RefSeq	Mus musculus vomeronasal 1 receptor 155 (Vmn1r155), mRNA.	-0.26062	5.01726	-2.18678	0.0421996	0.943817	-3.73869
TC0700000343.mm.2	ENSMUST00000177632	Vmn1r155	vomeronasal 1 receptor 155	ENSMUST00000177632	ENSEMBL	vomeronasal 1 receptor 155 [gene_biotype:protein_coding transcript_biotype:protein_coding]	-0.26062	5.01726	-2.18678	0.0421996	0.943817	-3.73869
TC0X00000706.mm.2	NM_001173547	Taz	tafazzin	NM_001173547	RefSeq	Mus musculus tafazzin (Taz), transcript variant 1, mRNA.	-0.244992	8.4922	-2.18663	0.0422122	0.943817	-3.73885
TC0100003589.mm.2	ENSMUST00000037976	Gm4955	predicted gene 4955 [Source:MGI Symbol;Acc:MGI:3646410]	ENSMUST00000037976	ENSEMBL	predicted gene 4955 [gene_biotype:protein_coding transcript_biotype:protein_coding]	0.322689	5.1133	2.186	0.0422647	0.943817	-3.73951
TC0200004227.mm.2	NM_009804	Cat	catalase	NM_009804	RefSeq	Mus musculus catalase (Cat), mRNA.	0.317671	10.125	2.1848	0.042366	0.943817	-3.74079
TC1700002150.mm.2	NM_001013749	Tmem151b	transmembrane protein 151B	NM_001013749	RefSeq	Mus musculus transmembrane protein 151B (Tmem151b), mRNA.	0.232388	8.92066	2.18434	0.0424047	0.943817	-3.74127
TC0X00000933.mm.2	NM_199018	Stard8	START domain containing 8	NM_199018	RefSeq	Mus musculus START domain containing 8 (Stard8), mRNA.	-0.185956	10.3298	-2.18421	0.0424157	0.943817	-3.74141
TC0700000161.mm.2	NM_001083188	Lig1	ligase I, DNA, ATP-dependent	NM_001083188	RefSeq	Mus musculus ligase I, DNA, ATP-dependent (Lig1), transcript variant 1, mRNA.	-0.269362	8.40144	-2.1842	0.0424166	0.943817	-3.74142
TC0100000642.mm.2	NM_024264	Cyp27a1	cytochrome P450, family 27, subfamily a, polypeptide 1	NM_024264	RefSeq	Mus musculus cytochrome P450, family 27, subfamily a, polypeptide 1 (Cyp27a1), mRNA.	0.30714	8.82885	2.1823	0.0425767	0.943817	-3.74343
TC0700000559.mm.2	NM_153577	Syne4	spectrin repeat containing, nuclear envelope family member 4	NM_153577	RefSeq	Mus musculus spectrin repeat containing, nuclear envelope family member 4 (Syne4), transcript variant 1, mRNA.	-0.240515	9.28902	-2.18229	0.0425771	0.943817	-3.74343
TC1200002354.mm.2	NM_001171002	Degs2	degenerative spermatocyte homolog 2 (Drosophila), lipid desaturase	NM_001171002	RefSeq	Mus musculus degenerative spermatocyte homolog 2 (Drosophila), lipid desaturase (Degs2), transcript variant 2, mRNA.	0.239004	7.08269	2.18189	0.0426111	0.943817	-3.74386
TC1100000033.mm.2	NM_001029937	Sec14l3	SEC14-like lipid binding 3	NM_001029937	RefSeq	Mus musculus SEC14-like lipid binding 3 (Sec14l3), mRNA.	0.717367	7.69522	2.18179	0.0426196	0.943817	-3.74397
TC0800000394.mm.2	NM_010344	Gsr	glutathione reductase	NM_010344	RefSeq	Mus musculus glutathione reductase (Gsr), mRNA.	0.460515	8.26203	2.18118	0.0426716	0.943817	-3.74461
TC0500002386.mm.2	NM_133911	Adgra3	adhesion G protein-coupled receptor A3	NM_133911	RefSeq	Mus musculus adhesion G protein-coupled receptor A3 (Adgra3), mRNA.	0.293059	8.42414	2.18084	0.0427004	0.943817	-3.74497
TC1100003121.mm.2	NM_033562	Derl2	Der1-like domain family, member 2	NM_033562	RefSeq	Mus musculus Der1-like domain family, member 2 (Derl2), transcript variant 1, mRNA.	0.193926	9.01345	2.18072	0.0427106	0.943817	-3.7451
TC0500002552.mm.2	NM_001038015	Gnpda2	glucosamine-6-phosphate deaminase 2	NM_001038015	RefSeq	Mus musculus glucosamine-6-phosphate deaminase 2 (Gnpda2), mRNA.	0.198563	7.7552	2.18051	0.0427286	0.943817	-3.74532
TC1300000202.mm.2	NM_134220	Vmn1r198	vomeronasal 1 receptor 198	NM_134220	RefSeq	Mus musculus vomeronasal 1 receptor 198 (Vmn1r198), mRNA.	-0.333425	5.45599	-2.17916	0.0428435	0.943817	-3.74675
TC1000003019.mm.2	NM_028679	Irak3	interleukin-1 receptor-associated kinase 3	NM_028679	RefSeq	Mus musculus interleukin-1 receptor-associated kinase 3 (Irak3), mRNA.	-0.300935	8.14037	-2.17907	0.0428505	0.943817	-3.74684
TC1200001432.mm.2	NM_008709	Mycn	v-myc myelocytomatosis viral related oncogene, neuroblastoma derived (avian)	NM_008709	RefSeq	Mus musculus v-myc myelocytomatosis viral related oncogene, neuroblastoma derived (avian) (Mycn), mRNA.	-0.312389	8.19705	-2.17677	0.0430469	0.943817	-3.74928
TC1300001618.mm.2	NM_134240	Vmn1r222	vomeronasal 1 receptor 222	NM_134240	RefSeq	Mus musculus vomeronasal 1 receptor 222 (Vmn1r222), mRNA.	-0.367173	5.66278	-2.1764	0.0430789	0.943817	-3.74967
TC0600002188.mm.2	NM_013861	Tpk1	thiamine pyrophosphokinase	NM_013861	RefSeq	Mus musculus thiamine pyrophosphokinase (Tpk1), transcript variant 1, mRNA.	0.319672	7.13266	2.17589	0.0431222	0.943817	-3.75021
TC1400000854.mm.2	NM_027436	Mipep	mitochondrial intermediate peptidase	NM_027436	RefSeq	Mus musculus mitochondrial intermediate peptidase (Mipep), transcript variant 1, mRNA.	0.266807	8.71798	2.17578	0.0431313	0.943817	-3.75032
TC0200005474.mm.2	NM_013554	Hoxd10	homeobox D10	NM_013554	RefSeq	Mus musculus homeobox D10 (Hoxd10), mRNA.	0.221076	5.72052	2.17469	0.0432248	0.943817	-3.75147
TC0X00001082.mm.2	NM_175271	Lpar4	lysophosphatidic acid receptor 4	NM_175271	RefSeq	Mus musculus lysophosphatidic acid receptor 4 (Lpar4), mRNA.	0.411874	8.44874	2.17431	0.0432574	0.943817	-3.75187
TC0200002228.mm.2	NM_153781	Pygb	brain glycogen phosphorylase	NM_153781	RefSeq	Mus musculus brain glycogen phosphorylase (Pygb), mRNA.	0.196715	10.1962	2.174	0.0432839	0.943817	-3.7522
TC1800000783.mm.2	NM_027741	Mro	maestro	NM_027741	RefSeq	Mus musculus maestro (Mro), transcript variant 2, mRNA.	0.273298	8.90679	2.17382	0.0432994	0.943817	-3.75239
TC1700002343.mm.2	NM_133801	Gtf2f1	general transcription factor IIF, polypeptide 1	NM_133801	RefSeq	Mus musculus general transcription factor IIF, polypeptide 1 (Gtf2f1), mRNA.	-0.218419	9.57857	-2.17353	0.0433246	0.943817	-3.7527
TC1300000225.mm.2	NM_134219	Vmn1r215	vomeronasal 1 receptor 215	NM_134219	RefSeq	Mus musculus vomeronasal 1 receptor 215 (Vmn1r215), mRNA.	-0.414742	4.84805	-2.1729	0.0433785	0.943817	-3.75336
TC0300001554.mm.2	NM_009968	Cryz	crystallin, zeta	NM_009968	RefSeq	Mus musculus crystallin, zeta (Cryz), mRNA.	0.244387	8.28939	2.17197	0.0434588	0.943817	-3.75434
TC1500001571.mm.2	NM_177755	Klhl38	kelch-like 38	NM_177755	RefSeq	Mus musculus kelch-like 38 (Klhl38), mRNA.	-0.297523	7.84655	-2.17123	0.0435224	0.943817	-3.75512
TC1300000037.mm.2	NM_001289530	Adarb2	adenosine deaminase, RNA-specific, B2	NM_001289530	RefSeq	Mus musculus adenosine deaminase, RNA-specific, B2 (Adarb2), transcript variant 2, mRNA.	-0.216936	10.0546	-2.17109	0.0435346	0.943817	-3.75527
TC1900000567.mm.2	NM_010001	Cyp2c37	cytochrome P450, family 2. subfamily c, polypeptide 37	NM_010001	RefSeq	Mus musculus cytochrome P450, family 2. subfamily c, polypeptide 37 (Cyp2c37), mRNA.	-0.245197	6.8686	-2.171	0.0435427	0.943817	-3.75537
TC1100002918.mm.2	NM_001252188	Epn2	epsin 2	NM_001252188	RefSeq	Mus musculus epsin 2 (Epn2), transcript variant 1, mRNA.	0.188435	9.58367	2.1705	0.0435856	0.943817	-3.75589
TC0800002658.mm.2	NM_027840	Snx20	sorting nexin 20	NM_027840	RefSeq	Mus musculus sorting nexin 20 (Snx20), mRNA.	-0.233236	8.21563	-2.17037	0.0435971	0.943817	-3.75603
TC1000001745.mm.2	NM_001114333	Grm1	glutamate receptor, metabotropic 1	NM_001114333	RefSeq	Mus musculus glutamate receptor, metabotropic 1 (Grm1), transcript variant 2, mRNA.	0.185346	11.0622	2.16916	0.043702	0.943817	-3.75731
TC0900002379.mm.2	NM_009993	Cyp1a2	cytochrome P450, family 1, subfamily a, polypeptide 2	NM_009993	RefSeq	Mus musculus cytochrome P450, family 1, subfamily a, polypeptide 2 (Cyp1a2), mRNA.	1.53493	7.27298	2.16911	0.0437066	0.943817	-3.75737
TC1300000186.mm.2	NM_183014	Zfp184	zinc finger protein 184 (Kruppel-like)	NM_183014	RefSeq	Mus musculus zinc finger protein 184 (Kruppel-like) (Zfp184), mRNA.	0.291272	6.61211	2.16841	0.0437668	0.943817	-3.7581
TC0100000663.mm.2	NM_027886	Stk11ip	serine/threonine kinase 11 interacting protein	NM_027886	RefSeq	Mus musculus serine/threonine kinase 11 interacting protein (Stk11ip), mRNA.	-0.180899	8.96098	-2.16801	0.0438019	0.943817	-3.75853
TC0200002288.mm.2	NM_001037502	Defb28	defensin beta 28	NM_001037502	RefSeq	Mus musculus defensin beta 28 (Defb28), mRNA.	0.266911	6.25947	2.16784	0.0438161	0.943817	-3.7587
TC1600000484.mm.2	NM_030744	Ropn1	ropporin, rhophilin associated protein 1	NM_030744	RefSeq	Mus musculus ropporin, rhophilin associated protein 1 (Ropn1), mRNA.	-0.259729	7.51772	-2.16781	0.0438192	0.943817	-3.75874
TC1300000392.mm.2	NM_001101430	Psmg4	proteasome (prosome, macropain) assembly chaperone 4	NM_001101430	RefSeq	Mus musculus proteasome (prosome, macropain) assembly chaperone 4 (Psmg4), transcript variant 2, mRNA.	-0.25799	8.17663	-2.16716	0.0438753	0.943817	-3.75942
TC1900001406.mm.2	ENSMUST00000156818	Gm8975	predicted gene 8975 [Source:MGI Symbol;Acc:MGI:3648531]	ENSMUST00000156818	ENSEMBL	predicted gene 8975 [gene_biotype:protein_coding transcript_biotype:protein_coding]	0.301574	6.37045	2.1668	0.0439068	0.943817	-3.7598
TC0500001024.mm.2	NM_053172	Mepe	matrix extracellular phosphoglycoprotein with ASARM motif (bone)	NM_053172	RefSeq	Mus musculus matrix extracellular phosphoglycoprotein with ASARM motif (bone) (Mepe), mRNA.	-0.257553	7.35089	-2.16679	0.0439079	0.943817	-3.75981
TC0100003506.mm.2	NM_022563	Ddr2	discoidin domain receptor family, member 2	NM_022563	RefSeq	Mus musculus discoidin domain receptor family, member 2 (Ddr2), mRNA.	0.359269	8.71788	2.16645	0.0439373	0.943817	-3.76017
TC0800002497.mm.2	NM_030113	Arhgap10	Rho GTPase activating protein 10	NM_030113	RefSeq	Mus musculus Rho GTPase activating protein 10 (Arhgap10), mRNA.	-0.274154	8.36044	-2.16621	0.0439582	0.943817	-3.76042
TC0600001065.mm.2	NM_053223	V1ra8	vomeronasal 1 receptor, A8	NM_053223	RefSeq	Mus musculus vomeronasal 1 receptor, A8 (V1ra8), mRNA.	-0.256758	5.54809	-2.16584	0.0439905	0.943817	-3.76081
TC1500000933.mm.2	NM_178789	Tmem117	transmembrane protein 117	NM_178789	RefSeq	Mus musculus transmembrane protein 117 (Tmem117), mRNA.	0.257001	8.68909	2.16574	0.0439994	0.943817	-3.76092
TC0400003271.mm.2	NM_007671	Cdkn2c	cyclin-dependent kinase inhibitor 2C (p18, inhibits CDK4)	NM_007671	RefSeq	Mus musculus cyclin-dependent kinase inhibitor 2C (p18, inhibits CDK4) (Cdkn2c), transcript variant 2, mRNA.	0.322904	7.49869	2.16555	0.0440161	0.943817	-3.76112
TC0700004002.mm.2	NM_001039160	Gvin1	GTPase, very large interferon inducible 1	NM_001039160	RefSeq	Mus musculus GTPase, very large interferon inducible 1 (Gvin1), transcript variant 2, mRNA.	0.796003	7.16387	2.165	0.0440636	0.943817	-3.7617
TC0400002980.mm.2	NM_007408	Plin2	perilipin 2	NM_007408	RefSeq	Mus musculus perilipin 2 (Plin2), mRNA.	0.437588	8.77793	2.16493	0.0440696	0.943817	-3.76177
TC0700000414.mm.2	NR_015569	4732471J01Rik	RIKEN cDNA 4732471J01 gene	NR_015569	RefSeq	Mus musculus RIKEN cDNA 4732471J01 gene (4732471J01Rik), transcript variant 1, long non-coding RNA.	-0.203686	8.84805	-2.16488	0.0440741	0.943817	-3.76182
TC0X00000104.mm.2	NM_001038697	Fthl17f	ferritin, heavy polypeptide-like 17, member F	NM_001038697	RefSeq	Mus musculus ferritin, heavy polypeptide-like 17, member F (Fthl17f), mRNA.	-0.263131	6.66535	-2.1646	0.0440982	0.943817	-3.76212
TC1000001284.mm.2	NM_007792	Csrp2	cysteine and glycine-rich protein 2	NM_007792	RefSeq	Mus musculus cysteine and glycine-rich protein 2 (Csrp2), mRNA.	-0.228094	8.9534	-2.16427	0.0441276	0.943817	-3.76247
TC1700000846.mm.2	NM_172621	Clic5	chloride intracellular channel 5	NM_172621	RefSeq	Mus musculus chloride intracellular channel 5 (Clic5), mRNA.	0.37826	8.38711	2.16425	0.0441291	0.943817	-3.76249
TC0200002887.mm.2	NM_001159657	Proser2	proline and serine rich 2	NM_001159657	RefSeq	Mus musculus proline and serine rich 2 (Proser2), transcript variant 1, mRNA.	0.28623	8.76157	2.16252	0.0442809	0.945992	-3.76431
TC1200001022.mm.2	NM_001039049	Cox8c	cytochrome c oxidase subunit VIIIc	NM_001039049	RefSeq	Mus musculus cytochrome c oxidase subunit VIIIc (Cox8c), mRNA.	-0.235852	8.00843	-2.16207	0.0443203	0.945992	-3.76479
TC0700003022.mm.2	NM_001112701	Cyth2	cytohesin 2	NM_001112701	RefSeq	Mus musculus cytohesin 2 (Cyth2), transcript variant 2, mRNA.	-0.239753	10.6857	-2.16136	0.0443821	0.946182	-3.76553
TC1800001665.mm.2	NM_001164109	Nfatc1	nuclear factor of activated T cells, cytoplasmic, calcineurin dependent 1	NM_001164109	RefSeq	Mus musculus nuclear factor of activated T cells, cytoplasmic, calcineurin dependent 1 (Nfatc1), transcript variant 3, mRNA.	-0.265966	7.96072	-2.16095	0.0444187	0.946182	-3.76597
TC0900000641.mm.2	NM_029247	4930550C14Rik	RIKEN cDNA 4930550C14 gene	NM_029247	RefSeq	Mus musculus RIKEN cDNA 4930550C14 gene (4930550C14Rik), mRNA.	-0.285179	7.37618	-2.15951	0.0445455	0.946663	-3.76748
TC0600002109.mm.2	NM_001136065	Hipk2	homeodomain interacting protein kinase 2	NM_001136065	RefSeq	Mus musculus homeodomain interacting protein kinase 2 (Hipk2), transcript variant 1, mRNA.	0.190771	11.4496	2.15842	0.0446418	0.946663	-3.76863
TC1000003052.mm.2	NM_001081037	Srgap1	SLIT-ROBO Rho GTPase activating protein 1	NM_001081037	RefSeq	Mus musculus SLIT-ROBO Rho GTPase activating protein 1 (Srgap1), transcript variant 1, mRNA.	0.339259	8.99222	2.1574	0.0447322	0.946663	-3.76971
TC0X00002161.mm.2	NM_019680	Elf4	E74-like factor 4 (ets domain transcription factor)	NM_019680	RefSeq	Mus musculus E74-like factor 4 (ets domain transcription factor) (Elf4), mRNA.	0.345703	6.462	2.15689	0.0447772	0.946663	-3.77024
TC1100000514.mm.2	NM_146472	Olfr1384	olfactory receptor 1384	NM_146472	RefSeq	Mus musculus olfactory receptor 1384 (Olfr1384), mRNA.	0.408207	6.02221	2.15675	0.0447894	0.946663	-3.77039
TC0200004989.mm.2	NR_024329	2900097C17Rik	RIKEN cDNA 2900097C17 gene	NR_024329	RefSeq	Mus musculus RIKEN cDNA 2900097C17 gene (2900097C17Rik), long non-coding RNA.	0.339238	10.9905	2.15658	0.0448041	0.946663	-3.77056
TC0200003607.mm.2	NM_001141931	Rbms1	RNA binding motif, single stranded interacting protein 1	NM_001141931	RefSeq	Mus musculus RNA binding motif, single stranded interacting protein 1 (Rbms1), transcript variant 2, mRNA.	0.308638	10.9847	2.15657	0.0448057	0.946663	-3.77058
TC0Y00000326.mm.2	ENSMUST00000178332	Gm21882	predicted gene, 21882 [Source:MGI Symbol;Acc:MGI:5434046]	ENSMUST00000178332	ENSEMBL	predicted gene, 21882 [gene_biotype:protein_coding transcript_biotype:protein_coding]	-0.320336	5.80068	-2.15578	0.0448756	0.946663	-3.77141
TC1600001519.mm.2	NM_178378	Iqcg	IQ motif containing G	NM_178378	RefSeq	Mus musculus IQ motif containing G (Iqcg), mRNA.	0.385075	7.82742	2.15572	0.0448811	0.946663	-3.77148
TC1100002966.mm.2	NM_018805	Hs3st3b1	heparan sulfate (glucosamine) 3-O-sulfotransferase 3B1	NM_018805	RefSeq	Mus musculus heparan sulfate (glucosamine) 3-O-sulfotransferase 3B1 (Hs3st3b1), mRNA.	0.224328	8.78952	2.15537	0.0449121	0.946663	-3.77184
TC0500000799.mm.2	NR_003652	Gm7337	DAZ interacting protein 1 pseudogene	NR_003652	RefSeq	Mus musculus predicted gene 7337 (Gm7337), non-coding RNA.	-0.205997	7.24084	-2.15337	0.0450902	0.946663	-3.77395
TC0700004631.mm.2	NM_011095	Pirb	paired Ig-like receptor B	NM_011095	RefSeq	Mus musculus paired Ig-like receptor B (Pirb), mRNA.	-0.2427	7.97256	-2.15121	0.0452826	0.946663	-3.77621
TC0900002391.mm.2	NM_010729	Loxl1	lysyl oxidase-like 1	NM_010729	RefSeq	Mus musculus lysyl oxidase-like 1 (Loxl1), mRNA.	0.224204	8.19357	2.15115	0.0452886	0.946663	-3.77629
TC1700000798.mm.2	NM_146332	Olfr135	olfactory receptor 135	NM_146332	RefSeq	Mus musculus olfactory receptor 135 (Olfr135), mRNA.	0.255498	6.36727	2.15068	0.0453301	0.946663	-3.77677
TC0400003613.mm.2	NM_011317	Khdrbs1	KH domain containing, RNA binding, signal transduction associated 1	NM_011317	RefSeq	Mus musculus KH domain containing, RNA binding, signal transduction associated 1 (Khdrbs1), transcript variant 1, mRNA.	-0.228799	8.56263	-2.15033	0.0453614	0.946663	-3.77714
TC0700000501.mm.2	NM_001039192	Gmfg	glia maturation factor, gamma	NM_001039192	RefSeq	Mus musculus glia maturation factor, gamma (Gmfg), transcript variant 2, mRNA.	0.253565	7.34508	2.15022	0.0453718	0.946663	-3.77726
TC0100001882.mm.2	NM_001111059	Cd34	CD34 antigen	NM_001111059	RefSeq	Mus musculus CD34 antigen (Cd34), transcript variant 1, mRNA.	0.252214	8.58144	2.1498	0.0454091	0.946663	-3.7777
TC1900001503.mm.2	NM_153520	Opalin	oligodendrocytic myelin paranodal and inner loop protein	NM_153520	RefSeq	Mus musculus oligodendrocytic myelin paranodal and inner loop protein (Opalin), mRNA.	0.347201	7.98537	2.14979	0.0454102	0.946663	-3.77771
TC0100000601.mm.2	NM_175564	Tmem169	transmembrane protein 169	NM_175564	RefSeq	Mus musculus transmembrane protein 169 (Tmem169), mRNA.	0.324905	7.89696	2.14886	0.0454934	0.946663	-3.77869
TC1100003822.mm.2	NM_008918	Ppy	pancreatic polypeptide	NM_008918	RefSeq	Mus musculus pancreatic polypeptide (Ppy), mRNA.	-0.236401	8.02446	-2.14648	0.0457084	0.946663	-3.78119
TC1100003418.mm.2	NM_177564	Dhrs11	dehydrogenase/reductase (SDR family) member 11	NM_177564	RefSeq	Mus musculus dehydrogenase/reductase (SDR family) member 11 (Dhrs11), mRNA.	0.189446	9.24267	2.14587	0.0457628	0.946663	-3.78183
TC1500001544.mm.2	NM_016667	Sntb1	syntrophin, basic 1	NM_016667	RefSeq	Mus musculus syntrophin, basic 1 (Sntb1), mRNA.	0.436803	9.38343	2.1456	0.0457873	0.946663	-3.78211
TC0500002802.mm.2	NM_001033191	Naa11	N(alpha)-acetyltransferase 11, NatA catalytic subunit	NM_001033191	RefSeq	Mus musculus N(alpha)-acetyltransferase 11, NatA catalytic subunit (Naa11), mRNA.	-0.2317	5.67171	-2.14542	0.0458037	0.946663	-3.7823
TC0200005214.mm.2	NM_001081134	Kcng1	potassium voltage-gated channel, subfamily G, member 1	NM_001081134	RefSeq	Mus musculus potassium voltage-gated channel, subfamily G, member 1 (Kcng1), mRNA.	-0.338776	6.42576	-2.14473	0.0458663	0.946663	-3.78303
TC1100003097.mm.2	NM_023158	Cxcl16	chemokine (C-X-C motif) ligand 16	NM_023158	RefSeq	Mus musculus chemokine (C-X-C motif) ligand 16 (Cxcl16), mRNA.	0.246837	8.5494	2.14409	0.0459243	0.946663	-3.7837
TC1600001667.mm.2	NM_001252442	Phldb2	pleckstrin homology-like domain, family B, member 2	NM_001252442	RefSeq	Mus musculus pleckstrin homology-like domain, family B, member 2 (Phldb2), transcript variant 1, mRNA.	0.480871	9.95866	2.14375	0.0459551	0.946663	-3.78406
TC0X00000534.mm.2	NM_001128625	Gm364	predicted gene 364	NM_001128625	RefSeq	Mus musculus predicted gene 364 (Gm364), mRNA.	-0.275947	5.80448	-2.14329	0.0459972	0.946663	-3.78454
TC1700002135.mm.2	NM_199016	Enpp4	ectonucleotide pyrophosphatase/phosphodiesterase 4	NM_199016	RefSeq	Mus musculus ectonucleotide pyrophosphatase/phosphodiesterase 4 (Enpp4), mRNA.	0.20378	9.61436	2.14267	0.0460534	0.946663	-3.78519
TC1000002479.mm.2	NM_001042710	Prss57	protease, serine 57	NM_001042710	RefSeq	Mus musculus protease, serine 57 (Prss57), mRNA.	-0.273346	7.58241	-2.14108	0.0461979	0.946663	-3.78686
TC1300000359.mm.2	NM_030215	Wrnip1	Werner helicase interacting protein 1	NM_030215	RefSeq	Mus musculus Werner helicase interacting protein 1 (Wrnip1), mRNA.	-0.230288	9.23823	-2.14084	0.0462202	0.946663	-3.78711
TC1300002246.mm.2	NM_001080941	Zfp429	zinc finger protein 429	NM_001080941	RefSeq	Mus musculus zinc finger protein 429 (Zfp429), mRNA.	0.308791	8.00569	2.14033	0.0462665	0.946663	-3.78765
TC1000002269.mm.2	NM_001253857	Tet1	tet methylcytosine dioxygenase 1	NM_001253857	RefSeq	Mus musculus tet methylcytosine dioxygenase 1 (Tet1), transcript variant 1, mRNA.	-0.219453	8.78749	-2.13995	0.0463012	0.946663	-3.78805
TC1300002588.mm.2	NM_001005868	Erbb2ip	Erbb2 interacting protein	NM_001005868	RefSeq	Mus musculus Erbb2 interacting protein (Erbb2ip), transcript variant 1, mRNA.	0.171892	10.661	2.13933	0.0463578	0.946663	-3.78869
TC0400001217.mm.2	NM_001164557	Pdzk1ip1	PDZK1 interacting protein 1	NM_001164557	RefSeq	Mus musculus PDZK1 interacting protein 1 (Pdzk1ip1), transcript variant 1, mRNA.	-0.346036	6.45071	-2.13894	0.0463938	0.946663	-3.78911
TC1900000543.mm.2	NM_001164362	Cep55	centrosomal protein 55	NM_001164362	RefSeq	Mus musculus centrosomal protein 55 (Cep55), transcript variant 1, mRNA.	-0.30514	5.58117	-2.13878	0.0464083	0.946663	-3.78927
TC0700003996.mm.2	NM_001243039	Gm4070	predicted gene 4070	NM_001243039	RefSeq	Mus musculus predicted gene 4070 (Gm4070), transcript variant 1, mRNA.	0.307615	5.69811	2.13873	0.0464127	0.946663	-3.78932
TC1600001884.mm.2	NM_175549	Robo2	roundabout homolog 2 (Drosophila)	NM_175549	RefSeq	Mus musculus roundabout homolog 2 (Drosophila) (Robo2), mRNA.	0.206528	10.4505	2.1386	0.0464243	0.946663	-3.78946
TC0400004089.mm.2	NM_031867	Tas1r1	taste receptor, type 1, member 1	NM_031867	RefSeq	Mus musculus taste receptor, type 1, member 1 (Tas1r1), mRNA.	-0.259545	8.06158	-2.13833	0.0464488	0.946663	-3.78974
TC1800000617.mm.2	NM_001042605	Cd74	CD74 antigen (invariant polypeptide of major histocompatibility complex, class II antigen-associated)	NM_001042605	RefSeq	Mus musculus CD74 antigen (invariant polypeptide of major histocompatibility complex, class II antigen-associated) (Cd74), transcript variant 1, mRNA.	0.608206	8.40596	2.13825	0.0464562	0.946663	-3.78982
TC0900000615.mm.2	NM_011136	Pou2af1	POU domain, class 2, associating factor 1	NM_011136	RefSeq	Mus musculus POU domain, class 2, associating factor 1 (Pou2af1), mRNA.	-0.287703	7.01674	-2.13825	0.0464569	0.946663	-3.78983
TC0200003312.mm.2	NM_025619	Cfap157	cilia and flagella associated protein 157	NM_025619	RefSeq	Mus musculus RIKEN cDNA 1700019L03 gene (1700019L03Rik), mRNA.	-0.240361	8.26415	-2.13821	0.0464603	0.946663	-3.78987
TC0500003468.mm.2	NM_080450	Gjc3	gap junction protein, gamma 3	NM_080450	RefSeq	Mus musculus gap junction protein, gamma 3 (Gjc3), mRNA.	0.342562	10.5533	2.13785	0.0464937	0.946663	-3.79025
TC1700002199.mm.2	NM_001177374	Ubr2	ubiquitin protein ligase E3 component n-recognin 2	NM_001177374	RefSeq	Mus musculus ubiquitin protein ligase E3 component n-recognin 2 (Ubr2), transcript variant 2, mRNA.	0.225866	9.63959	2.13735	0.0465395	0.946663	-3.79077
TC1000001573.mm.2	NM_080436	Rdh1	retinol dehydrogenase 1 (all trans)	NM_080436	RefSeq	Mus musculus retinol dehydrogenase 1 (all trans) (Rdh1), mRNA.	-0.200684	8.77761	-2.13684	0.0465861	0.946663	-3.79131
TC0X00000973.mm.2	NM_008124	Gjb1	gap junction protein, beta 1	NM_008124	RefSeq	Mus musculus gap junction protein, beta 1 (Gjb1), transcript variant 1, mRNA.	0.26898	8.8043	2.13593	0.0466696	0.946663	-3.79226
TC0400001708.mm.2	NM_008305	Hspg2	perlecan (heparan sulfate proteoglycan 2)	NM_008305	RefSeq	Mus musculus perlecan (heparan sulfate proteoglycan 2) (Hspg2), mRNA.	0.317261	8.07233	2.1358	0.0466812	0.946663	-3.79239
TC1000000896.mm.2	NM_133964	Dohh	deoxyhypusine hydroxylase/monooxygenase	NM_133964	RefSeq	Mus musculus deoxyhypusine hydroxylase/monooxygenase (Dohh), mRNA.	-0.187639	8.86992	-2.13573	0.0466882	0.946663	-3.79247
TC0200002706.mm.2	NM_001080971	Tubb1	tubulin, beta 1 class VI	NM_001080971	RefSeq	Mus musculus tubulin, beta 1 class VI (Tubb1), mRNA.	0.25044	8.46742	2.13496	0.0467585	0.946663	-3.79327
TC0600001078.mm.2	NM_001037493	Slc41a3	solute carrier family 41, member 3	NM_001037493	RefSeq	Mus musculus solute carrier family 41, member 3 (Slc41a3), transcript variant 2, mRNA.	0.255545	8.91679	2.13494	0.046761	0.946663	-3.7933
TC0X00001520.mm.2	NM_001113354	Phf8	PHD finger protein 8	NM_001113354	RefSeq	Mus musculus PHD finger protein 8 (Phf8), transcript variant 2, mRNA.	-0.171976	8.69116	-2.13402	0.0468454	0.946663	-3.79426
TC1000002277.mm.2	NM_182992	Mypn	myopalladin	NM_182992	RefSeq	Mus musculus myopalladin (Mypn), mRNA.	0.209058	6.79479	2.13158	0.0470716	0.946663	-3.79682
TC1500000738.mm.2	NM_001166475	4930407I10Rik	RIKEN cDNA 4930407I10 gene	NM_001166475	RefSeq	Mus musculus RIKEN cDNA 4930407I10 gene (4930407I10Rik), mRNA.	-0.322916	6.12874	-2.131	0.0471248	0.946663	-3.79742
TC1800001402.mm.2	NM_001109975	Synpo	synaptopodin	NM_001109975	RefSeq	Mus musculus synaptopodin (Synpo), transcript variant B, mRNA.	-0.212801	10.1824	-2.1307	0.0471529	0.946663	-3.79774
TC0700000302.mm.2	OTTMUST00000084941	Exoc3l2	exocyst complex component 3-like 2	OTTMUST00000084941	Havana transcript	exocyst complex component 3-like 2[gene_biotype:protein_coding transcript_biotype:protein_coding]	0.265771	7.76058	2.1303	0.0471904	0.946663	-3.79816
TC1700002527.mm.2	NM_053188	Srd5a2	steroid 5 alpha-reductase 2	NM_053188	RefSeq	Mus musculus steroid 5 alpha-reductase 2 (Srd5a2), mRNA.	0.716244	7.12957	2.12868	0.0473415	0.946663	-3.79986
TC0600001334.mm.2	NM_001033379	Dcp1b	DCP1 decapping enzyme homolog B (S. cerevisiae)	NM_001033379	RefSeq	Mus musculus DCP1 decapping enzyme homolog B (S. cerevisiae) (Dcp1b), mRNA.	-0.183141	10.0856	-2.12863	0.0473461	0.946663	-3.79991
TC0500002712.mm.2	NM_152839	Jchain	immunoglobulin joining chain	NM_152839	RefSeq	Mus musculus immunoglobulin joining chain (Jchain), mRNA.	0.231479	5.84322	2.12717	0.0474822	0.946663	-3.80144
TC0X00000919.mm.2	NM_001159627	Heph	hephaestin	NM_001159627	RefSeq	Mus musculus hephaestin (Heph), transcript variant 3, mRNA.	-0.282578	6.66334	-2.12705	0.0474934	0.946663	-3.80156
TC0500001697.mm.2	NM_001276287	Brat1	BRCA1-associated ATM activator 1	NM_001276287	RefSeq	Mus musculus BRCA1-associated ATM activator 1 (Brat1), transcript variant 3, mRNA.	0.160109	9.00022	2.12702	0.0474961	0.946663	-3.80159
TC0900002509.mm.2	NM_028974	Kbtbd13	kelch repeat and BTB (POZ) domain containing 13	NM_028974	RefSeq	Mus musculus kelch repeat and BTB (POZ) domain containing 13 (Kbtbd13), mRNA.	0.242104	4.96256	2.12676	0.0475201	0.946663	-3.80186
TC1700001570.mm.2	NM_177596	Zfp947	zinc finger protein 947	NM_177596	RefSeq	Mus musculus zinc finger protein 947 (Zfp947), mRNA.	-0.448206	6.83293	-2.12619	0.0475735	0.946663	-3.80246
TC0200004284.mm.2	NM_008045	Fshb	follicle stimulating hormone beta	NM_008045	RefSeq	Mus musculus follicle stimulating hormone beta (Fshb), mRNA.	-0.254904	7.11247	-2.12509	0.0476771	0.946663	-3.80361
TC0800000621.mm.2	NM_008278	Hpgd	hydroxyprostaglandin dehydrogenase 15 (NAD)	NM_008278	RefSeq	Mus musculus hydroxyprostaglandin dehydrogenase 15 (NAD) (Hpgd), mRNA.	0.281325	9.25678	2.12458	0.0477249	0.946663	-3.80415
TC0200003905.mm.2	NM_001011758	Olfr1016	olfactory receptor 1016	NM_001011758	RefSeq	Mus musculus olfactory receptor 1016 (Olfr1016), mRNA.	0.301488	6.82853	2.12426	0.0477552	0.946663	-3.80448
TC0200001045.mm.2	NM_001277970	Itga6	integrin alpha 6	NM_001277970	RefSeq	Mus musculus integrin alpha 6 (Itga6), transcript variant 2, mRNA.	0.275935	9.9901	2.12406	0.0477732	0.946663	-3.80468
TC1200001816.mm.2	NM_001033156	Fbxo33	F-box protein 33	NM_001033156	RefSeq	Mus musculus F-box protein 33 (Fbxo33), mRNA.	-0.289447	8.84523	-2.12366	0.0478115	0.946663	-3.80511
TC0700000782.mm.2	NR_033120	Klk1b7-ps	kallikrein 1-related peptidase b7, pseudogene	NR_033120	RefSeq	Mus musculus kallikrein 1-related peptidase b7, pseudogene (Klk1b7-ps), non-coding RNA.	-0.268302	6.27845	-2.1234	0.0478352	0.946663	-3.80537
TC0900003344.mm.2	NM_133977	Trf	transferrin	NM_133977	RefSeq	Mus musculus transferrin (Trf), mRNA.	0.277155	10.9502	2.12186	0.0479805	0.946663	-3.80698
TC0700001491.mm.2	NM_146731	Olfr599	olfactory receptor 599	NM_146731	RefSeq	Mus musculus olfactory receptor 599 (Olfr599), mRNA.	0.264645	6.05319	2.12175	0.0479915	0.946663	-3.80711
TC1200001259.mm.2	NM_177039	A530016L24Rik	RIKEN cDNA A530016L24 gene	NM_177039	RefSeq	Mus musculus RIKEN cDNA A530016L24 gene (A530016L24Rik), mRNA.	-0.228956	8.19711	-2.12142	0.048022	0.946663	-3.80744
TC1000002459.mm.2	NM_001011737	Olfr1357	olfactory receptor 1357	NM_001011737	RefSeq	Mus musculus olfactory receptor 1357 (Olfr1357), mRNA.	0.37062	5.34883	2.12132	0.048032	0.946663	-3.80755
TC1000000877.mm.2	NM_008655	Gadd45b	growth arrest and DNA-damage-inducible 45 beta	NM_008655	RefSeq	Mus musculus growth arrest and DNA-damage-inducible 45 beta (Gadd45b), mRNA.	-0.284475	9.0565	-2.12109	0.0480534	0.946663	-3.80779
TC0600002553.mm.2	NM_011350	Sema4f	sema domain, immunoglobulin domain (Ig), TM domain, and short cytoplasmic domain	NM_011350	RefSeq	Mus musculus sema domain, immunoglobulin domain (Ig), TM domain, and short cytoplasmic domain (Sema4f), transcript variant 1, mRNA.	0.185773	9.73446	2.1201	0.0481469	0.946663	-3.80882
TC1600000982.mm.2	NM_015755	Hunk	hormonally upregulated Neu-associated kinase	NM_015755	RefSeq	Mus musculus hormonally upregulated Neu-associated kinase (Hunk), mRNA.	0.205315	8.95646	2.1195	0.0482042	0.946663	-3.80946
TC0300002549.mm.2	NM_016966	Phgdh	3-phosphoglycerate dehydrogenase	NM_016966	RefSeq	Mus musculus 3-phosphoglycerate dehydrogenase (Phgdh), mRNA.	0.319432	8.34932	2.11886	0.0482651	0.946663	-3.81013
TC1900000944.mm.2	NM_153553	Npas4	neuronal PAS domain protein 4	NM_153553	RefSeq	Mus musculus neuronal PAS domain protein 4 (Npas4), mRNA.	-0.440103	8.7396	-2.11856	0.0482928	0.946663	-3.81043
TC1300000785.mm.2	NM_001083890	Spata31d1c	spermatogenesis associated 31 subfamily D, member 1C	NM_001083890	RefSeq	Mus musculus spermatogenesis associated 31 subfamily D, member 1C (Spata31d1c), mRNA.	-0.373591	5.88863	-2.11845	0.0483039	0.946663	-3.81056
TC0500003719.mm.2	NM_001243111	Gm3402	predicted gene 3402	NM_001243111	RefSeq	Mus musculus predicted gene 3402 (Gm3402), mRNA.	0.235585	6.31966	2.11831	0.048317	0.946663	-3.8107
TC0100002274.mm.2	NM_207281	Mettl21e	methyltransferase like 21E	NM_207281	RefSeq	Mus musculus methyltransferase like 21E (Mettl21e), mRNA.	0.237088	5.35226	2.11787	0.0483585	0.946663	-3.81116
TC1200001725.mm.2	NM_177171	Heatr5a	HEAT repeat containing 5A	NM_177171	RefSeq	Mus musculus HEAT repeat containing 5A (Heatr5a), mRNA.	0.278682	8.49575	2.11771	0.048374	0.946663	-3.81133
TC1300002119.mm.2	NM_001035122	Golm1	golgi membrane protein 1	NM_001035122	RefSeq	Mus musculus golgi membrane protein 1 (Golm1), transcript variant 2, mRNA.	0.261381	8.24627	2.11726	0.0484168	0.946663	-3.8118
TC0200003103.mm.2	NM_025979	Mastl	microtubule associated serine/threonine kinase-like	NM_025979	RefSeq	Mus musculus microtubule associated serine/threonine kinase-like (Mastl), mRNA.	0.308541	5.99398	2.11719	0.0484235	0.946663	-3.81187
TC1500001101.mm.2	NM_001170911	Prr13	proline rich 13	NM_001170911	RefSeq	Mus musculus proline rich 13 (Prr13), transcript variant 2, mRNA.	0.24075	9.83466	2.11713	0.048429	0.946663	-3.81193
TC0700003071.mm.2	NM_207537	Mrgprb3	MAS-related GPR, member B3	NM_207537	RefSeq	Mus musculus MAS-related GPR, member B3 (Mrgprb3), mRNA.	-0.241638	7.31398	-2.11615	0.0485222	0.946663	-3.81295
TC0700002532.mm.2	NM_001166708	Vmn1r119	vomeronasal 1 receptor 119	NM_001166708	RefSeq	Mus musculus vomeronasal 1 receptor 119 (Vmn1r119), mRNA.	-0.250836	7.01089	-2.11614	0.0485235	0.946663	-3.81297
TC1400001480.mm.2	NM_146052	Lrrc3b	leucine rich repeat containing 3B	NM_146052	RefSeq	Mus musculus leucine rich repeat containing 3B (Lrrc3b), mRNA.	0.235701	9.1548	2.11582	0.0485542	0.946663	-3.8133
TC0100001379.mm.2	NM_026380	Rgs8	regulator of G-protein signaling 8	NM_026380	RefSeq	Mus musculus regulator of G-protein signaling 8 (Rgs8), mRNA.	0.205727	9.89576	2.1158	0.048556	0.946663	-3.81332
TC0500001522.mm.2	NM_001130476	Tpst1	protein-tyrosine sulfotransferase 1	NM_001130476	RefSeq	Mus musculus protein-tyrosine sulfotransferase 1 (Tpst1), transcript variant 1, mRNA.	0.196764	9.90643	2.11573	0.0485629	0.946663	-3.8134
TC1500000578.mm.2	XM_003085083.1	Gm19945	PREDICTED: predicted gene, 19945 (Gm19945), mRNA.	XM_003085083.1	MGI/Jackson Lab	PREDICTED: predicted gene, 19945 (Gm19945), mRNA.	-0.290276	6.97699	-2.1157	0.0485649	0.946663	-3.81342
TC1900001203.mm.2	NM_001205339	Psat1	phosphoserine aminotransferase 1	NM_001205339	RefSeq	Mus musculus phosphoserine aminotransferase 1 (Psat1), transcript variant 2, mRNA.	0.254551	9.16204	2.11546	0.0485878	0.946663	-3.81367
TC1900001107.mm.2	NM_028411	Tmem138	transmembrane protein 138	NM_028411	RefSeq	Mus musculus transmembrane protein 138 (Tmem138), transcript variant 1, mRNA.	0.254835	7.63509	2.11529	0.0486042	0.946663	-3.81385
TC1900001196.mm.2	NM_011600	Tle4	transducin-like enhancer of split 4, homolog of Drosophila E(spl)	NM_011600	RefSeq	Mus musculus transducin-like enhancer of split 4, homolog of Drosophila E(spl) (Tle4), transcript variant 2, mRNA.	0.229498	9.77877	2.11361	0.0487647	0.946663	-3.8156
TC0600003110.mm.2	NM_013536	Emg1	EMG1 nucleolar protein homolog (S. cerevisiae)	NM_013536	RefSeq	Mus musculus EMG1 nucleolar protein homolog (S. cerevisiae) (Emg1), mRNA.	-0.180783	9.52831	-2.11361	0.0487649	0.946663	-3.8156
TC0500000896.mm.2	NM_007635	Ccng2	cyclin G2	NM_007635	RefSeq	Mus musculus cyclin G2 (Ccng2), mRNA.	-0.236702	10.085	-2.11334	0.0487907	0.946663	-3.81588
TC0100000545.mm.2	NM_011086	Pikfyve	phosphoinositide kinase, FYVE finger containing	NM_011086	RefSeq	Mus musculus phosphoinositide kinase, FYVE finger containing (Pikfyve), transcript variant 2, mRNA.	-0.244767	8.43618	-2.11333	0.0487915	0.946663	-3.81589
TC1400000486.mm.2	NM_019637	Styx	serine/threonine/tyrosine interaction protein	NM_019637	RefSeq	Mus musculus serine/threonine/tyrosine interaction protein (Styx), mRNA.	-0.289014	8.50541	-2.11328	0.048797	0.946663	-3.81595
TC1600001639.mm.2	NM_001172107	Gramd1c	GRAM domain containing 1C	NM_001172107	RefSeq	Mus musculus GRAM domain containing 1C (Gramd1c), transcript variant 2, mRNA.	0.378065	6.71725	2.11202	0.0489177	0.946663	-3.81726
TC0800003084.mm.2	NM_001081379	Ankrd11	ankyrin repeat domain 11	NM_001081379	RefSeq	Mus musculus ankyrin repeat domain 11 (Ankrd11), transcript variant 1, mRNA.	-0.277456	7.78467	-2.11176	0.0489422	0.946663	-3.81753
TC0200001222.mm.2	NM_019949	Ube2l6	ubiquitin-conjugating enzyme E2L 6	NM_019949	RefSeq	Mus musculus ubiquitin-conjugating enzyme E2L 6 (Ube2l6), mRNA.	0.28125	6.96952	2.10894	0.0492144	0.946663	-3.82048
TC0100003202.mm.2	NM_145991	Cdc73	cell division cycle 73, Paf1/RNA polymerase II complex component	NM_145991	RefSeq	Mus musculus cell division cycle 73, Paf1/RNA polymerase II complex component (Cdc73), mRNA.	0.207818	9.20644	2.10884	0.0492242	0.946663	-3.82058
TC0400000413.mm.2	NM_001199966	Gm2506	predicted gene 2506	NM_001199966	RefSeq	Mus musculus predicted gene 2506 (Gm2506), transcript variant 3, mRNA.	-0.181667	10.5167	-2.10882	0.0492256	0.946663	-3.8206
TC0700002931.mm.2	NM_001242388	9830147E19Rik	RIKEN cDNA 9830147E19 gene	NM_001242388	RefSeq	Mus musculus RIKEN cDNA 9830147E19 gene (9830147E19Rik), mRNA.	0.293391	7.77499	2.10831	0.0492754	0.946663	-3.82114
TC0200003134.mm.2	NM_028961	4933433C11Rik	RIKEN cDNA 4933433C11 gene	NM_028961	RefSeq	Mus musculus RIKEN cDNA 4933433C11 gene (4933433C11Rik), mRNA.	-0.200381	6.87686	-2.10718	0.049384	0.946663	-3.82231
TC0800002130.mm.2	NM_009556	Zfp42	zinc finger protein 42	NM_009556	RefSeq	Mus musculus zinc finger protein 42 (Zfp42), mRNA.	-0.384357	8.80098	-2.10579	0.0495196	0.946663	-3.82376
TC0700004003.mm.2	uc029wnq.1	Gm18853	GTPase, very large interferon inducible 1 pseudogene	uc029wnq.1	UCSC Genes	Mus musculus predicted gene, 18853 (Gm18853), non-coding RNA.	0.685248	6.10637	2.10541	0.0495559	0.946663	-3.82415
TC1400000833.mm.2	NM_027764	Rcbtb1	regulator of chromosome condensation (RCC1) and BTB (POZ) domain containing protein 1	NM_027764	RefSeq	Mus musculus regulator of chromosome condensation (RCC1) and BTB (POZ) domain containing protein 1 (Rcbtb1), mRNA.	0.292394	9.0515	2.1052	0.0495771	0.946663	-3.82438
TC0400001445.mm.2	NM_001081097	Grik3	glutamate receptor, ionotropic, kainate 3	NM_001081097	RefSeq	Mus musculus glutamate receptor, ionotropic, kainate 3 (Grik3), mRNA.	0.197882	10.8385	2.10516	0.0495805	0.946663	-3.82441
TC0700001536.mm.2	NM_146814	Olfr665	olfactory receptor 665	NM_146814	RefSeq	Mus musculus olfactory receptor 665 (Olfr665), mRNA.	0.280688	5.33578	2.10463	0.0496324	0.946663	-3.82497
TC0700000439.mm.2	NM_009997	Cyp2a4	cytochrome P450, family 2, subfamily a, polypeptide 4	NM_009997	RefSeq	Mus musculus cytochrome P450, family 2, subfamily a, polypeptide 4 (Cyp2a4), mRNA.	1.08864	7.77341	2.10427	0.0496671	0.946663	-3.82534
TC0200005462.mm.2	NM_009849	Entpd2	ectonucleoside triphosphate diphosphohydrolase 2	NM_009849	RefSeq	Mus musculus ectonucleoside triphosphate diphosphohydrolase 2 (Entpd2), mRNA.	0.224761	9.25169	2.10416	0.0496777	0.946663	-3.82545
TC0Y00000227.mm.2	NM_009570	Zfy1	zinc finger protein 1, Y-linked	NM_009570	RefSeq	Mus musculus zinc finger protein 1, Y-linked (Zfy1), mRNA.	-0.249312	5.58	-2.10397	0.0496963	0.946663	-3.82565
TC0X00000108.mm.2	NM_173414	Lancl3	LanC lantibiotic synthetase component C-like 3 (bacterial)	NM_173414	RefSeq	Mus musculus LanC lantibiotic synthetase component C-like 3 (bacterial) (Lancl3), mRNA.	0.306668	7.80682	2.10366	0.0497269	0.946663	-3.82598
TC0200001918.mm.2	NM_029963	Mrps5	mitochondrial ribosomal protein S5	NM_029963	RefSeq	Mus musculus mitochondrial ribosomal protein S5 (Mrps5), mRNA.	-0.212214	8.09647	-2.10359	0.0497329	0.946663	-3.82605
TC0100002967.mm.2	NM_010766	Marco	macrophage receptor with collagenous structure	NM_010766	RefSeq	Mus musculus macrophage receptor with collagenous structure (Marco), mRNA.	-0.245088	7.13864	-2.10354	0.0497379	0.946663	-3.8261
TC0100003709.mm.2	NM_007853	Degs1	degenerative spermatocyte homolog 1 (Drosophila)	NM_007853	RefSeq	Mus musculus degenerative spermatocyte homolog 1 (Drosophila) (Degs1), mRNA.	0.274185	10.2775	2.10342	0.0497496	0.946663	-3.82622
TC1100000014.mm.2	NM_172791	Pla2g3	phospholipase A2, group III	NM_172791	RefSeq	Mus musculus phospholipase A2, group III (Pla2g3), mRNA.	-0.235625	8.15385	-2.10341	0.0497505	0.946663	-3.82623
TC1300002601.mm.2	NM_026072	Cwc27	CWC27 spliceosome-associated protein homolog (S. cerevisiae)	NM_026072	RefSeq	Mus musculus CWC27 spliceosome-associated protein homolog (S. cerevisiae) (Cwc27), mRNA.	-0.197308	9.81659	-2.10323	0.0497685	0.946663	-3.82643
TC0500003208.mm.2	NM_026883	Fam216a	family with sequence similarity 216, member A	NM_026883	RefSeq	Mus musculus family with sequence similarity 216, member A (Fam216a), mRNA.	-0.148838	11.7353	-2.10303	0.0497884	0.946663	-3.82664
TC0800002508.mm.2	NM_138944	Pou4f2	POU domain, class 4, transcription factor 2	NM_138944	RefSeq	Mus musculus POU domain, class 4, transcription factor 2 (Pou4f2), mRNA.	-0.199202	7.54321	-2.10282	0.0498085	0.946663	-3.82685
TC0400001020.mm.2	NM_198037	Cachd1	cache domain containing 1	NM_198037	RefSeq	Mus musculus cache domain containing 1 (Cachd1), mRNA.	0.336474	9.85081	2.10273	0.0498173	0.946663	-3.82695
TC0400002626.mm.2	NM_172304	Tex10	testis expressed gene 10	NM_172304	RefSeq	Mus musculus testis expressed gene 10 (Tex10), mRNA.	-0.223678	8.40639	-2.09946	0.0501371	0.951884	-3.83034
TC0300001578.mm.2	NM_011196	Ptger3	prostaglandin E receptor 3 (subtype EP3)	NM_011196	RefSeq	Mus musculus prostaglandin E receptor 3 (subtype EP3) (Ptger3), mRNA.	0.222723	6.78112	2.09769	0.0503112	0.953252	-3.83219
TC1300000476.mm.2	NM_007772	Hivep1	human immunodeficiency virus type I enhancer binding protein 1	NM_007772	RefSeq	Mus musculus human immunodeficiency virus type I enhancer binding protein 1 (Hivep1), mRNA.	0.242876	9.93868	2.09603	0.0504759	0.953252	-3.83392
TC1500001793.mm.2	NM_001007568	Zfp251	zinc finger protein 251	NM_001007568	RefSeq	Mus musculus zinc finger protein 251 (Zfp251), mRNA.	-0.17939	9.54941	-2.09596	0.0504821	0.953252	-3.83399
TC1100003100.mm.2	NM_001013607	Vmo1	vitelline membrane outer layer 1 homolog (chicken)	NM_001013607	RefSeq	Mus musculus vitelline membrane outer layer 1 homolog (chicken) (Vmo1), mRNA.	1.7005	8.46365	2.09458	0.0506185	0.953252	-3.83542
TC0800000803.mm.2	NM_145624	Zfp709	zinc finger protein 709	NM_145624	RefSeq	Mus musculus zinc finger protein 709 (Zfp709), mRNA.	0.3064	6.32373	2.0944	0.0506372	0.953252	-3.83562
TC0400000654.mm.2	NM_011673	Ugcg	UDP-glucose ceramide glucosyltransferase	NM_011673	RefSeq	Mus musculus UDP-glucose ceramide glucosyltransferase (Ugcg), mRNA.	-0.272724	8.11758	-2.09432	0.0506451	0.953252	-3.8357
TC0800000925.mm.2	NM_146270	Olfr370	olfactory receptor 370	NM_146270	RefSeq	Mus musculus olfactory receptor 370 (Olfr370), mRNA.	0.350436	5.90325	2.09417	0.0506599	0.953252	-3.83585
TC0200004506.mm.2	NM_177610	Duox2	dual oxidase 2	NM_177610	RefSeq	Mus musculus dual oxidase 2 (Duox2), mRNA.	0.307529	8.02944	2.09411	0.0506658	0.953252	-3.83592
TC0800001744.mm.2	NM_153093	AF366264	cDNA sequence AF366264	NM_153093	RefSeq	Mus musculus cDNA sequence AF366264 (AF366264), mRNA.	-0.287512	6.30382	-2.09356	0.0507197	0.953252	-3.83648
TC1500001973.mm.2	NM_001159509	Pacsin2	protein kinase C and casein kinase substrate in neurons 2	NM_001159509	RefSeq	Mus musculus protein kinase C and casein kinase substrate in neurons 2 (Pacsin2), transcript variant 2, mRNA.	-0.175342	11.634	-2.09337	0.050739	0.953252	-3.83668
TC1900001053.mm.2	NM_144785	Slc22a19	solute carrier family 22 (organic anion transporter), member 19	NM_144785	RefSeq	Mus musculus solute carrier family 22 (organic anion transporter), member 19 (Slc22a19), mRNA.	0.452481	5.06904	2.09296	0.0507796	0.953252	-3.83711
TC1600001802.mm.2	NM_001011792	Olfr207	olfactory receptor 207	NM_001011792	RefSeq	Mus musculus olfactory receptor 207 (Olfr207), mRNA.	0.237382	6.04288	2.09283	0.0507928	0.953252	-3.83724
TC0400001107.mm.2	NM_053272	Dhcr24	24-dehydrocholesterol reductase	NM_053272	RefSeq	Mus musculus 24-dehydrocholesterol reductase (Dhcr24), mRNA.	0.235979	10.5245	2.09258	0.0508172	0.953252	-3.8375
TC0700003952.mm.2	NM_147049	Olfr658	olfactory receptor 658	NM_147049	RefSeq	Mus musculus olfactory receptor 658 (Olfr658), mRNA.	-0.268806	5.57214	-2.09235	0.0508407	0.953252	-3.83774
TC0300003208.mm.2	NM_008006	Fgf2	fibroblast growth factor 2	NM_008006	RefSeq	Mus musculus fibroblast growth factor 2 (Fgf2), mRNA.	0.301133	6.53186	2.09181	0.0508937	0.9534	-3.8383
TC0800002925.mm.2	NM_001135100	Il34	interleukin 34	NM_001135100	RefSeq	Mus musculus interleukin 34 (Il34), transcript variant 1, mRNA.	-0.165804	10.1319	-2.09053	0.0510215	0.954947	-3.83963
TC0500002420.mm.2	NM_172710	Sel1l3	sel-1 suppressor of lin-12-like 3 (C. elegans)	NM_172710	RefSeq	Mus musculus sel-1 suppressor of lin-12-like 3 (C. elegans) (Sel1l3), mRNA.	0.317263	7.67888	2.08751	0.051324	0.958776	-3.84277
TC0800001274.mm.2	NM_025830	Wwp2	WW domain containing E3 ubiquitin protein ligase 2	NM_025830	RefSeq	Mus musculus WW domain containing E3 ubiquitin protein ligase 2 (Wwp2), mRNA.	0.18125	9.78173	2.08693	0.0513824	0.958776	-3.84337
TC1600000539.mm.2	NM_153394	Gpr156	G protein-coupled receptor 156	NM_153394	RefSeq	Mus musculus G protein-coupled receptor 156 (Gpr156), mRNA.	0.249432	6.95837	2.0863	0.0514453	0.958776	-3.84402
TC1300001622.mm.2	NM_013924	Abt1	activator of basal transcription 1	NM_013924	RefSeq	Mus musculus activator of basal transcription 1 (Abt1), mRNA.	-0.188404	8.72645	-2.08618	0.0514572	0.958776	-3.84414
TC1100002037.mm.2	NM_153288	Npb	neuropeptide B	NM_153288	RefSeq	Mus musculus neuropeptide B (Npb), mRNA.	0.224913	7.53395	2.08584	0.0514921	0.958776	-3.8445
TC0600003093.mm.2	NM_001104641	Vmn2r25	vomeronasal 2, receptor 25	NM_001104641	RefSeq	Mus musculus vomeronasal 2, receptor 25 (Vmn2r25), mRNA.	-0.33281	4.88513	-2.0854	0.0515362	0.958776	-3.84496
TC0400004175.mm.2	NM_001110516	Samd11	sterile alpha motif domain containing 11	NM_001110516	RefSeq	Mus musculus sterile alpha motif domain containing 11 (Samd11), mRNA.	-0.267984	7.63219	-2.08532	0.0515437	0.958776	-3.84504
TC1200000301.mm.2	NM_029294	Prps1l1	phosphoribosyl pyrophosphate synthetase 1-like 1	NM_029294	RefSeq	Mus musculus phosphoribosyl pyrophosphate synthetase 1-like 1 (Prps1l1), mRNA.	0.27615	6.33449	2.08398	0.0516791	0.959479	-3.84643
TC1400002787.mm.2	NR_033388	Gm3002	alpha-takusan pseudogene	NR_033388	RefSeq	Mus musculus predicted gene 3002 (Gm3002), non-coding RNA.	0.373212	8.68216	2.08379	0.0516985	0.959479	-3.84663
TC0200002386.mm.2	NM_172674	Phf20	PHD finger protein 20	NM_172674	RefSeq	Mus musculus PHD finger protein 20 (Phf20), mRNA.	0.223653	8.10814	2.08338	0.0517397	0.959479	-3.84705
TC1200000085.mm.2	NM_027588	Nt5c1b	5-nucleotidase, cytosolic IB	NM_027588	RefSeq	Mus musculus 5-nucleotidase, cytosolic IB (Nt5c1b), transcript variant 1, mRNA.	-0.333871	5.46999	-2.08197	0.0518825	0.959479	-3.84851
TC0200003630.mm.2	NM_001164477	Ifih1	interferon induced with helicase C domain 1	NM_001164477	RefSeq	Mus musculus interferon induced with helicase C domain 1 (Ifih1), transcript variant 2, mRNA.	0.259214	8.25995	2.08123	0.0519579	0.959479	-3.84928
TC0400001502.mm.2	NM_001195083	Phc2	polyhomeotic-like 2 (Drosophila)	NM_001195083	RefSeq	Mus musculus polyhomeotic-like 2 (Drosophila) (Phc2), transcript variant 3, mRNA.	-0.21345	11.1803	-2.08038	0.0520433	0.959479	-3.85016
TC0X00001217.mm.2	XM_003085283.1	Gm17297	PREDICTED: predicted gene, 17297 (Gm17297), mRNA.	XM_003085283.1	MGI/Jackson Lab	PREDICTED: predicted gene, 17297 (Gm17297), mRNA.	-0.271063	6.57069	-2.07996	0.0520867	0.959479	-3.8506
TC0X00001226.mm.2	XM_003688977.1	LOC100862269	PREDICTED: uncharacterized LOC100862269 (LOC100862269), mRNA.	XM_003688977.1	MGI/Jackson Lab	PREDICTED: uncharacterized LOC100862269 (LOC100862269), mRNA.	-0.271063	6.57069	-2.07996	0.0520867	0.959479	-3.8506
TC0X00001228.mm.2	XM_003085525.1	Gm17679	PREDICTED: predicted gene, 17679 (Gm17679), mRNA.	XM_003085525.1	MGI/Jackson Lab	PREDICTED: predicted gene, 17679 (Gm17679), mRNA.	-0.271063	6.57069	-2.07996	0.0520867	0.959479	-3.8506
TC0500000623.mm.2	NM_001024917	N4bp2	NEDD4 binding protein 2	NM_001024917	RefSeq	Mus musculus NEDD4 binding protein 2 (N4bp2), mRNA.	-0.267953	9.03378	-2.07953	0.0521299	0.959479	-3.85104
TC0200002340.mm.2	NM_001025574	Bpifb9b	BPI fold containing family B, member 9B	NM_001025574	RefSeq	Mus musculus BPI fold containing family B, member 9B (Bpifb9b), mRNA.	1.2146	8.57088	2.0794	0.0521429	0.959479	-3.85117
TC0X00003075.mm.2	NM_001077364	Tsc22d3	TSC22 domain family, member 3	NM_001077364	RefSeq	Mus musculus TSC22 domain family, member 3 (Tsc22d3), transcript variant 1, mRNA.	-0.355189	8.79551	-2.07929	0.0521548	0.959479	-3.85129
TC1900000237.mm.2	NM_001033174	Osbp	oxysterol binding protein	NM_001033174	RefSeq	Mus musculus oxysterol binding protein (Osbp), mRNA.	-0.174449	9.66097	-2.07777	0.0523096	0.959479	-3.85286
TC1000000279.mm.2	NM_027168	Hddc2	HD domain containing 2	NM_027168	RefSeq	Mus musculus HD domain containing 2 (Hddc2), mRNA.	-0.261325	6.55435	-2.07769	0.052318	0.959479	-3.85295
TC1800000851.mm.2	NM_001038608	Txnl4a	thioredoxin-like 4A	NM_001038608	RefSeq	Mus musculus thioredoxin-like 4A (Txnl4a), transcript variant 3, mRNA.	0.234484	9.5776	2.07759	0.0523282	0.959479	-3.85305
TC0700002239.mm.2	NM_001105066	Vmn2r34	vomeronasal 2, receptor 34	NM_001105066	RefSeq	Mus musculus vomeronasal 2, receptor 34 (Vmn2r34), mRNA.	-0.330908	6.87211	-2.07623	0.0524669	0.959479	-3.85446
TC0900001811.mm.2	NM_146605	Olfr828	olfactory receptor 828	NM_146605	RefSeq	Mus musculus olfactory receptor 828 (Olfr828), mRNA.	-0.252222	4.92868	-2.07614	0.0524759	0.959479	-3.85455
TC1600001651.mm.2	NM_028756	Slc35a5	solute carrier family 35, member A5	NM_028756	RefSeq	Mus musculus solute carrier family 35, member A5 (Slc35a5), mRNA.	0.583574	9.49008	2.07526	0.0525666	0.959479	-3.85547
TC0900003023.mm.2	NM_153413	Dock3	dedicator of cyto-kinesis 3	NM_153413	RefSeq	Mus musculus dedicator of cyto-kinesis 3 (Dock3), mRNA.	-0.213519	9.24898	-2.07437	0.052658	0.959479	-3.85639
TC1700001209.mm.2	NM_176963	Galm	galactose mutarotase	NM_176963	RefSeq	Mus musculus galactose mutarotase (Galm), mRNA.	0.557782	7.50582	2.07412	0.0526837	0.959479	-3.85665
TC1000000919.mm.2	NM_001163064	AU041133	expressed sequence AU041133	NM_001163064	RefSeq	Mus musculus expressed sequence AU041133 (AU041133), mRNA.	0.362545	7.44322	2.07385	0.0527112	0.959479	-3.85692
TC0400003075.mm.2	NM_027089	Eqtn	equatorin, sperm acrosome associated	NM_027089	RefSeq	Mus musculus equatorin, sperm acrosome associated (Eqtn), transcript variant 1, mRNA.	-0.402794	5.17428	-2.07343	0.0527541	0.959479	-3.85736
TC1700001824.mm.2	NM_001163769	U2af1	U2 small nuclear ribonucleoprotein auxiliary factor (U2AF) 1	NM_001163769	RefSeq	Mus musculus U2 small nuclear ribonucleoprotein auxiliary factor (U2AF) 1 (U2af1), transcript variant 2, mRNA.	-0.183471	8.96175	-2.07343	0.0527544	0.959479	-3.85736
TC0600001293.mm.2	NM_026585	Fam21	family with sequence similarity 21	NM_026585	RefSeq	Mus musculus family with sequence similarity 21 (Fam21), mRNA.	-0.349097	10.7605	-2.07336	0.0527613	0.959479	-3.85743
TC0700002198.mm.2	NM_030742	Vmn1r63	vomeronasal 1 receptor 63	NM_030742	RefSeq	Mus musculus vomeronasal 1 receptor 63 (Vmn1r63), mRNA.	-0.274779	4.79746	-2.07335	0.052762	0.959479	-3.85743
TC7_GL456219_random00000002.mm.2	uc009ver.2	Vmn1r63	vomeronasal 1 receptor 63	uc009ver.2	UCSC Genes	Mus musculus vomeronasal 1 receptor 63 (Vmn1r63), mRNA.	-0.274779	4.79746	-2.07335	0.052762	0.959479	-3.85743
TC0300002372.mm.2	NM_133854	Snapin	SNAP-associated protein	NM_133854	RefSeq	Mus musculus SNAP-associated protein (Snapin), mRNA.	0.200946	10.1702	2.07119	0.0529848	0.960056	-3.85967
TC1300000469.mm.2	NM_001163572	Tmem170b	transmembrane protein 170B	NM_001163572	RefSeq	Mus musculus transmembrane protein 170B (Tmem170b), mRNA.	-0.180101	9.32156	-2.07107	0.052997	0.960056	-3.85979
TC0200005426.mm.2	NM_001141933	Nkain4	Na+/K+ transporting ATPase interacting 4	NM_001141933	RefSeq	Mus musculus Na+/K+ transporting ATPase interacting 4 (Nkain4), transcript variant 2, mRNA.	0.283975	8.61126	2.07077	0.0530283	0.960056	-3.86011
TC0100003401.mm.2	NM_010231	Fmo1	flavin containing monooxygenase 1	NM_010231	RefSeq	Mus musculus flavin containing monooxygenase 1 (Fmo1), mRNA.	0.363851	11.0227	2.07011	0.0530967	0.960056	-3.86079
TC1700001187.mm.2	NM_001197028	Vit	vitrin	NM_001197028	RefSeq	Mus musculus vitrin (Vit), transcript variant 2, mRNA.	0.341162	6.17302	2.07006	0.053102	0.960056	-3.86084
TC0300000579.mm.2	NM_027843	Arl14	ADP-ribosylation factor-like 14	NM_027843	RefSeq	Mus musculus ADP-ribosylation factor-like 14 (Arl14), mRNA.	0.330627	6.14306	2.06888	0.0532238	0.960056	-3.86206
TC0900001713.mm.2	NM_027942	Ddi1	DDI1, DNA-damage inducible 1, homolog 1 (S. cerevisiae)	NM_027942	RefSeq	Mus musculus DDI1, DNA-damage inducible 1, homolog 1 (S. cerevisiae) (Ddi1), mRNA.	-0.253629	6.34019	-2.06887	0.0532253	0.960056	-3.86207
TC0600001070.mm.2	NM_177738	BC048671	cDNA sequence BC048671	NM_177738	RefSeq	Mus musculus cDNA sequence BC048671 (BC048671), mRNA.	-0.264466	6.9741	-2.06795	0.0533209	0.960056	-3.86303
TC0400003576.mm.2	NM_177758	Zscan20	zinc finger and SCAN domains 20	NM_177758	RefSeq	Mus musculus zinc finger and SCAN domains 20 (Zscan20), mRNA.	-0.190751	8.94984	-2.06663	0.0534575	0.960056	-3.86438
TC0900000560.mm.2	NM_007468	Apoa4	apolipoprotein A-IV	NM_007468	RefSeq	Mus musculus apolipoprotein A-IV (Apoa4), mRNA.	-0.241921	8.10293	-2.06591	0.0535333	0.960056	-3.86513
TC1700001147.mm.2	NM_029999	Lbh	limb-bud and heart	NM_029999	RefSeq	Mus musculus limb-bud and heart (Lbh), mRNA.	0.261263	9.1438	2.06535	0.0535911	0.960056	-3.86571
TC1700002790.mm.2	NM_001267808	H2-L	histocompatibility 2, D region locus L	NM_001267808	RefSeq	Mus musculus histocompatibility 2, D region locus L (H2-L), mRNA.	0.433276	8.97157	2.0652	0.0536074	0.960056	-3.86587
TC0X00002265.mm.2	NM_001033372	Gm648	predicted gene 648	NM_001033372	RefSeq	Mus musculus predicted gene 648 (Gm648), mRNA.	-0.402752	5.81445	-2.06404	0.0537286	0.960056	-3.86707
TC1000001497.mm.2	NM_177335	D930020B18Rik	RIKEN cDNA D930020B18 gene	NM_177335	RefSeq	Mus musculus RIKEN cDNA D930020B18 gene (D930020B18Rik), mRNA.	0.330681	5.26867	2.06382	0.0537515	0.960056	-3.86729
TC0900001941.mm.2	NM_001281475	Gm1110	predicted gene 1110	NM_001281475	RefSeq	Mus musculus predicted gene 1110 (Gm1110), mRNA.	-0.298359	5.25757	-2.06371	0.0537631	0.960056	-3.86741
TC1600002009.mm.2	NM_027105	Krtap26-1	keratin associated protein 26-1	NM_027105	RefSeq	Mus musculus keratin associated protein 26-1 (Krtap26-1), mRNA.	-0.217706	7.56199	-2.0631	0.0538267	0.960056	-3.86803
TC0900002397.mm.2	NM_028598	Rec114	REC114 meiotic recombination protein	NM_028598	RefSeq	Mus musculus REC114 meiotic recombination protein (Rec114), mRNA.	-0.353711	9.37167	-2.06294	0.053843	0.960056	-3.86819
TC0200001959.mm.2	NM_001177647	Sirpa	signal-regulatory protein alpha	NM_001177647	RefSeq	Mus musculus signal-regulatory protein alpha (Sirpa), transcript variant 3, mRNA.	0.172236	11.8521	2.06215	0.0539256	0.960056	-3.86901
TC0100000064.mm.2	NM_001198565	Sulf1	sulfatase 1	NM_001198565	RefSeq	Mus musculus sulfatase 1 (Sulf1), transcript variant 1, mRNA.	-0.243727	8.9041	-2.06163	0.0539807	0.960056	-3.86955
TC1500001643.mm.2	NM_010953	Oc90	otoconin 90	NM_010953	RefSeq	Mus musculus otoconin 90 (Oc90), mRNA.	0.223803	6.92761	2.06149	0.0539954	0.960056	-3.86969
TC0200003949.mm.2	NM_207674	Olfr1082	olfactory receptor 1082	NM_207674	RefSeq	Mus musculus olfactory receptor 1082 (Olfr1082), mRNA.	0.228069	5.48784	2.06101	0.0540457	0.960056	-3.87019
TC0100000469.mm.2	NM_030013	Cyp20a1	cytochrome P450, family 20, subfamily a, polypeptide 1	NM_030013	RefSeq	Mus musculus cytochrome P450, family 20, subfamily a, polypeptide 1 (Cyp20a1), transcript variant 1, mRNA.	0.251543	9.08667	2.0608	0.054068	0.960056	-3.87041
TC0700000079.mm.2	NM_001134752	Gm16532	predicted gene, 16532	NM_001134752	RefSeq	Mus musculus predicted gene, 16532 (Gm16532), mRNA.	-0.262983	7.36212	-2.05955	0.0541992	0.960056	-3.87169
TC0800001728.mm.2	NM_025768	Grtp1	GH regulated TBC protein 1	NM_025768	RefSeq	Mus musculus GH regulated TBC protein 1 (Grtp1), mRNA.	0.287946	5.99823	2.05874	0.0542845	0.960056	-3.87253
TC0300002490.mm.2	NM_153513	BC028528	cDNA sequence BC028528	NM_153513	RefSeq	Mus musculus cDNA sequence BC028528 (BC028528), mRNA.	-0.269368	6.96737	-2.05856	0.0543039	0.960056	-3.87272
TC0700001916.mm.2	NM_175166	5430419D17Rik	RIKEN cDNA 5430419D17 gene	NM_175166	RefSeq	Mus musculus RIKEN cDNA 5430419D17 gene (5430419D17Rik), mRNA.	0.823157	7.89445	2.05853	0.0543073	0.960056	-3.87275
TC0500001351.mm.2	NM_001159934	Oas1h	2-5 oligoadenylate synthetase 1H	NM_001159934	RefSeq	Mus musculus 2-5 oligoadenylate synthetase 1H (Oas1h), transcript variant 2, mRNA.	0.188994	5.06543	2.05745	0.054421	0.960056	-3.87386
TC0200005003.mm.2	NM_029983	Sla2	Src-like-adaptor 2	NM_029983	RefSeq	Mus musculus Src-like-adaptor 2 (Sla2), mRNA.	-0.222333	8.55757	-2.05733	0.0544336	0.960056	-3.87398
TC1900000700.mm.2	NM_001025391	Sufu	suppressor of fused homolog (Drosophila)	NM_001025391	RefSeq	Mus musculus suppressor of fused homolog (Drosophila) (Sufu), transcript variant 2, mRNA.	0.234067	8.83303	2.05694	0.0544749	0.960056	-3.87438
TC0500002889.mm.2	ENSMUST00000069263	Gm10047	predicted gene 10047	ENSMUST00000069263	ENSEMBL	predicted gene 10047	-1.78262	6.42753	-2.05614	0.0545604	0.960056	-3.87521
TC0900000136.mm.2	NM_028557	Mbd3l1	methyl-CpG binding domain protein 3-like 1	NM_028557	RefSeq	Mus musculus methyl-CpG binding domain protein 3-like 1 (Mbd3l1), mRNA.	-0.405382	5.07149	-2.05608	0.0545661	0.960056	-3.87527
TC0100003205.mm.2	NM_153171	Rgs13	regulator of G-protein signaling 13	NM_153171	RefSeq	Mus musculus regulator of G-protein signaling 13 (Rgs13), mRNA.	-0.460071	5.90237	-2.05605	0.0545698	0.960056	-3.87531
TC0700002717.mm.2	NM_001164658	Catsperg1	catsper channel auxiliary subunit gamma 1	NM_001164658	RefSeq	Mus musculus catsper channel auxiliary subunit gamma 1 (Catsperg1), mRNA.	-0.225424	8.6188	-2.05492	0.0546899	0.960056	-3.87647
TC0600002024.mm.2	NM_175750	Plxna4	plexin A4	NM_175750	RefSeq	Mus musculus plexin A4 (Plxna4), mRNA.	0.207892	9.19745	2.05463	0.0547208	0.960056	-3.87677
TC1400001407.mm.2	ENSMUST00000112742	Gm3476	predicted gene 3476	ENSMUST00000112742	ENSEMBL	predicted gene 3476 [gene_biotype:protein_coding transcript_biotype:protein_coding]	-0.212833	6.0001	-2.05319	0.0548737	0.960056	-3.87825
TC1300001346.mm.2	NM_001079849	Paip1	polyadenylate binding protein-interacting protein 1	NM_001079849	RefSeq	Mus musculus polyadenylate binding protein-interacting protein 1 (Paip1), transcript variant 2, mRNA.	0.268456	8.33029	2.0529	0.0549043	0.960056	-3.87855
TC1100001748.mm.2	NM_008626	Mrc2	mannose receptor, C type 2	NM_008626	RefSeq	Mus musculus mannose receptor, C type 2 (Mrc2), mRNA.	0.326976	7.61152	2.05285	0.0549105	0.960056	-3.87861
TC0700002820.mm.2	NM_178308	Scgb2b26	secretoglobin, family 2B, member 26	NM_178308	RefSeq	Mus musculus secretoglobin, family 2B, member 26 (Scgb2b26), mRNA.	0.242554	5.11438	2.05237	0.0549617	0.960056	-3.8791
TC0X00000653.mm.2	NM_010340	Gpr50	G-protein-coupled receptor 50	NM_010340	RefSeq	Mus musculus G-protein-coupled receptor 50 (Gpr50), transcript variant 1, mRNA.	0.521711	8.71825	2.05218	0.0549818	0.960056	-3.87929
TC0600000388.mm.2	NM_011539	Tbxas1	thromboxane A synthase 1, platelet	NM_011539	RefSeq	Mus musculus thromboxane A synthase 1, platelet (Tbxas1), mRNA.	0.220063	8.31501	2.05182	0.0550203	0.960056	-3.87967
TC0100002673.mm.2	NM_007735	Col4a4	collagen, type IV, alpha 4	NM_007735	RefSeq	Mus musculus collagen, type IV, alpha 4 (Col4a4), mRNA.	-0.27372	8.00387	-2.05171	0.0550322	0.960056	-3.87978
TC0600001738.mm.2	NM_001289679	Arntl2	aryl hydrocarbon receptor nuclear translocator-like 2	NM_001289679	RefSeq	Mus musculus aryl hydrocarbon receptor nuclear translocator-like 2 (Arntl2), transcript variant 2, mRNA.	-0.339727	6.42628	-2.0517	0.0550328	0.960056	-3.87979
TC1100001012.mm.2	NM_018883	Camkk1	calcium/calmodulin-dependent protein kinase kinase 1, alpha	NM_018883	RefSeq	Mus musculus calcium/calmodulin-dependent protein kinase kinase 1, alpha (Camkk1), mRNA.	-0.214962	8.83093	-2.05092	0.0551159	0.960056	-3.88059
TC0600000014.mm.2	NM_001040611	Peg10	paternally expressed 10	NM_001040611	RefSeq	Mus musculus paternally expressed 10 (Peg10), transcript variant 1, mRNA.	0.227989	8.18614	2.05045	0.0551665	0.960056	-3.88107
TC1500000900.mm.2	NM_198927	Smgc	submandibular gland protein C	NM_198927	RefSeq	Mus musculus submandibular gland protein C (Smgc), mRNA.	-0.284321	5.46274	-2.05005	0.0552093	0.960056	-3.88148
TC0700002582.mm.2	NM_001270494	Gm6902	predicted gene 6902	NM_001270494	RefSeq	Mus musculus predicted gene 6902 (Gm6902), mRNA.	-0.281404	6.08687	-2.04979	0.0552373	0.960056	-3.88175
TC1100004064.mm.2	NM_178035	Fads6	fatty acid desaturase domain family, member 6	NM_178035	RefSeq	Mus musculus fatty acid desaturase domain family, member 6 (Fads6), mRNA.	0.287106	7.98073	2.04871	0.0553533	0.960056	-3.88286
TC1400000281.mm.2	NM_177814	Erc2	ELKS/RAB6-interacting/CAST family member 2	NM_177814	RefSeq	Mus musculus ELKS/RAB6-interacting/CAST family member 2 (Erc2), mRNA.	-0.17293	11.432	-2.04836	0.0553909	0.960056	-3.88322
TC1300002772.mm.2	NM_177622	Zfp595	zinc finger protein 595	NM_177622	RefSeq	Mus musculus zinc finger protein 595 (Zfp595), mRNA.	0.376138	7.00452	2.04829	0.0553985	0.960056	-3.8833
TC1700002815.mm.2	NM_011413	C4a	complement component 4A (Rodgers blood group)	NM_011413	RefSeq	Mus musculus complement component 4A (Rodgers blood group) (C4a), mRNA.	0.254205	8.29888	2.04768	0.0554642	0.960056	-3.88393
TC0300000873.mm.2	ENSMUST00000107276	Gm10972	predicted gene 10972 [Source:MGI Symbol;Acc:MGI:3779183]	ENSMUST00000107276	ENSEMBL	predicted gene 10972 [gene_biotype:protein_coding transcript_biotype:protein_coding]	-0.224056	6.54373	-2.04711	0.0555251	0.960056	-3.88451
TC0X00003231.mm.2	NM_020016	Magea2	melanoma antigen, family A, 2	NM_020016	RefSeq	Mus musculus melanoma antigen, family A, 2 (Magea2), mRNA.	-0.202022	5.88388	-2.04687	0.0555509	0.960056	-3.88475
TC0300001488.mm.2	NM_134160	Mcoln3	mucolipin 3	NM_134160	RefSeq	Mus musculus mucolipin 3 (Mcoln3), mRNA.	0.401791	6.97458	2.04666	0.0555743	0.960056	-3.88498
TC0600000392.mm.2	NM_011226	Rab19	RAB19, member RAS oncogene family	NM_011226	RefSeq	Mus musculus RAB19, member RAS oncogene family (Rab19), mRNA.	-0.226823	6.83468	-2.04658	0.0555826	0.960056	-3.88506
TC0300002977.mm.2	NM_029953	Arhgef38	Rho guanine nucleotide exchange factor (GEF) 38	NM_029953	RefSeq	Mus musculus Rho guanine nucleotide exchange factor (GEF) 38 (Arhgef38), mRNA.	-0.339978	7.52618	-2.04638	0.0556039	0.960056	-3.88526
TC0600000770.mm.2	NM_001161773	4930544G11Rik	RIKEN cDNA 4930544G11 gene	NM_001161773	RefSeq	Mus musculus RIKEN cDNA 4930544G11 gene (4930544G11Rik), mRNA.	0.330964	5.96093	2.04568	0.0556791	0.960056	-3.88598
TC0500000212.mm.2	NM_008713	Nos3	nitric oxide synthase 3, endothelial cell	NM_008713	RefSeq	Mus musculus nitric oxide synthase 3, endothelial cell (Nos3), mRNA.	-0.219253	7.709	-2.04564	0.0556844	0.960056	-3.88603
TC0400001034.mm.2	NM_001177602	Ak4	adenylate kinase 4	NM_001177602	RefSeq	Mus musculus adenylate kinase 4 (Ak4), transcript variant 1, mRNA.	0.209042	8.90077	2.04517	0.055735	0.960056	-3.88651
TC1500000389.mm.2	NM_010930	Nov	nephroblastoma overexpressed gene	NM_010930	RefSeq	Mus musculus nephroblastoma overexpressed gene (Nov), mRNA.	0.638964	9.49259	2.04479	0.0557758	0.960056	-3.88689
TC1100003914.mm.2	NM_172397	Limd2	LIM domain containing 2	NM_172397	RefSeq	Mus musculus LIM domain containing 2 (Limd2), mRNA.	-0.170335	10.6343	-2.04474	0.0557809	0.960056	-3.88694
TC0200005243.mm.2	NM_001033299	Zfp217	zinc finger protein 217	NM_001033299	RefSeq	Mus musculus zinc finger protein 217 (Zfp217), transcript variant 1, mRNA.	0.306807	5.06953	2.04412	0.0558486	0.960056	-3.88759
TC0900002521.mm.2	NM_001025612	Snx22	sorting nexin 22	NM_001025612	RefSeq	Mus musculus sorting nexin 22 (Snx22), mRNA.	0.186631	7.23835	2.04346	0.0559201	0.960056	-3.88826
TC1100001162.mm.2	NM_011707	Vtn	vitronectin	NM_011707	RefSeq	Mus musculus vitronectin (Vtn), mRNA.	0.324118	11.1397	2.0426	0.0560126	0.960056	-3.88914
TC0200005072.mm.2	NM_021464	Ptprt	protein tyrosine phosphatase, receptor type, T	NM_021464	RefSeq	Mus musculus protein tyrosine phosphatase, receptor type, T (Ptprt), transcript variant 4, mRNA.	0.203182	9.73895	2.04214	0.0560636	0.960056	-3.88962
TC0400003390.mm.2	NM_023223	Cdc20	cell division cycle 20	NM_023223	RefSeq	Mus musculus cell division cycle 20 (Cdc20), mRNA.	-0.251196	6.89201	-2.04174	0.0561071	0.960056	-3.89003
TC0300000266.mm.2	NM_001101478	D3Ertd254e	DNA segment, Chr 3, ERATO Doi 254, expressed	NM_001101478	RefSeq	Mus musculus DNA segment, Chr 3, ERATO Doi 254, expressed (D3Ertd254e), mRNA.	-0.276039	8.27904	-2.04039	0.0562541	0.960056	-3.89142
TC1700001464.mm.2	NR_024558	Gm11166	predicted gene 11166	NR_024558	RefSeq	Mus musculus predicted gene 11166 (Gm11166), long non-coding RNA.	-0.606469	6.16676	-2.03933	0.0563692	0.960056	-3.8925
TC0300001014.mm.2	NM_207205	Igsf3	immunoglobulin superfamily, member 3	NM_207205	RefSeq	Mus musculus immunoglobulin superfamily, member 3 (Igsf3), mRNA.	-0.198796	10.1827	-2.03932	0.0563708	0.960056	-3.89252
TC1500000565.mm.2	NM_026960	Gsdmd	gasdermin D	NM_026960	RefSeq	Mus musculus gasdermin D (Gsdmd), mRNA.	-0.193257	7.46763	-2.03919	0.0563846	0.960056	-3.89265
TC1300002596.mm.2	NM_001093759	Trappc13	trafficking protein particle complex 13	NM_001093759	RefSeq	Mus musculus trafficking protein particle complex 13 (Trappc13), transcript variant 2, mRNA.	0.336484	8.18716	2.03872	0.0564356	0.960056	-3.89313
TC0700000362.mm.2	NM_206869	Vmn1r180	vomeronasal 1 receptor 180	NM_206869	RefSeq	Mus musculus vomeronasal 1 receptor 180 (Vmn1r180), mRNA.	-0.296479	5.61358	-2.0384	0.0564711	0.960056	-3.89346
TC0400003269.mm.2	NM_001199090	4930522H14Rik	RIKEN cDNA 4930522H14 gene	NM_001199090	RefSeq	Mus musculus RIKEN cDNA 4930522H14 gene (4930522H14Rik), transcript variant 2, mRNA.	-0.262021	5.76644	-2.03819	0.056494	0.960056	-3.89368
TC1800001453.mm.2	NM_016792	Txnl1	thioredoxin-like 1	NM_016792	RefSeq	Mus musculus thioredoxin-like 1 (Txnl1), mRNA.	0.269591	10.1297	2.03727	0.0565949	0.960056	-3.89462
TC0400003742.mm.2	NM_207237	Man1c1	mannosidase, alpha, class 1C, member 1	NM_207237	RefSeq	Mus musculus mannosidase, alpha, class 1C, member 1 (Man1c1), mRNA.	0.285031	8.75156	2.03679	0.0566471	0.960056	-3.89511
TC0900003339.mm.2	NM_023483	1110032A03Rik	RIKEN cDNA 1110032A03 gene	NM_023483	RefSeq	Mus musculus RIKEN cDNA 1110032A03 gene (1110032A03Rik), transcript variant 1, mRNA.	0.338007	10.1929	2.03671	0.0566564	0.960056	-3.8952
TC1400000853.mm.2	NM_183175	C1qtnf9	C1q and tumor necrosis factor related protein 9	NM_183175	RefSeq	Mus musculus C1q and tumor necrosis factor related protein 9 (C1qtnf9), mRNA.	-0.208199	7.96586	-2.0367	0.0566574	0.960056	-3.89521
TC0200001524.mm.2	NM_001077514	Slc1a2	solute carrier family 1 (glial high affinity glutamate transporter), member 2	NM_001077514	RefSeq	Mus musculus solute carrier family 1 (glial high affinity glutamate transporter), member 2 (Slc1a2), transcript variant 1, mRNA.	0.228673	11.9129	2.03653	0.0566754	0.960056	-3.89537
TC1300000470.mm.2	NM_001145878	Gm5082	predicted gene 5082	NM_001145878	RefSeq	Mus musculus predicted gene 5082 (Gm5082), transcript variant 2, mRNA.	-0.219051	8.17889	-2.03618	0.0567144	0.960056	-3.89574
TC0500002985.mm.2	NM_001163538	Pgam5	phosphoglycerate mutase family member 5	NM_001163538	RefSeq	Mus musculus phosphoglycerate mutase family member 5 (Pgam5), transcript variant 1, mRNA.	-0.209736	8.87776	-2.0358	0.0567555	0.960056	-3.89612
TC0300000959.mm.2	NM_001271628	Gja5	gap junction protein, alpha 5	NM_001271628	RefSeq	Mus musculus gap junction protein, alpha 5 (Gja5), transcript variant 1, mRNA.	-0.21197	7.23961	-2.03502	0.0568416	0.960056	-3.89693
TC0600002975.mm.2	NM_009662	Alox5	arachidonate 5-lipoxygenase	NM_009662	RefSeq	Mus musculus arachidonate 5-lipoxygenase (Alox5), mRNA.	-0.181356	7.73178	-2.0347	0.0568772	0.960056	-3.89726
TC1700000642.mm.2	NM_019873	Fkbpl	FK506 binding protein-like	NM_019873	RefSeq	Mus musculus FK506 binding protein-like (Fkbpl), mRNA.	-0.211956	7.15869	-2.03441	0.0569085	0.960056	-3.89755
TC1400001785.mm.2	NM_027464	Fam213a	family with sequence similarity 213, member A	NM_027464	RefSeq	Mus musculus family with sequence similarity 213, member A (Fam213a), transcript variant 7, mRNA.	0.232024	10.4192	2.03415	0.0569371	0.960056	-3.89782
TC0300000778.mm.2	NM_001253738	Tpm3	tropomyosin 3, gamma	NM_001253738	RefSeq	Mus musculus tropomyosin 3, gamma (Tpm3), transcript variant Tpm3.1, mRNA.	-0.197957	10.4127	-2.03405	0.0569481	0.960056	-3.89792
TC1500000617.mm.2	NM_001163621	Apol6	apolipoprotein L 6	NM_001163621	RefSeq	Mus musculus apolipoprotein L 6 (Apol6), transcript variant 2, mRNA.	-0.201982	8.41285	-2.03367	0.0569902	0.960056	-3.89831
TC0200002155.mm.2	NM_025490	Scp2d1	SCP2 sterol-binding domain containing 1	NM_025490	RefSeq	Mus musculus SCP2 sterol-binding domain containing 1 (Scp2d1), mRNA.	-0.204227	5.69008	-2.03338	0.0570228	0.960056	-3.89861
TC1400002785.mm.2	ENSMUST00000178728	Gm3005	predicted gene 3005 [Source:MGI Symbol;Acc:MGI:3781183]	ENSMUST00000178728	ENSEMBL	predicted gene 3005 [gene_biotype:protein_coding transcript_biotype:protein_coding]	0.260497	8.91192	2.03333	0.0570281	0.960056	-3.89866
TC0700004656.mm.2	NM_026523	Nmb	neuromedin B	NM_026523	RefSeq	Mus musculus neuromedin B (Nmb), transcript variant 2, mRNA.	0.224193	9.83438	2.03326	0.0570355	0.960056	-3.89873
TC0X00000808.mm.2	NM_007868	Dmd	dystrophin, muscular dystrophy	NM_007868	RefSeq	Mus musculus dystrophin, muscular dystrophy (Dmd), transcript variant 1, mRNA.	-0.244455	7.97298	-2.03268	0.0571	0.960056	-3.89933
TC1700001635.mm.2	NM_001099664	Npw	neuropeptide W	NM_001099664	RefSeq	Mus musculus neuropeptide W (Npw), mRNA.	-0.242146	8.45266	-2.03169	0.0572096	0.960056	-3.90034
TC1500001531.mm.2	NM_001136077	Enpp2	ectonucleotide pyrophosphatase/phosphodiesterase 2	NM_001136077	RefSeq	Mus musculus ectonucleotide pyrophosphatase/phosphodiesterase 2 (Enpp2), transcript variant 1, mRNA.	0.20815	9.46819	2.03168	0.0572101	0.960056	-3.90035
TC1900000225.mm.2	NM_027209	Ms4a6b	membrane-spanning 4-domains, subfamily A, member 6B	NM_027209	RefSeq	Mus musculus membrane-spanning 4-domains, subfamily A, member 6B (Ms4a6b), mRNA.	0.429965	6.58726	2.03149	0.0572313	0.960056	-3.90055
TC0100000933.mm.2	NM_001271884	Ano7	anoctamin 7	NM_001271884	RefSeq	Mus musculus anoctamin 7 (Ano7), transcript variant 2, mRNA.	0.273739	7.07343	2.03054	0.0573365	0.960056	-3.90152
TC0100003719.mm.2	NM_001033547	Ccdc185	coiled-coil domain containing 185	NM_001033547	RefSeq	Mus musculus coiled-coil domain containing 185 (Ccdc185), mRNA.	0.226914	6.98101	2.0304	0.0573527	0.960056	-3.90167
TC0800003230.mm.2	NM_001166645	Zfp882	zinc finger protein 882	NM_001166645	RefSeq	Mus musculus zinc finger protein 882 (Zfp882), mRNA.	-0.174691	8.58205	-2.03023	0.0573709	0.960056	-3.90184
TC1700001614.mm.2	NM_027008	Kctd5	potassium channel tetramerisation domain containing 5	NM_027008	RefSeq	Mus musculus potassium channel tetramerisation domain containing 5 (Kctd5), mRNA.	0.267505	7.45381	2.03011	0.0573849	0.960056	-3.90197
TC0400000660.mm.2	NM_001015681	E130308A19Rik	RIKEN cDNA E130308A19 gene	NM_001015681	RefSeq	Mus musculus RIKEN cDNA E130308A19 gene (E130308A19Rik), transcript variant 2, mRNA.	-0.288508	8.52422	-2.03004	0.0573925	0.960056	-3.90204
TC1000001145.mm.2	NM_053072	Fgd6	FYVE, RhoGEF and PH domain containing 6	NM_053072	RefSeq	Mus musculus FYVE, RhoGEF and PH domain containing 6 (Fgd6), mRNA.	0.246412	8.12625	2.02996	0.0574007	0.960056	-3.90211
TC0X00001338.mm.2	NM_011123	Plp1	proteolipid protein (myelin) 1	NM_011123	RefSeq	Mus musculus proteolipid protein (myelin) 1 (Plp1), transcript variant 1, mRNA.	0.277101	11.6028	2.02924	0.0574812	0.960056	-3.90285
TC0800001116.mm.2	NM_024191	Arl2bp	ADP-ribosylation factor-like 2 binding protein	NM_024191	RefSeq	Mus musculus ADP-ribosylation factor-like 2 binding protein (Arl2bp), transcript variant 1, mRNA.	0.196377	10.4979	2.02906	0.0575009	0.960056	-3.90304
TC0200002442.mm.2	NM_027975	Fam83d	family with sequence similarity 83, member D	NM_027975	RefSeq	Mus musculus family with sequence similarity 83, member D (Fam83d), mRNA.	-0.484905	6.65219	-2.02889	0.0575205	0.960056	-3.90322
TC0400000659.mm.2	NM_024255	Hsdl2	hydroxysteroid dehydrogenase like 2	NM_024255	RefSeq	Mus musculus hydroxysteroid dehydrogenase like 2 (Hsdl2), transcript variant 1, mRNA.	0.238596	9.81332	2.02868	0.0575429	0.960056	-3.90342
TC1900000386.mm.2	NM_177034	Apba1	amyloid beta (A4) precursor protein binding, family A, member 1	NM_177034	RefSeq	Mus musculus amyloid beta (A4) precursor protein binding, family A, member 1 (Apba1), mRNA.	0.270047	9.96413	2.02828	0.0575879	0.960056	-3.90384
TC0800000039.mm.2	NM_145591	Zfp958	zinc finger protein 958	NM_145591	RefSeq	Mus musculus zinc finger protein 958 (Zfp958), mRNA.	-0.254313	8.77946	-2.02758	0.0576658	0.960056	-3.90455
TC0500002680.mm.2	NM_145561	Tmprss11d	transmembrane protease, serine 11d	NM_145561	RefSeq	Mus musculus transmembrane protease, serine 11d (Tmprss11d), mRNA.	-0.279315	5.74616	-2.02717	0.0577115	0.960056	-3.90497
TC0300002957.mm.2	NM_027816	Cyp2u1	cytochrome P450, family 2, subfamily u, polypeptide 1	NM_027816	RefSeq	Mus musculus cytochrome P450, family 2, subfamily u, polypeptide 1 (Cyp2u1), mRNA.	0.221766	10.2448	2.02689	0.0577428	0.960056	-3.90526
TC0700000788.mm.2	NM_020268	Klk1b27	kallikrein 1-related peptidase b27	NM_020268	RefSeq	Mus musculus kallikrein 1-related peptidase b27 (Klk1b27), mRNA.	-0.259286	6.55827	-2.02619	0.0578214	0.960056	-3.90598
TC1400002334.mm.2	NM_001271407	Sorbs3	sorbin and SH3 domain containing 3	NM_001271407	RefSeq	Mus musculus sorbin and SH3 domain containing 3 (Sorbs3), transcript variant 2, mRNA.	0.267982	8.89722	2.02534	0.0579162	0.960056	-3.90685
TC0600001741.mm.2	NM_025620	Rep15	RAB15 effector protein	NM_025620	RefSeq	Mus musculus RAB15 effector protein (Rep15), mRNA.	-0.237423	8.66541	-2.02525	0.0579262	0.960056	-3.90694
TC1300001777.mm.2	NM_001164117	Serpinb6a	serine (or cysteine) peptidase inhibitor, clade B, member 6a	NM_001164117	RefSeq	Mus musculus serine (or cysteine) peptidase inhibitor, clade B, member 6a (Serpinb6a), transcript variant 1, mRNA.	0.217834	7.73939	2.02477	0.0579796	0.960056	-3.90743
TC1200001262.mm.2	NM_007421	Adssl1	adenylosuccinate synthetase like 1	NM_007421	RefSeq	Mus musculus adenylosuccinate synthetase like 1 (Adssl1), mRNA.	0.203934	8.47275	2.02475	0.0579826	0.960056	-3.90745
TC0400004196.mm.2	NM_175438	Aldh4a1	aldehyde dehydrogenase 4 family, member A1	NM_175438	RefSeq	Mus musculus aldehyde dehydrogenase 4 family, member A1 (Aldh4a1), mRNA.	0.325286	7.21767	2.02454	0.0580061	0.960056	-3.90767
TC0700003040.mm.2	NM_011316	Saa4	serum amyloid A 4	NM_011316	RefSeq	Mus musculus serum amyloid A 4 (Saa4), mRNA.	-0.385631	5.49847	-2.02239	0.058247	0.960056	-3.90986
TC1000001189.mm.2	NM_001190451	Dcn	decorin	NM_001190451	RefSeq	Mus musculus decorin (Dcn), transcript variant 1, mRNA.	0.53171	10.7866	2.02176	0.0583176	0.960056	-3.91051
TC0200002363.mm.2	NM_025735	Map1lc3a	microtubule-associated protein 1 light chain 3 alpha	NM_025735	RefSeq	Mus musculus microtubule-associated protein 1 light chain 3 alpha (Map1lc3a), transcript variant 1, mRNA.	0.239358	9.54172	2.02097	0.058407	0.960056	-3.91132
TC0X00003420.mm.2	NM_013840	Uxt	ubiquitously expressed transcript	NM_013840	RefSeq	Mus musculus ubiquitously expressed transcript (Uxt), mRNA.	0.211217	9.18786	2.0202	0.0584943	0.960056	-3.91211
TC0400003917.mm.2	NM_010329	Pdpn	podoplanin	NM_010329	RefSeq	Mus musculus podoplanin (Pdpn), transcript variant 1, mRNA.	0.267053	9.35388	2.02012	0.0585027	0.960056	-3.91218
TC1000002487.mm.2	NM_001003949	Tmem259	transmembrane protein 259	NM_001003949	RefSeq	Mus musculus transmembrane protein 259 (Tmem259), mRNA.	0.188224	11.3884	2.01987	0.0585316	0.960056	-3.91244
TC0400004203.mm.2	ENSMUST00000132166	Gm13150	predicted gene 13150 [Source:MGI Symbol;Acc:MGI:3651739]	ENSMUST00000132166	ENSEMBL	predicted gene 13150 [gene_biotype:protein_coding transcript_biotype:processed_transcript]	-0.226175	7.8701	-2.01956	0.0585665	0.960056	-3.91276
TC0100000923.mm.2	NM_001104529	Gpr35	G protein-coupled receptor 35	NM_001104529	RefSeq	Mus musculus G protein-coupled receptor 35 (Gpr35), transcript variant 2, mRNA.	0.284053	6.15301	2.01827	0.0587119	0.960056	-3.91407
TC0800002870.mm.2	NM_025458	Tmed6	transmembrane emp24 protein transport domain containing 6	NM_025458	RefSeq	Mus musculus transmembrane emp24 protein transport domain containing 6 (Tmed6), mRNA.	0.333735	5.97303	2.01811	0.0587303	0.960056	-3.91424
TC1100003165.mm.2	NM_146921	Olfr1	olfactory receptor 1	NM_146921	RefSeq	Mus musculus olfactory receptor 1 (Olfr1), mRNA.	-0.205048	7.8864	-2.01776	0.0587705	0.960056	-3.9146
TC0900001673.mm.2	NM_009914	Ccr3	chemokine (C-C motif) receptor 3	NM_009914	RefSeq	Mus musculus chemokine (C-C motif) receptor 3 (Ccr3), mRNA.	-0.362937	5.84017	-2.01768	0.0587786	0.960056	-3.91467
TC0X00003416.mm.2	NM_001081565	Ssxb8	synovial sarcoma, X member B, breakpoint 8	NM_001081565	RefSeq	Mus musculus synovial sarcoma, X member B, breakpoint 8 (Ssxb8), mRNA.	-0.372651	6.26567	-2.01727	0.0588257	0.960056	-3.9151
TC1500001723.mm.2	NM_001033229	Cyp11b1	cytochrome P450, family 11, subfamily b, polypeptide 1	NM_001033229	RefSeq	Mus musculus cytochrome P450, family 11, subfamily b, polypeptide 1 (Cyp11b1), mRNA.	-0.201246	6.68633	-2.01643	0.058921	0.960056	-3.91595
TC1600001441.mm.2	NM_001284375	Atp13a5	ATPase type 13A5	NM_001284375	RefSeq	Mus musculus ATPase type 13A5 (Atp13a5), transcript variant 2, mRNA.	0.300889	7.04767	2.01615	0.0589525	0.960056	-3.91624
TC1100000917.mm.2	NM_026991	Sat2	spermidine/spermine N1-acetyl transferase 2	NM_026991	RefSeq	Mus musculus spermidine/spermine N1-acetyl transferase 2 (Sat2), mRNA.	0.239471	9.7463	2.01586	0.0589857	0.960056	-3.91654
TC0900002072.mm.2	NM_207665	Olfr1537	olfactory receptor 1537	NM_207665	RefSeq	Mus musculus olfactory receptor 1537 (Olfr1537), mRNA.	0.286074	5.86134	2.01572	0.059002	0.960056	-3.91668
TC0300003020.mm.2	NM_175224	Metap1	methionyl aminopeptidase 1	NM_175224	RefSeq	Mus musculus methionyl aminopeptidase 1 (Metap1), mRNA.	0.247769	8.46863	2.01569	0.0590057	0.960056	-3.91671
TC1200002060.mm.2	ENSMUST00000164935	Gm17673	predicted gene, 17673 [Source:MGI Symbol;Acc:MGI:4937307]	ENSMUST00000164935	ENSEMBL	predicted gene, 17673 [gene_biotype:protein_coding transcript_biotype:protein_coding]	-0.261657	5.84349	-2.01568	0.0590065	0.960056	-3.91672
TC0200001645.mm.2	NM_146381	Olfr1284	olfactory receptor 1284	NM_146381	RefSeq	Mus musculus olfactory receptor 1284 (Olfr1284), mRNA.	-0.352381	5.13274	-2.01528	0.0590514	0.960056	-3.91713
TC0500001021.mm.2	NM_016779	Dmp1	dentin matrix protein 1	NM_016779	RefSeq	Mus musculus dentin matrix protein 1 (Dmp1), mRNA.	-0.274244	7.89859	-2.01483	0.0591026	0.960056	-3.91758
TC0300003087.mm.2	NM_010516	Cyr61	cysteine rich protein 61	NM_010516	RefSeq	Mus musculus cysteine rich protein 61 (Cyr61), mRNA.	-0.309354	8.16436	-2.01451	0.0591392	0.960056	-3.91791
TC1100003665.mm.2	NM_146028	Stac2	SH3 and cysteine rich domain 2	NM_146028	RefSeq	Mus musculus SH3 and cysteine rich domain 2 (Stac2), mRNA.	-0.204015	8.59323	-2.01441	0.0591511	0.960056	-3.91802
TC0100002813.mm.2	NM_001011525	Olfr1415	olfactory receptor 1415	NM_001011525	RefSeq	Mus musculus olfactory receptor 1415 (Olfr1415), mRNA.	-0.196478	7.77458	-2.01414	0.0591813	0.960056	-3.91829
TC0300002401.mm.2	NM_025984	Lce1a1	late cornified envelope 1A1	NM_025984	RefSeq	Mus musculus late cornified envelope 1A1 (Lce1a1), mRNA.	-0.271898	6.81549	-2.01352	0.0592528	0.960056	-3.91893
TC0900003087.mm.2	NM_177703	Fbxw19	F-box and WD-40 domain protein 19	NM_177703	RefSeq	Mus musculus F-box and WD-40 domain protein 19 (Fbxw19), mRNA.	-0.317657	5.05279	-2.01343	0.0592629	0.960056	-3.91902
TC1600001976.mm.2	NM_011782	Adamts5	a disintegrin-like and metallopeptidase (reprolysin type) with thrombospondin type 1 motif, 5 (aggrecanase-2)	NM_011782	RefSeq	Mus musculus a disintegrin-like and metallopeptidase (reprolysin type) with thrombospondin type 1 motif, 5 (aggrecanase-2) (Adamts5), mRNA.	-0.356899	7.53187	-2.01327	0.0592812	0.960056	-3.91918
TC1100001265.mm.2	NM_007969	Wfdc18	WAP four-disulfide core domain 18	NM_007969	RefSeq	Mus musculus WAP four-disulfide core domain 18 (Wfdc18), mRNA.	0.451896	7.28365	2.01207	0.0594188	0.960056	-3.92041
TC0800002154.mm.2	NM_207213	Snx25	sorting nexin 25	NM_207213	RefSeq	Mus musculus sorting nexin 25 (Snx25), mRNA.	-0.20129	8.28948	-2.01174	0.0594557	0.960056	-3.92074
TC1000002418.mm.2	NM_001109991	Col18a1	collagen, type XVIII, alpha 1	NM_001109991	RefSeq	Mus musculus collagen, type XVIII, alpha 1 (Col18a1), transcript variant 1, mRNA.	0.351391	7.09756	2.01167	0.0594639	0.960056	-3.92081
TC0700001000.mm.2	NM_001033877	Adamts17	a disintegrin-like and metallopeptidase (reprolysin type) with thrombospondin type 1 motif, 17	NM_001033877	RefSeq	Mus musculus a disintegrin-like and metallopeptidase (reprolysin type) with thrombospondin type 1 motif, 17 (Adamts17), mRNA.	-0.257947	6.67119	-2.01107	0.059533	0.960056	-3.92142
TC0400004210.mm.2	NM_001134676	Mup8	major urinary protein 8	NM_001134676	RefSeq	Mus musculus major urinary protein 8 (Mup8), mRNA.	-0.237775	5.06624	-2.01067	0.0595792	0.960056	-3.92184
TC0900001400.mm.2	NM_016802	Rhoa	ras homolog gene family, member A	NM_016802	RefSeq	Mus musculus ras homolog gene family, member A (Rhoa), transcript variant 1, mRNA.	0.197872	10.2197	2.01049	0.0595992	0.960056	-3.92201
TC0500002681.mm.2	NM_001033233	Tmprss11a	transmembrane protease, serine 11a	NM_001033233	RefSeq	Mus musculus transmembrane protease, serine 11a (Tmprss11a), mRNA.	-0.207089	6.54404	-2.01043	0.0596065	0.960056	-3.92208
TC1100000571.mm.2	NM_028398	Phykpl	5-phosphohydroxy-L-lysine phospholyase	NM_028398	RefSeq	Mus musculus 5-phosphohydroxy-L-lysine phospholyase (Phykpl), mRNA.	-0.163469	7.89547	-2.01031	0.0596198	0.960056	-3.9222
TC1300000522.mm.2	NM_153789	Mylip	myosin regulatory light chain interacting protein	NM_153789	RefSeq	Mus musculus myosin regulatory light chain interacting protein (Mylip), mRNA.	0.24925	10.5788	2.0096	0.0597019	0.960056	-3.92292
TC1500001395.mm.2	NM_001170866	Ncald	neurocalcin delta	NM_001170866	RefSeq	Mus musculus neurocalcin delta (Ncald), transcript variant 2, mRNA.	0.212538	9.69541	2.00916	0.0597522	0.960056	-3.92337
TC1200001926.mm.2	ENSMUST00000110441	Gm11042	predicted gene 11042 [Source:MGI Symbol;Acc:MGI:3779266]	ENSMUST00000110441	ENSEMBL	predicted gene 11042 [gene_biotype:protein_coding transcript_biotype:protein_coding]	-0.264924	9.39163	-2.00911	0.0597583	0.960056	-3.92342
TC1900001023.mm.2	NM_001177360	Gpr137	G protein-coupled receptor 137	NM_001177360	RefSeq	Mus musculus G protein-coupled receptor 137 (Gpr137), transcript variant 2, mRNA.	0.1871	10.9129	2.00881	0.0597925	0.960056	-3.92373
TC0400000304.mm.2	NM_001007589	Akirin2	akirin 2	NM_001007589	RefSeq	Mus musculus akirin 2 (Akirin2), mRNA.	-0.181016	9.30169	-2.00833	0.0598478	0.960056	-3.92422
TC0700000806.mm.2	NM_001205070	Josd2	Josephin domain containing 2	NM_001205070	RefSeq	Mus musculus Josephin domain containing 2 (Josd2), transcript variant 1, mRNA.	0.214185	9.68679	2.00829	0.0598524	0.960056	-3.92426
TC1900001418.mm.2	NM_009890	Ch25h	cholesterol 25-hydroxylase	NM_009890	RefSeq	Mus musculus cholesterol 25-hydroxylase (Ch25h), mRNA.	-0.283776	6.74957	-2.00744	0.0599502	0.960056	-3.92512
TC0900001561.mm.2	NM_001164789	Eomes	eomesodermin homolog (Xenopus laevis)	NM_001164789	RefSeq	Mus musculus eomesodermin homolog (Xenopus laevis) (Eomes), transcript variant 2, mRNA.	0.234678	11.2641	2.00743	0.0599514	0.960056	-3.92513
TC1500000983.mm.2	NM_153518	Ccdc65	coiled-coil domain containing 65	NM_153518	RefSeq	Mus musculus coiled-coil domain containing 65 (Ccdc65), mRNA.	-0.221117	7.53472	-2.00696	0.0600057	0.960056	-3.92561
TC1200001398.mm.2	NM_001038660	Slc7a15	solute carrier family 7 (cationic amino acid transporter, y+ system), member 15	NM_001038660	RefSeq	Mus musculus solute carrier family 7 (cationic amino acid transporter, y+ system), member 15 (Slc7a15), transcript variant 1, mRNA.	-0.239545	5.95773	-2.00696	0.0600063	0.960056	-3.92562
TC1000000015.mm.2	NM_001170785	Mthfd1l	methylenetetrahydrofolate dehydrogenase (NADP+ dependent) 1-like	NM_001170785	RefSeq	Mus musculus methylenetetrahydrofolate dehydrogenase (NADP+ dependent) 1-like (Mthfd1l), transcript variant 1, mRNA.	-0.21306	8.10879	-2.00691	0.0600125	0.960056	-3.92567
TC0200005377.mm.2	ENSMUST00000081529	C330013J21Rik	RIKEN cDNA C330013J21 gene	ENSMUST00000081529	ENSEMBL	RIKEN cDNA C330013J21 gene [gene_biotype:protein_coding transcript_biotype:protein_coding]	0.225501	7.68886	2.00682	0.0600225	0.960056	-3.92576
TC0100003871.mm.2	NM_001164525	Tstd1	thiosulfate sulfurtransferase (rhodanese)-like domain containing 1	NM_001164525	RefSeq	Mus musculus thiosulfate sulfurtransferase (rhodanese)-like domain containing 1 (Tstd1), mRNA.	0.418316	9.02216	2.00668	0.0600385	0.960056	-3.9259
TC0100003477.mm.2	ENSMUST00000053686	Uck2	uridine-cytidine kinase 2	ENSMUST00000053686	ENSEMBL	uridine-cytidine kinase 2 [gene_biotype:protein_coding transcript_biotype:protein_coding]	0.230689	10.0437	2.00628	0.0600852	0.960056	-3.92631
TC0700000212.mm.2	NM_145709	Obox5	oocyte specific homeobox 5	NM_145709	RefSeq	Mus musculus oocyte specific homeobox 5 (Obox5), mRNA.	-0.254493	5.75739	-2.006	0.0601171	0.960056	-3.92659
TC0700003015.mm.2	NM_001271993	Fut2	fucosyltransferase 2	NM_001271993	RefSeq	Mus musculus fucosyltransferase 2 (Fut2), transcript variant 1, mRNA.	-0.244582	5.87715	-2.00544	0.0601826	0.960056	-3.92717
TC1500000775.mm.2	NM_007546	Bik	BCL2-interacting killer	NM_007546	RefSeq	Mus musculus BCL2-interacting killer (Bik), mRNA.	-0.217894	8.5093	-2.00529	0.0601994	0.960056	-3.92732
TC1100002699.mm.2	NM_175255	Sec24a	Sec24 related gene family, member A (S. cerevisiae)	NM_175255	RefSeq	Mus musculus Sec24 related gene family, member A (S. cerevisiae) (Sec24a), transcript variant 1, mRNA.	-0.23533	9.51413	-2.00485	0.06025	0.960064	-3.92776
TC1700000832.mm.2	NM_133776	Adgrf1	adhesion G protein-coupled receptor F1	NM_133776	RefSeq	Mus musculus adhesion G protein-coupled receptor F1 (Adgrf1), mRNA.	-0.222205	6.45558	-2.0045	0.0602908	0.960064	-3.92812
TC0200002328.mm.2	NM_199303	Bpifb6	BPI fold containing family B, member 6	NM_199303	RefSeq	Mus musculus BPI fold containing family B, member 6 (Bpifb6), mRNA.	1.03101	8.43645	2.00364	0.0603914	0.960942	-3.929
TC1800000331.mm.2	NM_001271544	Slc4a9	solute carrier family 4, sodium bicarbonate cotransporter, member 9	NM_001271544	RefSeq	Mus musculus solute carrier family 4, sodium bicarbonate cotransporter, member 9 (Slc4a9), transcript variant 1, mRNA.	-0.243728	6.08682	-2.00324	0.0604374	0.96095	-3.9294
TC0500003448.mm.2	NM_028753	Pop7	processing of precursor 7, ribonuclease P family, (S. cerevisiae)	NM_028753	RefSeq	Mus musculus processing of precursor 7, ribonuclease P family, (S. cerevisiae) (Pop7), mRNA.	-0.230789	9.37907	-2.00179	0.0606067	0.962255	-3.93088
TC0700003559.mm.2	NM_017462	Polg	polymerase (DNA directed), gamma	NM_017462	RefSeq	Mus musculus polymerase (DNA directed), gamma (Polg), mRNA.	-0.157497	8.56894	-2.00127	0.060667	0.962255	-3.93141
TC0800000817.mm.2	NM_197944	Hsh2d	hematopoietic SH2 domain containing	NM_197944	RefSeq	Mus musculus hematopoietic SH2 domain containing (Hsh2d), mRNA.	-0.235108	8.00239	-2.0011	0.0606868	0.962255	-3.93158
TC0600002139.mm.2	NM_026317	Prss37	protease, serine 37	NM_026317	RefSeq	Mus musculus protease, serine 37 (Prss37), mRNA.	-0.328526	6.52459	-2.00097	0.0607016	0.962255	-3.93171
TC0900000151.mm.2	NM_146905	Olfr851	olfactory receptor 851	NM_146905	RefSeq	Mus musculus olfactory receptor 851 (Olfr851), mRNA.	-0.24128	4.94156	-2.00007	0.0608072	0.962627	-3.93263
TC1700000526.mm.2	NM_177465	Umodl1	uromodulin-like 1	NM_177465	RefSeq	Mus musculus uromodulin-like 1 (Umodl1), mRNA.	0.528801	7.44418	1.99994	0.0608218	0.962627	-3.93276
TC1700002817.mm.2	NM_013484	C2	complement component 2 (within H-2S)	NM_013484	RefSeq	Mus musculus complement component 2 (within H-2S) (C2), mRNA.	-0.416185	7.26612	-1.99931	0.060896	0.962627	-3.9334
TC1000000789.mm.2	NM_173751	Ilvbl	ilvB (bacterial acetolactate synthase)-like	NM_173751	RefSeq	Mus musculus ilvB (bacterial acetolactate synthase)-like (Ilvbl), mRNA.	0.193774	8.35274	1.99815	0.0610315	0.962627	-3.93458
TC1900000717.mm.2	NM_177342	Taf5	TAF5 RNA polymerase II, TATA box binding protein (TBP)-associated factor	NM_177342	RefSeq	Mus musculus TAF5 RNA polymerase II, TATA box binding protein (TBP)-associated factor (Taf5), mRNA.	-0.247422	8.89473	-1.99677	0.0611944	0.962627	-3.93599
TC0100003583.mm.2	NM_146763	Olfr1406	olfactory receptor 1406	NM_146763	RefSeq	Mus musculus olfactory receptor 1406 (Olfr1406), mRNA.	0.317264	5.03625	1.99672	0.0611998	0.962627	-3.93603
TC0100002488.mm.2	NM_001122738	Kansl1l	KAT8 regulatory NSL complex subunit 1-like	NM_001122738	RefSeq	Mus musculus KAT8 regulatory NSL complex subunit 1-like (Kansl1l), transcript variant 1, mRNA.	0.600976	10.8765	1.996	0.0612843	0.962627	-3.93676
TC0800001803.mm.2	NM_183036	Defb38	defensin beta 38	NM_183036	RefSeq	Mus musculus defensin beta 38 (Defb38), mRNA.	-0.393582	4.9231	-1.99459	0.0614506	0.962627	-3.9382
TC0100001950.mm.2	NM_145692	Ppp1r42	protein phosphatase 1, regulatory subunit 42	NM_145692	RefSeq	Mus musculus protein phosphatase 1, regulatory subunit 42 (Ppp1r42), transcript variant 2, mRNA.	0.379549	4.5228	1.99446	0.0614667	0.962627	-3.93834
TC0400004035.mm.2	NM_008441	Kif1b	kinesin family member 1B	NM_008441	RefSeq	Mus musculus kinesin family member 1B (Kif1b), transcript variant 1, mRNA.	0.250244	9.25899	1.99441	0.0614722	0.962627	-3.93838
TC1100002861.mm.2	NM_183139	Pld6	phospholipase D family, member 6	NM_183139	RefSeq	Mus musculus phospholipase D family, member 6 (Pld6), transcript variant 2, mRNA.	-0.250995	8.83919	-1.99437	0.0614773	0.962627	-3.93843
TC0900002894.mm.2	NM_138756	Slc25a36	solute carrier family 25, member 36	NM_138756	RefSeq	Mus musculus solute carrier family 25, member 36 (Slc25a36), mRNA.	-0.178666	9.01456	-1.9943	0.0614857	0.962627	-3.9385
TC0200003590.mm.2	NM_001159636	Wdsub1	WD repeat, SAM and U-box domain containing 1	NM_001159636	RefSeq	Mus musculus WD repeat, SAM and U-box domain containing 1 (Wdsub1), transcript variant 2, mRNA.	0.289189	8.80555	1.99384	0.061539	0.962627	-3.93896
TC0300001249.mm.2	NM_153422	Pde5a	phosphodiesterase 5A, cGMP-specific	NM_153422	RefSeq	Mus musculus phosphodiesterase 5A, cGMP-specific (Pde5a), mRNA.	0.237652	9.12604	1.99339	0.0615924	0.962627	-3.93942
TC0300001232.mm.2	NM_028044	Cnn3	calponin 3, acidic	NM_028044	RefSeq	Mus musculus calponin 3, acidic (Cnn3), mRNA.	0.288977	10.0165	1.99319	0.0616165	0.962627	-3.93962
TC0200003643.mm.2	NM_001267846	Fign	fidgetin	NM_001267846	RefSeq	Mus musculus fidgetin (Fign), transcript variant 2, mRNA.	0.39145	8.68091	1.99298	0.0616415	0.962627	-3.93984
TC0100002743.mm.2	NM_010341	Nmur1	neuromedin U receptor 1	NM_010341	RefSeq	Mus musculus neuromedin U receptor 1 (Nmur1), mRNA.	0.221285	6.82371	1.99271	0.0616729	0.962627	-3.94011
TC0200003969.mm.2	NM_146844	Olfr1107	olfactory receptor 1107	NM_146844	RefSeq	Mus musculus olfactory receptor 1107 (Olfr1107), mRNA.	-0.233055	5.14687	-1.99262	0.0616837	0.962627	-3.9402
TC0300002540.mm.2	NM_146275	Olfr1402	olfactory receptor 1402	NM_146275	RefSeq	Mus musculus olfactory receptor 1402 (Olfr1402), mRNA.	-0.305815	5.32815	-1.99242	0.0617073	0.962627	-3.9404
TC0X00001760.mm.2	NM_001031664	Nudt10	nudix (nucleoside diphosphate linked moiety X)-type motif 10	NM_001031664	RefSeq	Mus musculus nudix (nucleoside diphosphate linked moiety X)-type motif 10 (Nudt10), mRNA.	-0.187845	8.51698	-1.99183	0.0617771	0.962627	-3.941
TC0700002491.mm.2	NM_009046	Relb	avian reticuloendotheliosis viral (v-rel) oncogene related B	NM_009046	RefSeq	Mus musculus avian reticuloendotheliosis viral (v-rel) oncogene related B (Relb), transcript variant 1, mRNA.	0.212049	7.83353	1.99127	0.0618444	0.962627	-3.94158
TC1900001113.mm.2	NM_007650	Cd5	CD5 antigen	NM_007650	RefSeq	Mus musculus CD5 antigen (Cd5), mRNA.	-0.205923	7.84939	-1.99117	0.0618556	0.962627	-3.94167
TC1000001349.mm.2	NM_001007583	Best3	bestrophin 3	NM_001007583	RefSeq	Mus musculus bestrophin 3 (Best3), mRNA.	-0.302527	5.64429	-1.99083	0.0618962	0.962627	-3.94202
TC0X00002794.mm.2	NM_001077354	C77370	expressed sequence C77370	NM_001077354	RefSeq	Mus musculus expressed sequence C77370 (C77370), mRNA.	-0.264036	8.51076	-1.99045	0.0619415	0.962627	-3.94241
TC0700001246.mm.2	NM_146620	Olfr292	olfactory receptor 292	NM_146620	RefSeq	Mus musculus olfactory receptor 292 (Olfr292), mRNA.	0.279497	5.05519	1.99043	0.061944	0.962627	-3.94243
TC0800003077.mm.2	NM_001193645	Galns	galactosamine (N-acetyl)-6-sulfate sulfatase	NM_001193645	RefSeq	Mus musculus galactosamine (N-acetyl)-6-sulfate sulfatase (Galns), transcript variant 2, mRNA.	-0.216875	8.58273	-1.99005	0.0619894	0.962627	-3.94281
TC1700001805.mm.2	NM_001113560	Glo1	glyoxalase 1	NM_001113560	RefSeq	Mus musculus glyoxalase 1 (Glo1), transcript variant 2, mRNA.	0.200328	9.85055	1.98976	0.0620235	0.962627	-3.9431
TC0800000012.mm.2	NM_001024728	C330021F23Rik	RIKEN cDNA C330021F23 gene	NM_001024728	RefSeq	Mus musculus RIKEN cDNA C330021F23 gene (C330021F23Rik), mRNA.	-0.193323	8.42036	-1.98964	0.0620382	0.962627	-3.94323
TC0900002988.mm.2	NM_029385	Nudt16	nudix (nucleoside diphosphate linked moiety X)-type motif 16	NM_029385	RefSeq	Mus musculus nudix (nucleoside diphosphate linked moiety X)-type motif 16 (Nudt16), mRNA.	-0.208809	8.4157	-1.98957	0.0620462	0.962627	-3.9433
TC0900002233.mm.2	NM_030069	Nxpe2	neurexophilin and PC-esterase domain family, member 2	NM_030069	RefSeq	Mus musculus neurexophilin and PC-esterase domain family, member 2 (Nxpe2), mRNA.	0.217201	5.79987	1.98902	0.0621119	0.962723	-3.94386
TC0600000007.mm.2	NM_025331	Gng11	guanine nucleotide binding protein (G protein), gamma 11	NM_025331	RefSeq	Mus musculus guanine nucleotide binding protein (G protein), gamma 11 (Gng11), mRNA.	0.379674	8.6726	1.98861	0.0621603	0.962723	-3.94427
TC1000001282.mm.2	NM_178609	E2f7	E2F transcription factor 7	NM_178609	RefSeq	Mus musculus E2F transcription factor 7 (E2f7), mRNA.	-0.265745	8.01527	-1.98836	0.0621901	0.962723	-3.94452
TC0400003533.mm.2	NM_001145970	Map7d1	MAP7 domain containing 1	NM_001145970	RefSeq	Mus musculus MAP7 domain containing 1 (Map7d1), transcript variant 2, mRNA.	-0.166044	10.4203	-1.98734	0.0623121	0.962723	-3.94556
TC0100000450.mm.2	NM_008057	Fzd7	frizzled homolog 7 (Drosophila)	NM_008057	RefSeq	Mus musculus frizzled homolog 7 (Drosophila) (Fzd7), mRNA.	0.354505	8.77697	1.98726	0.0623216	0.962723	-3.94564
TC0900001461.mm.2	NM_008694	Ngp	neutrophilic granule protein	NM_008694	RefSeq	Mus musculus neutrophilic granule protein (Ngp), mRNA.	0.503548	6.75787	1.98723	0.0623257	0.962723	-3.94567
TC1000002236.mm.2	NM_029770	Unc5b	unc-5 homolog B (C. elegans)	NM_029770	RefSeq	Mus musculus unc-5 homolog B (C. elegans) (Unc5b), mRNA.	0.168329	9.6508	1.98605	0.0624663	0.964143	-3.94687
TC0900003015.mm.2	NM_001160353	Grm2	glutamate receptor, metabotropic 2	NM_001160353	RefSeq	Mus musculus glutamate receptor, metabotropic 2 (Grm2), mRNA.	0.171975	11.8604	1.98536	0.062549	0.964143	-3.94757
TC1400000047.mm.2	ENSMUST00000181880	Gm3532	predicted gene 3532 [Source:MGI Symbol;Acc:MGI:3781709]	ENSMUST00000181880	ENSEMBL	predicted gene 3532 [gene_biotype:protein_coding transcript_biotype:protein_coding]	-0.489828	6.00352	-1.98531	0.0625546	0.964143	-3.94761
TC0700004589.mm.2	NM_001252593	Cars	cysteinyl-tRNA synthetase	NM_001252593	RefSeq	Mus musculus cysteinyl-tRNA synthetase (Cars), transcript variant 2, mRNA.	0.293892	9.27067	1.98465	0.0626341	0.964665	-3.94828
TC1200002272.mm.2	NM_007618	Serpina6	serine (or cysteine) peptidase inhibitor, clade A, member 6	NM_007618	RefSeq	Mus musculus serine (or cysteine) peptidase inhibitor, clade A, member 6 (Serpina6), mRNA.	-0.222254	8.2021	-1.98395	0.0627182	0.964848	-3.94899
TC1100002001.mm.2	NM_178743	Slc26a11	solute carrier family 26, member 11	NM_178743	RefSeq	Mus musculus solute carrier family 26, member 11 (Slc26a11), mRNA.	0.449213	5.95457	1.98379	0.0627373	0.964848	-3.94915
TC0700003743.mm.2	NM_001080995	Ddias	DNA damage-induced apoptosis suppressor	NM_001080995	RefSeq	Mus musculus DNA damage-induced apoptosis suppressor (Ddias), mRNA.	-0.216405	6.57215	-1.98254	0.0628881	0.966171	-3.95042
TC1300002458.mm.2	NM_198408	Crhbp	corticotropin releasing hormone binding protein	NM_198408	RefSeq	Mus musculus corticotropin releasing hormone binding protein (Crhbp), mRNA.	-0.322214	9.22138	-1.98232	0.0629147	0.966171	-3.95065
TC0700004413.mm.2	NM_175268	Fam53b	family with sequence similarity 53, member B	NM_175268	RefSeq	Mus musculus family with sequence similarity 53, member B (Fam53b), mRNA.	0.196775	8.45888	1.98077	0.0631014	0.968333	-3.95221
TC0800001214.mm.2	NM_025486	Tmem208	transmembrane protein 208	NM_025486	RefSeq	Mus musculus transmembrane protein 208 (Tmem208), mRNA.	0.197885	9.52512	1.97938	0.0632699	0.970174	-3.95362
TC1100002224.mm.2	NM_001163359	Fignl1	fidgetin-like 1	NM_001163359	RefSeq	Mus musculus fidgetin-like 1 (Fignl1), transcript variant 1, mRNA.	-0.204981	6.36122	-1.97847	0.0633799	0.970174	-3.95454
TC0200004504.mm.2	NM_026251	Patl2	protein associated with topoisomerase II homolog 2 (yeast)	NM_026251	RefSeq	Mus musculus protein associated with topoisomerase II homolog 2 (yeast) (Patl2), mRNA.	-0.258553	7.44898	-1.97765	0.0634794	0.970174	-3.95537
TC1200000086.mm.2	NM_023697	Rdh14	retinol dehydrogenase 14 (all-trans and 9-cis)	NM_023697	RefSeq	Mus musculus retinol dehydrogenase 14 (all-trans and 9-cis) (Rdh14), mRNA.	-0.214183	8.27432	-1.97749	0.0634995	0.970174	-3.95554
TC1300002423.mm.2	NM_173392	Zfyve16	zinc finger, FYVE domain containing 16	NM_173392	RefSeq	Mus musculus zinc finger, FYVE domain containing 16 (Zfyve16), mRNA.	0.233862	7.39173	1.97627	0.0636482	0.970174	-3.95677
TC0100000082.mm.2	NM_001098528	Kcnb2	potassium voltage gated channel, Shab-related subfamily, member 2	NM_001098528	RefSeq	Mus musculus potassium voltage gated channel, Shab-related subfamily, member 2 (Kcnb2), mRNA.	-0.231684	10.3338	-1.97599	0.0636821	0.970174	-3.95705
TC0300002750.mm.2	NM_029522	Gpsm2	G-protein signalling modulator 2 (AGS3-like, C. elegans)	NM_029522	RefSeq	Mus musculus G-protein signalling modulator 2 (AGS3-like, C. elegans) (Gpsm2), mRNA.	0.245569	8.87988	1.97584	0.0637005	0.970174	-3.95721
TC0200004309.mm.2	NM_026271	Fibin	fin bud initiation factor homolog (zebrafish)	NM_026271	RefSeq	Mus musculus fin bud initiation factor homolog (zebrafish) (Fibin), mRNA.	0.255674	7.96769	1.97488	0.0638175	0.970174	-3.95818
TC0200002273.mm.2	NM_001160410	Scrt2	scratch homolog 2, zinc finger protein (Drosophila)	NM_001160410	RefSeq	Mus musculus scratch homolog 2, zinc finger protein (Drosophila) (Scrt2), mRNA.	-0.189059	9.57571	-1.97476	0.0638326	0.970174	-3.9583
TC0300000283.mm.2	NM_001163511	Spata5	spermatogenesis associated 5	NM_001163511	RefSeq	Mus musculus spermatogenesis associated 5 (Spata5), transcript variant 1, mRNA.	-0.242303	8.49418	-1.97442	0.0638735	0.970174	-3.95864
TC0300002797.mm.2	NM_007901	S1pr1	sphingosine-1-phosphate receptor 1	NM_007901	RefSeq	Mus musculus sphingosine-1-phosphate receptor 1 (S1pr1), mRNA.	0.17165	9.4784	1.97429	0.0638888	0.970174	-3.95877
TC1100003819.mm.2	NM_007863	Mpp3	membrane protein, palmitoylated 3 (MAGUK p55 subfamily member 3)	NM_007863	RefSeq	Mus musculus membrane protein, palmitoylated 3 (MAGUK p55 subfamily member 3) (Mpp3), mRNA.	-0.19842	9.65163	-1.97418	0.0639025	0.970174	-3.95888
TC0900000363.mm.2	NM_175189	Hepacam	hepatocyte cell adhesion molecule	NM_175189	RefSeq	Mus musculus hepatocyte cell adhesion molecule (Hepacam), mRNA.	0.199532	9.73944	1.97412	0.0639105	0.970174	-3.95894
TC0500000337.mm.2	NM_001081407	Plb1	phospholipase B1	NM_001081407	RefSeq	Mus musculus phospholipase B1 (Plb1), transcript variant 1, mRNA.	0.386647	5.82663	1.97403	0.0639208	0.970174	-3.95903
TC1500001885.mm.2	NM_001205345	Sun2	Sad1 and UNC84 domain containing 2	NM_001205345	RefSeq	Mus musculus Sad1 and UNC84 domain containing 2 (Sun2), transcript variant 1, mRNA.	-0.168358	8.55775	-1.97398	0.0639278	0.970174	-3.95909
TC0100001252.mm.2	NM_007791	Csrp1	cysteine and glycine-rich protein 1	NM_007791	RefSeq	Mus musculus cysteine and glycine-rich protein 1 (Csrp1), mRNA.	0.208987	11.3875	1.97326	0.0640155	0.970174	-3.95981
TC0100001643.mm.2	NM_146305	Olfr420	olfactory receptor 420	NM_146305	RefSeq	Mus musculus olfactory receptor 420 (Olfr420), mRNA.	-0.273676	6.42137	-1.973	0.0640478	0.970174	-3.96008
TC0900002355.mm.2	NM_181074	Lingo1	leucine rich repeat and Ig domain containing 1	NM_181074	RefSeq	Mus musculus leucine rich repeat and Ig domain containing 1 (Lingo1), transcript variant 1, mRNA.	0.247675	10.5009	1.97251	0.064107	0.970174	-3.96057
TC1500000695.mm.2	NM_010795	Mgat3	mannoside acetylglucosaminyltransferase 3	NM_010795	RefSeq	Mus musculus mannoside acetylglucosaminyltransferase 3 (Mgat3), mRNA.	0.231403	9.98193	1.97193	0.0641779	0.970174	-3.96115
TC0800001682.mm.2	NM_176953	Lig4	ligase IV, DNA, ATP-dependent	NM_176953	RefSeq	Mus musculus ligase IV, DNA, ATP-dependent (Lig4), mRNA.	0.255721	8.88655	1.97149	0.0642319	0.970174	-3.9616
TC1400000573.mm.2	NM_009687	Apex1	apurinic/apyrimidinic endonuclease 1	NM_009687	RefSeq	Mus musculus apurinic/apyrimidinic endonuclease 1 (Apex1), mRNA.	-0.292586	8.32497	-1.97045	0.0643609	0.970174	-3.96265
TC1400000866.mm.2	NM_001164220	Trim13	tripartite motif-containing 13	NM_001164220	RefSeq	Mus musculus tripartite motif-containing 13 (Trim13), transcript variant 1, mRNA.	0.233365	8.03603	1.97041	0.064365	0.970174	-3.96269
TC0100003563.mm.2	NM_011063	Pea15a	phosphoprotein enriched in astrocytes 15A	NM_011063	RefSeq	Mus musculus phosphoprotein enriched in astrocytes 15A (Pea15a), transcript variant 2, mRNA.	0.164433	10.1225	1.97	0.064416	0.970174	-3.96311
TC1100002324.mm.2	NM_139297	Ugp2	UDP-glucose pyrophosphorylase 2	NM_139297	RefSeq	Mus musculus UDP-glucose pyrophosphorylase 2 (Ugp2), transcript variant 1, mRNA.	0.220507	10.6178	1.96987	0.064432	0.970174	-3.96324
TC1100001317.mm.2	NM_001199045	Tubd1	tubulin, delta 1	NM_001199045	RefSeq	Mus musculus tubulin, delta 1 (Tubd1), transcript variant 1, mRNA.	0.215701	8.11693	1.9698	0.0644406	0.970174	-3.96331
TC1700002293.mm.2	NM_022025	Slc5a7	solute carrier family 5 (choline transporter), member 7	NM_022025	RefSeq	Mus musculus solute carrier family 5 (choline transporter), member 7 (Slc5a7), mRNA.	0.308681	5.53627	1.96963	0.0644613	0.970174	-3.96348
TC1100002134.mm.2	NM_001080924	Znrf3	zinc and ring finger 3	NM_001080924	RefSeq	Mus musculus zinc and ring finger 3 (Znrf3), transcript variant 1, mRNA.	0.169399	9.76716	1.9695	0.0644777	0.970174	-3.96361
TC0200004133.mm.2	NM_011957	Creb3l1	cAMP responsive element binding protein 3-like 1	NM_011957	RefSeq	Mus musculus cAMP responsive element binding protein 3-like 1 (Creb3l1), mRNA.	0.255988	7.92261	1.96926	0.0645069	0.970174	-3.96385
TC0700002319.mm.2	NR_033707	Zscan4a	zinc finger and SCAN domain containing 4A	NR_033707	RefSeq	Mus musculus zinc finger and SCAN domain containing 4A (Zscan4a), non-coding RNA.	-0.225124	7.16705	-1.96794	0.0646696	0.971929	-3.96518
TC1400000011.mm.2	ENSMUST00000170639	Gm3043	predicted gene 3043	ENSMUST00000170639	ENSEMBL	predicted gene 3043 [gene_biotype:protein_coding transcript_biotype:protein_coding]	-0.304295	6.49231	-1.96727	0.0647524	0.972085	-3.96586
TC0600001189.mm.2	NM_008516	Lrrn1	leucine rich repeat protein 1, neuronal	NM_008516	RefSeq	Mus musculus leucine rich repeat protein 1, neuronal (Lrrn1), mRNA.	0.184265	10.3017	1.96711	0.064772	0.972085	-3.96602
TC0700000989.mm.2	NM_021336	Snrpa1	small nuclear ribonucleoprotein polypeptide A	NM_021336	RefSeq	Mus musculus small nuclear ribonucleoprotein polypeptide A (Snrpa1), mRNA.	-0.202306	10.1658	-1.96639	0.0648612	0.97257	-3.96674
TC1500001198.mm.2	NM_177123	Spef2	sperm flagellar 2	NM_177123	RefSeq	Mus musculus sperm flagellar 2 (Spef2), transcript variant 2, mRNA.	0.770208	7.54292	1.96611	0.0648963	0.97257	-3.96703
TC0400003172.mm.2	NM_177732	Slc35d1	solute carrier family 35 (UDP-glucuronic acid/UDP-N-acetylgalactosamine dual transporter), member D1	NM_177732	RefSeq	Mus musculus solute carrier family 35 (UDP-glucuronic acid/UDP-N-acetylgalactosamine dual transporter), member D1 (Slc35d1), mRNA.	-0.215945	8.3489	-1.96492	0.0650444	0.973513	-3.96823
TC0700004647.mm.2	NM_001033530	AW146154	expressed sequence AW146154	NM_001033530	RefSeq	Mus musculus expressed sequence AW146154 (AW146154), mRNA.	0.30207	6.64389	1.96409	0.0651468	0.973513	-3.96906
TC0200002494.mm.2	NM_001039390	Pkig	protein kinase inhibitor, gamma	NM_001039390	RefSeq	Mus musculus protein kinase inhibitor, gamma (Pkig), transcript variant 2, mRNA.	-0.193218	10.9776	-1.96404	0.0651538	0.973513	-3.96912
TC1200002082.mm.2	NM_013589	Ltbp2	latent transforming growth factor beta binding protein 2	NM_013589	RefSeq	Mus musculus latent transforming growth factor beta binding protein 2 (Ltbp2), mRNA.	0.315211	7.03663	1.96399	0.0651596	0.973513	-3.96917
TC0200003224.mm.2	NM_010190	Fcnb	ficolin B	NM_010190	RefSeq	Mus musculus ficolin B (Fcnb), mRNA.	-0.242697	5.96546	-1.96353	0.0652166	0.973513	-3.96963
TC0100003170.mm.2	NM_021605	Nek7	NIMA (never in mitosis gene a)-related expressed kinase 7	NM_021605	RefSeq	Mus musculus NIMA (never in mitosis gene a)-related expressed kinase 7 (Nek7), transcript variant 1, mRNA.	0.255711	9.70202	1.9632	0.0652581	0.973513	-3.96997
TC1900000776.mm.2	NM_027976	Acsl5	acyl-CoA synthetase long-chain family member 5	NM_027976	RefSeq	Mus musculus acyl-CoA synthetase long-chain family member 5 (Acsl5), mRNA.	-0.302747	8.66022	-1.96222	0.0653801	0.973513	-3.97095
TC1700001638.mm.2	NM_145396	Tbl3	transducin (beta)-like 3	NM_145396	RefSeq	Mus musculus transducin (beta)-like 3 (Tbl3), mRNA.	0.231184	8.57696	1.96185	0.0654268	0.973513	-3.97133
TC0900000049.mm.2	NM_019471	Mmp10	matrix metallopeptidase 10	NM_019471	RefSeq	Mus musculus matrix metallopeptidase 10 (Mmp10), mRNA.	-0.259426	5.38202	-1.96173	0.0654417	0.973513	-3.97145
TC0400003828.mm.2	NM_001285928	Ubxn10	UBX domain protein 10	NM_001285928	RefSeq	Mus musculus UBX domain protein 10 (Ubxn10), transcript variant 1, mRNA.	-0.225461	6.32707	-1.96138	0.0654849	0.973513	-3.9718
TC0600000270.mm.2	NM_027926	Cpa4	carboxypeptidase A4	NM_027926	RefSeq	Mus musculus carboxypeptidase A4 (Cpa4), mRNA.	-0.246806	5.60413	-1.96092	0.065543	0.973513	-3.97227
TC1200002194.mm.2	NM_001146199	Ptpn21	protein tyrosine phosphatase, non-receptor type 21	NM_001146199	RefSeq	Mus musculus protein tyrosine phosphatase, non-receptor type 21 (Ptpn21), transcript variant 2, mRNA.	0.319596	7.7931	1.9608	0.0655571	0.973513	-3.97238
TC0100001338.mm.2	NM_011198	Ptgs2	prostaglandin-endoperoxide synthase 2	NM_011198	RefSeq	Mus musculus prostaglandin-endoperoxide synthase 2 (Ptgs2), mRNA.	-0.294849	7.74347	-1.96065	0.0655759	0.973513	-3.97253
TC1800000809.mm.2	NM_145356	Zbtb7c	zinc finger and BTB domain containing 7C	NM_145356	RefSeq	Mus musculus zinc finger and BTB domain containing 7C (Zbtb7c), mRNA.	-0.210253	7.8255	-1.96043	0.0656042	0.973513	-3.97276
TC0800002612.mm.2	NM_025722	4921524J17Rik	RIKEN cDNA 4921524J17 gene	NM_025722	RefSeq	Mus musculus RIKEN cDNA 4921524J17 gene (4921524J17Rik), transcript variant 1, mRNA.	-0.181785	8.5009	-1.96002	0.0656548	0.973579	-3.97317
TC1100001492.mm.2	NM_008270	Hoxb9	homeobox B9	NM_008270	RefSeq	Mus musculus homeobox B9 (Hoxb9), mRNA.	0.280623	5.05159	1.95924	0.0657534	0.974359	-3.97396
TC1400002789.mm.2	ENSMUST00000164512	Gm2974	predicted gene 2974 [Source:MGI Symbol;Acc:MGI:3781152]	ENSMUST00000164512	ENSEMBL	predicted gene 2974 [gene_biotype:protein_coding transcript_biotype:protein_coding]	0.432268	8.18101	1.95864	0.0658277	0.974775	-3.97455
TC0X00002421.mm.2	NM_001243002	Spin2d	spindlin family, member 2D	NM_001243002	RefSeq	Mus musculus spindlin family, member 2D (Spin2d), mRNA.	-0.253315	5.43795	-1.95772	0.0659443	0.975686	-3.97549
TC1400000158.mm.2	NM_008695	Nid2	nidogen 2	NM_008695	RefSeq	Mus musculus nidogen 2 (Nid2), mRNA.	0.29283	8.86663	1.95727	0.0660002	0.975686	-3.97593
TC0X00003375.mm.2	NM_001081978	Amelx	amelogenin, X-linked	NM_001081978	RefSeq	Mus musculus amelogenin, X-linked (Amelx), transcript variant 1, mRNA.	-0.250993	5.38639	-1.95678	0.0660615	0.975686	-3.97643
TC1000002943.mm.2	NM_029875	Slc35e3	solute carrier family 35, member E3	NM_029875	RefSeq	Mus musculus solute carrier family 35, member E3 (Slc35e3), mRNA.	0.164236	8.40393	1.95635	0.0661168	0.975686	-3.97687
TC0700004072.mm.2	NM_057173	Lmo1	LIM domain only 1	NM_057173	RefSeq	Mus musculus LIM domain only 1 (Lmo1), transcript variant 1, mRNA.	0.210548	9.30581	1.95402	0.0664111	0.975686	-3.97921
TC0700001950.mm.2	NM_025850	Fank1	fibronectin type 3 and ankyrin repeat domains 1	NM_025850	RefSeq	Mus musculus fibronectin type 3 and ankyrin repeat domains 1 (Fank1), mRNA.	-0.179925	9.46698	-1.95333	0.066498	0.975686	-3.9799
TC1100002333.mm.2	NM_011023	Otx1	orthodenticle homolog 1	NM_011023	RefSeq	Mus musculus orthodenticle homolog 1 (Otx1), mRNA.	0.216587	7.53626	1.9533	0.0665016	0.975686	-3.97993
TC1700001141.mm.2	NM_177087	Fam179a	family with sequence similarity 179, member A	NM_177087	RefSeq	Mus musculus family with sequence similarity 179, member A (Fam179a), mRNA.	-0.197687	7.87835	-1.953	0.0665393	0.975686	-3.98023
TC1100001916.mm.2	NM_001005608	Itgb4	integrin beta 4	NM_001005608	RefSeq	Mus musculus integrin beta 4 (Itgb4), transcript variant 1, mRNA.	0.270809	8.29992	1.95292	0.0665494	0.975686	-3.98031
TC0500003181.mm.2	NM_145211	Oas1a	2-5 oligoadenylate synthetase 1A	NM_145211	RefSeq	Mus musculus 2-5 oligoadenylate synthetase 1A (Oas1a), mRNA.	-0.249932	7.03877	-1.95287	0.0665564	0.975686	-3.98036
TC1500001993.mm.2	NM_001081166	Phf21b	PHD finger protein 21B	NM_001081166	RefSeq	Mus musculus PHD finger protein 21B (Phf21b), transcript variant 1, mRNA.	-0.175736	9.71613	-1.95205	0.06666	0.975686	-3.98118
TC0500001672.mm.2	NM_001160265	Cyp2w1	cytochrome P450, family 2, subfamily w, polypeptide 1	NM_001160265	RefSeq	Mus musculus cytochrome P450, family 2, subfamily w, polypeptide 1 (Cyp2w1), mRNA.	0.241541	6.9167	1.95186	0.0666846	0.975686	-3.98138
TC1600001985.mm.2	NM_016924	Rwdd2b	RWD domain containing 2B	NM_016924	RefSeq	Mus musculus RWD domain containing 2B (Rwdd2b), mRNA.	0.212466	5.6263	1.9518	0.0666914	0.975686	-3.98143
TC0700002646.mm.2	NM_028775	Cyp2s1	cytochrome P450, family 2, subfamily s, polypeptide 1	NM_028775	RefSeq	Mus musculus cytochrome P450, family 2, subfamily s, polypeptide 1 (Cyp2s1), mRNA.	-0.28128	8.66298	-1.9514	0.066743	0.975686	-3.98184
TC0200004109.mm.2	NM_001177730	Nr1h3	nuclear receptor subfamily 1, group H, member 3	NM_001177730	RefSeq	Mus musculus nuclear receptor subfamily 1, group H, member 3 (Nr1h3), transcript variant 2, mRNA.	0.254547	8.02483	1.95009	0.0669099	0.975686	-3.98316
TC0400004118.mm.2	NM_001112744	Arhgef16	Rho guanine nucleotide exchange factor (GEF) 16	NM_001112744	RefSeq	Mus musculus Rho guanine nucleotide exchange factor (GEF) 16 (Arhgef16), mRNA.	0.378302	7.13425	1.94988	0.0669366	0.975686	-3.98337
TC1700000090.mm.2	NM_178774	Prr18	proline rich 18	NM_178774	RefSeq	Mus musculus proline rich 18 (Prr18), transcript variant 1, mRNA.	0.283622	8.77969	1.94979	0.0669472	0.975686	-3.98345
TC0200000473.mm.2	NM_080848	Wdr5	WD repeat domain 5	NM_080848	RefSeq	Mus musculus WD repeat domain 5 (Wdr5), mRNA.	-0.186757	8.21742	-1.94968	0.0669619	0.975686	-3.98357
TC0400001164.mm.2	NM_001159964	Eps15	epidermal growth factor receptor pathway substrate 15	NM_001159964	RefSeq	Mus musculus epidermal growth factor receptor pathway substrate 15 (Eps15), transcript variant 2, mRNA.	0.226306	11.0273	1.94958	0.0669742	0.975686	-3.98367
TC1700000751.mm.2	NM_029602	Znrd1as	Znrd1 antisense	NM_029602	RefSeq	Mus musculus Znrd1 antisense (Znrd1as), mRNA.	0.363846	7.0741	1.94929	0.0670117	0.975686	-3.98396
TC0100000301.mm.2	NM_177084	Slc9a4	solute carrier family 9 (sodium/hydrogen exchanger), member 4	NM_177084	RefSeq	Mus musculus solute carrier family 9 (sodium/hydrogen exchanger), member 4 (Slc9a4), mRNA.	0.223558	8.41376	1.94917	0.0670271	0.975686	-3.98408
TC0700003025.mm.2	NM_008172	Grin2d	glutamate receptor, ionotropic, NMDA2D (epsilon 4)	NM_008172	RefSeq	Mus musculus glutamate receptor, ionotropic, NMDA2D (epsilon 4) (Grin2d), mRNA.	0.189558	9.01478	1.94902	0.0670463	0.975686	-3.98423
TC0X00000285.mm.2	NM_001168337	Gm2825	predicted gene 2825	NM_001168337	RefSeq	Mus musculus predicted gene 2825 (Gm2825), mRNA.	-0.299072	6.59122	-1.94901	0.0670477	0.975686	-3.98425
TC1400001410.mm.2	ENSMUST00000100900	Gm16440	predicted gene 16440 [Source:MGI Symbol;Acc:MGI:3647179]	ENSMUST00000100900	ENSEMBL	predicted gene 16440 [gene_biotype:protein_coding transcript_biotype:protein_coding]	-0.320728	5.8219	-1.94841	0.0671244	0.975686	-3.98485
TC1400002845.mm.2	ENSMUST00000171706	Gm3629	predicted gene 3629 [Source:MGI Symbol;Acc:MGI:3781805]	ENSMUST00000171706	ENSEMBL	predicted gene 3629 [gene_biotype:protein_coding transcript_biotype:protein_coding]	0.407755	9.54261	1.94839	0.0671265	0.975686	-3.98487
TC1400002851.mm.2	ENSMUST00000165744	Gm3739	predicted gene 3739 [Source:MGI Symbol;Acc:MGI:3781914]	ENSMUST00000165744	ENSEMBL	predicted gene 3739 [gene_biotype:protein_coding transcript_biotype:protein_coding]	0.407755	9.54261	1.94839	0.0671265	0.975686	-3.98487
TC0200003139.mm.2	NM_026415	Cysrt1	cysteine rich tail 1	NM_026415	RefSeq	Mus musculus cysteine rich tail 1 (Cysrt1), mRNA.	-0.186745	6.64084	-1.94821	0.0671489	0.975686	-3.98504
TC0X00000932.mm.2	NM_207633	Yipf6	Yip1 domain family, member 6	NM_207633	RefSeq	Mus musculus Yip1 domain family, member 6 (Yipf6), mRNA.	0.171592	10.2153	1.94773	0.0672113	0.975686	-3.98553
TC1300001878.mm.2	NM_001033399	Gfod1	glucose-fructose oxidoreductase domain containing 1	NM_001033399	RefSeq	Mus musculus glucose-fructose oxidoreductase domain containing 1 (Gfod1), mRNA.	-0.220272	8.73661	-1.94742	0.0672506	0.975686	-3.98584
TC0500002284.mm.2	NM_001012363	Slc2a9	solute carrier family 2 (facilitated glucose transporter), member 9	NM_001012363	RefSeq	Mus musculus solute carrier family 2 (facilitated glucose transporter), member 9 (Slc2a9), transcript variant 2, mRNA.	0.224768	7.69895	1.94723	0.0672743	0.975686	-3.98603
TC1200000524.mm.2	NM_177806	Prpf39	PRP39 pre-mRNA processing factor 39 homolog (yeast)	NM_177806	RefSeq	Mus musculus PRP39 pre-mRNA processing factor 39 homolog (yeast) (Prpf39), mRNA.	-0.170087	9.98073	-1.94674	0.0673373	0.975929	-3.98652
TC0100001434.mm.2	NM_001159986	Sec16b	SEC16 homolog B (S. cerevisiae)	NM_001159986	RefSeq	Mus musculus SEC16 homolog B (S. cerevisiae) (Sec16b), transcript variant 2, mRNA.	-0.198524	5.01359	-1.94561	0.0674825	0.977244	-3.98766
TC0200001347.mm.2	NM_001270423	Gm13769	predicted gene 13769	NM_001270423	RefSeq	Mus musculus predicted gene 13769 (Gm13769), mRNA.	-0.219524	5.65932	-1.94462	0.06761	0.977244	-3.98865
TC0200004083.mm.2	NM_146265	Olfr1506	olfactory receptor 1506	NM_146265	RefSeq	Mus musculus olfactory receptor 1506 (Olfr1506), mRNA.	-0.219524	5.65932	-1.94462	0.06761	0.977244	-3.98865
TC0500001678.mm.2	NM_013702	Uncx	UNC homeobox	NM_013702	RefSeq	Mus musculus UNC homeobox (Uncx), mRNA.	0.190181	8.30939	1.94459	0.067613	0.977244	-3.98867
TC0300003077.mm.2	NM_001282037	Sh3glb1	SH3-domain GRB2-like B1 (endophilin)	NM_001282037	RefSeq	Mus musculus SH3-domain GRB2-like B1 (endophilin) (Sh3glb1), transcript variant 1, mRNA.	0.223803	10.8844	1.94394	0.0676971	0.977409	-3.98933
TC0200003195.mm.2	NM_026212	Agpat2	1-acylglycerol-3-phosphate O-acyltransferase 2 (lysophosphatidic acid acyltransferase, beta)	NM_026212	RefSeq	Mus musculus 1-acylglycerol-3-phosphate O-acyltransferase 2 (lysophosphatidic acid acyltransferase, beta) (Agpat2), mRNA.	0.252948	7.2818	1.94306	0.0678098	0.977409	-3.99021
TC0100003814.mm.2	NM_029766	Dtl	denticleless homolog (Drosophila)	NM_029766	RefSeq	Mus musculus denticleless homolog (Drosophila) (Dtl), transcript variant 1, mRNA.	-0.224349	4.88062	-1.9429	0.0678311	0.977409	-3.99037
TC0900000366.mm.2	NM_146222	Msantd2	Myb/SANT-like DNA-binding domain containing 2	NM_146222	RefSeq	Mus musculus Myb/SANT-like DNA-binding domain containing 2 (Msantd2), mRNA.	-0.241025	7.60907	-1.94251	0.0678814	0.977409	-3.99076
TC0700004011.mm.2	NM_001277179	Gm1966	predicted gene 1966	NM_001277179	RefSeq	Mus musculus predicted gene 1966 (Gm1966), transcript variant 1, mRNA.	0.301013	5.99173	1.94243	0.0678919	0.977409	-3.99085
TC0900000540.mm.2	NM_022004	Fxyd6	FXYD domain-containing ion transport regulator 6	NM_022004	RefSeq	Mus musculus FXYD domain-containing ion transport regulator 6 (Fxyd6), mRNA.	0.181539	10.5806	1.94234	0.0679035	0.977409	-3.99094
TC0100001522.mm.2	NM_173029	Adcy10	adenylate cyclase 10	NM_173029	RefSeq	Mus musculus adenylate cyclase 10 (Adcy10), mRNA.	-0.344555	5.0138	-1.94124	0.0680457	0.977409	-3.99204
TC0Y00000271.mm.2	ENSMUST00000179339	Gm20836	predicted gene, 20836	ENSMUST00000179339	ENSEMBL	predicted gene, 20836	-0.362752	4.88263	-1.94118	0.0680536	0.977409	-3.9921
TC0Y00000279.mm.2	ENSMUST00000178373	Gm21660	predicted gene, 21660	ENSMUST00000178373	ENSEMBL	predicted gene, 21660	-0.362752	4.88263	-1.94118	0.0680536	0.977409	-3.9921
TC0700001242.mm.2	NM_146618	Olfr297	olfactory receptor 297	NM_146618	RefSeq	Mus musculus olfactory receptor 297 (Olfr297), mRNA.	0.426238	5.00893	1.9406	0.0681277	0.977409	-3.99267
TC0300002718.mm.2	NM_001113529	Csf1	colony stimulating factor 1 (macrophage)	NM_001113529	RefSeq	Mus musculus colony stimulating factor 1 (macrophage) (Csf1), transcript variant 2, mRNA.	0.224996	9.93044	1.94037	0.0681573	0.977409	-3.9929
TC0100002645.mm.2	NM_009255	Serpine2	serine (or cysteine) peptidase inhibitor, clade E, member 2	NM_009255	RefSeq	Mus musculus serine (or cysteine) peptidase inhibitor, clade E, member 2 (Serpine2), mRNA.	0.235758	10.2311	1.9402	0.0681795	0.977409	-3.99307
TC1800001657.mm.2	NM_001190373	Kcng2	potassium voltage-gated channel, subfamily G, member 2	NM_001190373	RefSeq	Mus musculus potassium voltage-gated channel, subfamily G, member 2 (Kcng2), mRNA.	0.332092	6.57818	1.93967	0.0682486	0.977496	-3.99361
TC0900002071.mm.2	NM_146438	Olfr938	olfactory receptor 938	NM_146438	RefSeq	Mus musculus olfactory receptor 938 (Olfr938), mRNA.	-0.224485	6.14573	-1.93901	0.068334	0.977496	-3.99427
TC1800000593.mm.2	NM_175506	Adamts19	a disintegrin-like and metallopeptidase (reprolysin type) with thrombospondin type 1 motif, 19	NM_175506	RefSeq	Mus musculus a disintegrin-like and metallopeptidase (reprolysin type) with thrombospondin type 1 motif, 19 (Adamts19), mRNA.	0.244561	8.7603	1.939	0.0683353	0.977496	-3.99428
TC0200005429.mm.2	NM_015730	Chrna4	cholinergic receptor, nicotinic, alpha polypeptide 4	NM_015730	RefSeq	Mus musculus cholinergic receptor, nicotinic, alpha polypeptide 4 (Chrna4), mRNA.	0.35355	8.8447	1.93873	0.0683706	0.977496	-3.99455
TC0700002635.mm.2	NM_001039185	Ceacam1	carcinoembryonic antigen-related cell adhesion molecule 1	NM_001039185	RefSeq	Mus musculus carcinoembryonic antigen-related cell adhesion molecule 1 (Ceacam1), transcript variant 1, mRNA.	-0.223446	8.33396	-1.93736	0.0685493	0.979388	-3.99593
TC0X00001964.mm.2	NM_001100444	Gm5934	predicted gene 5934	NM_001100444	RefSeq	Mus musculus predicted gene 5934 (Gm5934), mRNA.	-0.247695	4.92636	-1.93682	0.0686193	0.979725	-3.99646
TC0200004878.mm.2	NM_198214	Snph	syntaphilin	NM_198214	RefSeq	Mus musculus syntaphilin (Snph), transcript variant 1, mRNA.	-0.195757	9.19904	-1.93556	0.0687829	0.981399	-3.99772
TC0800000525.mm.2	NM_138668	Ufsp2	UFM1-specific peptidase 2	NM_138668	RefSeq	Mus musculus UFM1-specific peptidase 2 (Ufsp2), mRNA.	0.191975	10.1696	1.9351	0.0688437	0.981603	-3.99819
TC0600002163.mm.2	NM_146576	Olfr459	olfactory receptor 459	NM_146576	RefSeq	Mus musculus olfactory receptor 459 (Olfr459), mRNA.	0.23647	7.19613	1.93399	0.0689891	0.983013	-3.9993
TC0300002195.mm.2	NM_001162999	Fnip2	folliculin interacting protein 2	NM_001162999	RefSeq	Mus musculus folliculin interacting protein 2 (Fnip2), mRNA.	-0.22728	7.85774	-1.93327	0.0690828	0.983685	-4.00001
TC0700001544.mm.2	NM_207557	Olfr681	olfactory receptor 681	NM_207557	RefSeq	Mus musculus olfactory receptor 681 (Olfr681), mRNA.	0.321727	5.24431	1.9329	0.0691312	0.983712	-4.00038
TC1500000520.mm.2	NM_001081066	Dennd3	DENN/MADD domain containing 3	NM_001081066	RefSeq	Mus musculus DENN/MADD domain containing 3 (Dennd3), mRNA.	-0.288458	6.74808	-1.93046	0.0694524	0.985776	-4.00283
TC0100003129.mm.2	NM_173437	Nav1	neuron navigator 1	NM_173437	RefSeq	Mus musculus neuron navigator 1 (Nav1), mRNA.	0.234991	10.5879	1.93021	0.0694845	0.985776	-4.00307
TC1300001028.mm.2	NM_028790	Acot12	acyl-CoA thioesterase 12	NM_028790	RefSeq	Mus musculus acyl-CoA thioesterase 12 (Acot12), mRNA.	-0.213582	7.65552	-1.92982	0.0695358	0.985776	-4.00346
TC1400001806.mm.2	ENSMUST00000167440	Gm8068	predicted gene 8068 [Source:MGI Symbol;Acc:MGI:3646354]	ENSMUST00000167440	ENSEMBL	predicted gene 8068 [gene_biotype:protein_coding transcript_biotype:protein_coding]	-0.195454	7.76009	-1.9297	0.0695519	0.985776	-4.00358
TC0400003574.mm.2	NM_027036	Hmgb4	high-mobility group box 4	NM_027036	RefSeq	Mus musculus high-mobility group box 4 (Hmgb4), mRNA.	0.336027	6.46478	1.9296	0.0695657	0.985776	-4.00368
TC0200000339.mm.2	NM_001001297	Thnsl1	threonine synthase-like 1 (bacterial)	NM_001001297	RefSeq	Mus musculus threonine synthase-like 1 (bacterial) (Thnsl1), transcript variant 2, mRNA.	-0.303828	8.28583	-1.92927	0.0696094	0.985776	-4.00402
TC1700000391.mm.2	NM_028101	Jmjd8	jumonji domain containing 8	NM_028101	RefSeq	Mus musculus jumonji domain containing 8 (Jmjd8), mRNA.	0.184785	10.534	1.92913	0.0696267	0.985776	-4.00415
TC0300002113.mm.2	NM_016753	Lxn	latexin	NM_016753	RefSeq	Mus musculus latexin (Lxn), mRNA.	0.217455	9.40443	1.92879	0.0696725	0.985776	-4.00449
TC1000001490.mm.2	NM_011915	Wif1	Wnt inhibitory factor 1	NM_011915	RefSeq	Mus musculus Wnt inhibitory factor 1 (Wif1), mRNA.	0.270588	8.52043	1.92861	0.0696962	0.985776	-4.00467
TC1700001662.mm.2	NM_001191008	Sstr5	somatostatin receptor 5	NM_001191008	RefSeq	Mus musculus somatostatin receptor 5 (Sstr5), transcript variant 2, mRNA.	-0.243545	6.94456	-1.9282	0.0697505	0.985885	-4.00508
TC1100000268.mm.2	NR_002890	Gm12070	glyceraldehyde-3-phosphate dehydrogenase pseudogene	NR_002890	RefSeq	Mus musculus predicted gene 12070 (Gm12070), non-coding RNA.	0.189107	11.1269	1.92766	0.0698222	0.985924	-4.00562
TC1800000689.mm.2	NM_021451	Pmaip1	phorbol-12-myristate-13-acetate-induced protein 1	NM_021451	RefSeq	Mus musculus phorbol-12-myristate-13-acetate-induced protein 1 (Pmaip1), mRNA.	-0.263575	6.79754	-1.92727	0.0698736	0.985924	-4.00601
TC1500001657.mm.2	NM_008681	Ndrg1	N-myc downstream regulated gene 1	NM_008681	RefSeq	Mus musculus N-myc downstream regulated gene 1 (Ndrg1), mRNA.	0.289865	10.4767	1.92707	0.0698996	0.985924	-4.00621
TC0600003166.mm.2	NM_207210	Dyrk4	dual-specificity tyrosine-(Y)-phosphorylation regulated kinase 4	NM_207210	RefSeq	Mus musculus dual-specificity tyrosine-(Y)-phosphorylation regulated kinase 4 (Dyrk4), mRNA.	0.481216	7.39713	1.92621	0.0700136	0.985924	-4.00707
TC0600001653.mm.2	NM_144920	Plekha5	pleckstrin homology domain containing, family A member 5	NM_144920	RefSeq	Mus musculus pleckstrin homology domain containing, family A member 5 (Plekha5), mRNA.	-0.204978	9.63646	-1.9262	0.0700154	0.985924	-4.00708
TC1700000905.mm.2	NM_008938	Prph2	peripherin 2	NM_008938	RefSeq	Mus musculus peripherin 2 (Prph2), mRNA.	-0.270187	6.5118	-1.92603	0.0700379	0.985924	-4.00725
TC0200000274.mm.2	NM_026162	Plxdc2	plexin domain containing 2	NM_026162	RefSeq	Mus musculus plexin domain containing 2 (Plxdc2), mRNA.	0.244548	10.9427	1.92564	0.0700888	0.985924	-4.00763
TC0500003174.mm.2	NM_008052	Dtx1	deltex 1 homolog (Drosophila)	NM_008052	RefSeq	Mus musculus deltex 1 homolog (Drosophila) (Dtx1), mRNA.	0.175152	9.77538	1.92536	0.0701266	0.985924	-4.00792
TC0400003399.mm.2	NM_146713	Olfr1342	olfactory receptor 1342	NM_146713	RefSeq	Mus musculus olfactory receptor 1342 (Olfr1342), mRNA.	-0.265767	6.31875	-1.92419	0.0702815	0.986352	-4.00908
TC0800002743.mm.2	NM_024467	Zfp319	zinc finger protein 319	NM_024467	RefSeq	Mus musculus zinc finger protein 319 (Zfp319), mRNA.	0.170252	7.53893	1.92363	0.0703561	0.986352	-4.00964
TC1100000049.mm.2	NM_026015	Zmat5	zinc finger, matrin type 5	NM_026015	RefSeq	Mus musculus zinc finger, matrin type 5 (Zmat5), mRNA.	0.210052	9.38308	1.92356	0.0703656	0.986352	-4.00971
TC0600002095.mm.2	NM_177200	Svopl	SV2 related protein homolog (rat)-like	NM_177200	RefSeq	Mus musculus SV2 related protein homolog (rat)-like (Svopl), mRNA.	0.353805	7.22586	1.92322	0.0704107	0.986352	-4.01005
TC0900002991.mm.2	NM_001253831	Atp2c1	ATPase, Ca++-sequestering	NM_001253831	RefSeq	Mus musculus ATPase, Ca++-sequestering (Atp2c1), transcript variant 1, mRNA.	-0.205089	9.06397	-1.92294	0.0704493	0.986352	-4.01033
TC0400003423.mm.2	NM_001270435	Ccdc30	coiled-coil domain containing 30	NM_001270435	RefSeq	Mus musculus coiled-coil domain containing 30 (Ccdc30), transcript variant 2, mRNA.	-0.235557	9.20786	-1.92205	0.0705675	0.986352	-4.01122
TC0100001904.mm.2	NM_001195662	Rp1	retinitis pigmentosa 1 (human)	NM_001195662	RefSeq	Mus musculus retinitis pigmentosa 1 (human) (Rp1), transcript variant 2, mRNA.	-0.264118	5.58819	-1.92177	0.0706046	0.986352	-4.0115
TC1600001262.mm.2	NM_139232	Fgd4	FYVE, RhoGEF and PH domain containing 4	NM_139232	RefSeq	Mus musculus FYVE, RhoGEF and PH domain containing 4 (Fgd4), transcript variant alpha, mRNA.	-0.169187	10.3258	-1.91995	0.0708485	0.986352	-4.01331
TC0800002240.mm.2	XM_973189.1	Gm7385	PREDICTED: predicted gene 7385 (Gm7385), mRNA.	XM_973189.1	MGI/Jackson Lab	PREDICTED: predicted gene 7385 (Gm7385), mRNA.	-0.222987	8.56328	-1.91939	0.0709241	0.986352	-4.01387
TC1300000784.mm.2	NM_030047	Spata31	spermatogenesis associated 31	NM_030047	RefSeq	Mus musculus spermatogenesis associated 31 (Spata31), mRNA.	-0.309372	6.4999	-1.91904	0.0709701	0.986352	-4.01421
TC1200000769.mm.2	NM_001167983	Sipa1l1	signal-induced proliferation-associated 1 like 1	NM_001167983	RefSeq	Mus musculus signal-induced proliferation-associated 1 like 1 (Sipa1l1), transcript variant 2, mRNA.	-0.185463	11.6589	-1.91822	0.0710811	0.986352	-4.01504
TC1900000719.mm.2	NM_001163480	Neurl1a	neuralized E3 ubiquitin protein ligase 1A	NM_001163480	RefSeq	Mus musculus neuralized E3 ubiquitin protein ligase 1A (Neurl1a), transcript variant 2, mRNA.	0.303367	8.48571	1.91815	0.0710905	0.986352	-4.01511
TC0300002324.mm.2	NM_018804	Syt11	synaptotagmin XI	NM_018804	RefSeq	Mus musculus synaptotagmin XI (Syt11), mRNA.	0.207581	11.7651	1.91799	0.071112	0.986352	-4.01527
TC0900000531.mm.2	NM_007962	Mpzl2	myelin protein zero-like 2	NM_007962	RefSeq	Mus musculus myelin protein zero-like 2 (Mpzl2), mRNA.	0.251616	7.70686	1.91767	0.0711548	0.986352	-4.01558
TC0700001545.mm.2	ENSMUST00000098154	Olfr687	olfactory receptor 687	ENSMUST00000098154	ENSEMBL	olfactory receptor 687 [gene_biotype:protein_coding transcript_biotype:protein_coding]	-0.239604	7.18664	-1.91766	0.0711559	0.986352	-4.01559
TC1500000932.mm.2	NM_029926	Irak4	interleukin-1 receptor-associated kinase 4	NM_029926	RefSeq	Mus musculus interleukin-1 receptor-associated kinase 4 (Irak4), mRNA.	0.31102	6.9463	1.91762	0.0711617	0.986352	-4.01563
TC0700000338.mm.2	ENSMUST00000171622	Vmn1r143	vomeronasal 1 receptor 143	ENSMUST00000171622	ENSEMBL	vomeronasal 1 receptor 143 [gene_biotype:protein_coding transcript_biotype:protein_coding]	-0.250125	4.89009	-1.9173	0.071205	0.986352	-4.01595
TC0Y00000553.mm.2	uc009uzq.2	Rbmy	RNA binding motif protein, Y chromosome	uc009uzq.2	UCSC Genes	Mus musculus RNA binding motif protein, Y chromosome (Rbmy), transcript variant 1, mRNA.	0.295608	5.29368	1.91729	0.0712058	0.986352	-4.01596
TC0X00000675.mm.2	NM_001111293	Xlr5b	X-linked lymphocyte-regulated 5B	NM_001111293	RefSeq	Mus musculus X-linked lymphocyte-regulated 5B (Xlr5b), mRNA.	-0.226334	5.8536	-1.91655	0.0713061	0.986352	-4.0167
TC1000002940.mm.2	NM_001288586	Mdm2	transformed mouse 3T3 cell double minute 2	NM_001288586	RefSeq	Mus musculus transformed mouse 3T3 cell double minute 2 (Mdm2), transcript variant 2, mRNA.	-0.175413	9.51523	-1.91631	0.0713384	0.986352	-4.01694
TC0200004941.mm.2	NM_021546	Necab3	N-terminal EF-hand calcium binding protein 3	NM_021546	RefSeq	Mus musculus N-terminal EF-hand calcium binding protein 3 (Necab3), mRNA.	-0.178453	10.1887	-1.91595	0.0713871	0.986352	-4.0173
TC0700000844.mm.2	NM_198190	Ntf5	neurotrophin 5	NM_198190	RefSeq	Mus musculus neurotrophin 5 (Ntf5), mRNA.	-0.259852	6.09424	-1.91504	0.0715093	0.986352	-4.0182
TC1200001030.mm.2	NM_026790	Ifi27	interferon, alpha-inducible protein 27	NM_026790	RefSeq	Mus musculus interferon, alpha-inducible protein 27 (Ifi27), transcript variant 1, mRNA.	0.387319	9.00048	1.91466	0.0715613	0.986352	-4.01858
TC0800000207.mm.2	ENSMUST00000178524	Gm20946	predicted gene, 20946 [Source:MGI Symbol;Acc:MGI:5434301]	ENSMUST00000178524	ENSEMBL	predicted gene, 20946 [gene_biotype:protein_coding transcript_biotype:protein_coding]	-0.295794	9.61315	-1.91423	0.0716195	0.986352	-4.01901
TC1500001013.mm.2	NM_001171034	Tmbim6	transmembrane BAX inhibitor motif containing 6	NM_001171034	RefSeq	Mus musculus transmembrane BAX inhibitor motif containing 6 (Tmbim6), transcript variant 1, mRNA.	0.167172	11.382	1.91401	0.0716487	0.986352	-4.01923
TC1000000011.mm.2	NM_001033253	Plekhg1	pleckstrin homology domain containing, family G (with RhoGef domain) member 1	NM_001033253	RefSeq	Mus musculus pleckstrin homology domain containing, family G (with RhoGef domain) member 1 (Plekhg1), transcript variant 2, mRNA.	0.20933	9.29647	1.91358	0.0717075	0.986352	-4.01966
TC0500000017.mm.2	NM_029141	Tmbim7	transmembrane BAX inhibitor motif containing 7	NM_029141	RefSeq	Mus musculus transmembrane BAX inhibitor motif containing 7 (Tmbim7), transcript variant 2, mRNA.	-0.238518	6.07524	-1.91349	0.0717188	0.986352	-4.01974
TC0900000046.mm.2	NM_008605	Mmp12	matrix metallopeptidase 12	NM_008605	RefSeq	Mus musculus matrix metallopeptidase 12 (Mmp12), mRNA.	0.550026	5.56282	1.91333	0.0717413	0.986352	-4.01991
TC0700003075.mm.2	NM_001013368	E2f8	E2F transcription factor 8	NM_001013368	RefSeq	Mus musculus E2F transcription factor 8 (E2f8), mRNA.	-0.319011	6.79298	-1.91302	0.0717835	0.986352	-4.02022
TC0900000139.mm.2	NM_147067	Olfr829	olfactory receptor 829	NM_147067	RefSeq	Mus musculus olfactory receptor 829 (Olfr829), mRNA.	-0.333926	5.04122	-1.913	0.0717851	0.986352	-4.02023
TC0300003080.mm.2	NM_139148	Clca3b	chloride channel accessory 3B	NM_139148	RefSeq	Mus musculus chloride channel accessory 3B (Clca3b), mRNA.	0.380992	6.49997	1.91265	0.0718336	0.986352	-4.02058
TC0200004238.mm.2	NM_001033347	D430041D05Rik	RIKEN cDNA D430041D05 gene	NM_001033347	RefSeq	Mus musculus RIKEN cDNA D430041D05 gene (D430041D05Rik), mRNA.	-0.237066	8.84991	-1.9125	0.071853	0.986352	-4.02072
TC1600001158.mm.2	NM_027446	Eef2kmt	eukaryotic elongation factor 2 lysine methyltransferase	NM_027446	RefSeq	Mus musculus eukaryotic elongation factor 2 lysine methyltransferase (Eef2kmt), mRNA.	0.20831	7.43875	1.9125	0.0718534	0.986352	-4.02073
TC0300001482.mm.2	NM_026993	Ddah1	dimethylarginine dimethylaminohydrolase 1	NM_026993	RefSeq	Mus musculus dimethylarginine dimethylaminohydrolase 1 (Ddah1), mRNA.	0.192037	11.3267	1.91243	0.0718635	0.986352	-4.0208
TC1500002071.mm.2	NM_001109040	Kif21a	kinesin family member 21A	NM_001109040	RefSeq	Mus musculus kinesin family member 21A (Kif21a), transcript variant 1, mRNA.	0.243793	9.51614	1.91191	0.0719337	0.986352	-4.02132
TC1100001359.mm.2	NM_001078167	Srsf1	serine/arginine-rich splicing factor 1	NM_001078167	RefSeq	Mus musculus serine/arginine-rich splicing factor 1 (Srsf1), transcript variant 2, mRNA.	-0.164841	10.0852	-1.91138	0.072006	0.986352	-4.02184
TC0600002385.mm.2	NM_183183	Gprin3	GPRIN family member 3	NM_183183	RefSeq	Mus musculus GPRIN family member 3 (Gprin3), mRNA.	0.315115	6.18503	1.91089	0.0720722	0.986352	-4.02233
TC1700001750.mm.2	NM_001085555	Tcp11	t-complex protein 11	NM_001085555	RefSeq	Mus musculus t-complex protein 11 (Tcp11), transcript variant 2, mRNA.	-0.230006	7.67701	-1.91075	0.0720908	0.986352	-4.02246
TC0200001042.mm.2	NM_010053	Dlx1	distal-less homeobox 1	NM_010053	RefSeq	Mus musculus distal-less homeobox 1 (Dlx1), mRNA.	-0.183154	10.1328	-1.91071	0.0720969	0.986352	-4.02251
TC0600001403.mm.2	NM_001190320	Clec4n	C-type lectin domain family 4, member n	NM_001190320	RefSeq	Mus musculus C-type lectin domain family 4, member n (Clec4n), transcript variant 2, mRNA.	-0.28372	5.35618	-1.91066	0.0721041	0.986352	-4.02256
TC0800001320.mm.2	NM_198625	Mtss1l	metastasis suppressor 1-like	NM_198625	RefSeq	Mus musculus metastasis suppressor 1-like (Mtss1l), transcript variant 1, mRNA.	0.211459	11.1188	1.91047	0.0721296	0.986352	-4.02275
TC0400002642.mm.2	NM_001033351	Grin3a	glutamate receptor ionotropic, NMDA3A	NM_001033351	RefSeq	Mus musculus glutamate receptor ionotropic, NMDA3A (Grin3a), transcript variant 2, mRNA.	0.263753	10.3143	1.91024	0.0721606	0.986352	-4.02297
TC0500000499.mm.2	NM_178804	Slit2	slit homolog 2 (Drosophila)	NM_178804	RefSeq	Mus musculus slit homolog 2 (Drosophila) (Slit2), transcript variant 3, mRNA.	0.23409	7.50568	1.90999	0.072195	0.986352	-4.02322
TC1800000575.mm.2	NM_001001979	Megf10	multiple EGF-like-domains 10	NM_001001979	RefSeq	Mus musculus multiple EGF-like-domains 10 (Megf10), mRNA.	0.249666	8.9277	1.9097	0.0722338	0.986352	-4.02351
TC0200002139.mm.2	NM_001044750	Banf2	barrier to autointegration factor 2	NM_001044750	RefSeq	Mus musculus barrier to autointegration factor 2 (Banf2), transcript variant 2, mRNA.	-0.20006	6.93072	-1.9091	0.0723165	0.986352	-4.02411
TC0700000412.mm.2	NM_183311	Tmem145	transmembrane protein 145	NM_183311	RefSeq	Mus musculus transmembrane protein 145 (Tmem145), mRNA.	0.204058	8.917	1.90822	0.0724369	0.986352	-4.02499
TC0100000333.mm.2	NM_144558	Bivm	basic, immunoglobulin-like variable motif containing	NM_144558	RefSeq	Mus musculus basic, immunoglobulin-like variable motif containing (Bivm), mRNA.	0.210763	7.97122	1.90821	0.0724371	0.986352	-4.02499
TC1600001277.mm.2	NM_183287	2610318N02Rik	RIKEN cDNA 2610318N02 gene	NM_183287	RefSeq	Mus musculus RIKEN cDNA 2610318N02 gene (2610318N02Rik), mRNA.	0.209992	7.38653	1.90815	0.0724466	0.986352	-4.02506
TC1900000560.mm.2	NM_008234	Hells	helicase, lymphoid specific	NM_008234	RefSeq	Mus musculus helicase, lymphoid specific (Hells), mRNA.	-0.265731	5.15822	-1.9081	0.0724533	0.986352	-4.0251
TC0800001855.mm.2	NM_139219	Defb9	defensin beta 9	NM_139219	RefSeq	Mus musculus defensin beta 9 (Defb9), mRNA.	-0.190475	7.25512	-1.90769	0.0725091	0.986352	-4.02551
TC0700002745.mm.2	NM_009795	Capns1	calpain, small subunit 1	NM_009795	RefSeq	Mus musculus calpain, small subunit 1 (Capns1), mRNA.	0.178146	11.84	1.90748	0.0725375	0.986352	-4.02572
TC1400000357.mm.2	XM_887100.4	Gm6340	PREDICTED: predicted pseudogene 6340 (Gm6340), mRNA.	XM_887100.4	MGI/Jackson Lab	PREDICTED: predicted pseudogene 6340 (Gm6340), mRNA.	-0.217941	5.69251	-1.90658	0.0726604	0.986669	-4.02661
TC0600000871.mm.2	NM_028880	Lrrtm1	leucine rich repeat transmembrane neuronal 1	NM_028880	RefSeq	Mus musculus leucine rich repeat transmembrane neuronal 1 (Lrrtm1), mRNA.	0.245024	8.46982	1.90591	0.0727527	0.986669	-4.02727
TC0700002222.mm.2	NM_029584	Zfp773	zinc finger protein 773	NM_029584	RefSeq	Mus musculus zinc finger protein 773 (Zfp773), mRNA.	-0.165126	8.33435	-1.90425	0.0729805	0.986669	-4.02892
TC0800001349.mm.2	NM_130457	Cntnap4	contactin associated protein-like 4	NM_130457	RefSeq	Mus musculus contactin associated protein-like 4 (Cntnap4), mRNA.	-0.2473	10.7642	-1.90422	0.0729847	0.986669	-4.02895
TC0200000572.mm.2	NM_145145	Pomt1	protein-O-mannosyltransferase 1	NM_145145	RefSeq	Mus musculus protein-O-mannosyltransferase 1 (Pomt1), mRNA.	0.215692	7.59198	1.904	0.0730152	0.986669	-4.02917
TC1300000013.mm.2	NM_020036	Calm4	calmodulin 4	NM_020036	RefSeq	Mus musculus calmodulin 4 (Calm4), mRNA.	-0.186083	7.30117	-1.90375	0.0730503	0.986669	-4.02942
TC1200001335.mm.2	NM_001163136	Macc1	metastasis associated in colon cancer 1	NM_001163136	RefSeq	Mus musculus metastasis associated in colon cancer 1 (Macc1), mRNA.	0.219438	4.85558	1.90353	0.0730795	0.986669	-4.02963
TC1100000738.mm.2	NM_134029	Nt5m	5,3-nucleotidase, mitochondrial	NM_134029	RefSeq	Mus musculus 5,3-nucleotidase, mitochondrial (Nt5m), mRNA.	0.211544	8.68467	1.90254	0.0732167	0.986669	-4.03062
TC0X00000053.mm.2	NM_177914	Dgkk	diacylglycerol kinase kappa	NM_177914	RefSeq	Mus musculus diacylglycerol kinase kappa (Dgkk), mRNA.	0.249695	6.84676	1.90253	0.0732176	0.986669	-4.03063
TC1800001278.mm.2	NM_183123	Spinkl	serine protease inhibitor, Kazal type-like	NM_183123	RefSeq	Mus musculus serine protease inhibitor, Kazal type-like (Spinkl), mRNA.	-0.272177	5.43048	-1.90246	0.0732277	0.986669	-4.0307
TC0600003311.mm.2	NM_001167694	Gpr19	G protein-coupled receptor 19	NM_001167694	RefSeq	Mus musculus G protein-coupled receptor 19 (Gpr19), transcript variant 3, mRNA.	-0.244228	10.6006	-1.90244	0.073231	0.986669	-4.03072
TC1200001594.mm.2	NM_001253847	Cbll1	Casitas B-lineage lymphoma-like 1	NM_001253847	RefSeq	Mus musculus Casitas B-lineage lymphoma-like 1 (Cbll1), transcript variant 1, mRNA.	0.148483	9.20673	1.90243	0.0732316	0.986669	-4.03073
TC0300002706.mm.2	NM_001045807	Rbm15	RNA binding motif protein 15	NM_001045807	RefSeq	Mus musculus RNA binding motif protein 15 (Rbm15), mRNA.	-0.199566	9.2868	-1.90219	0.0732655	0.986669	-4.03097
TC1800001655.mm.2	NM_001136181	Hsbp1l1	heat shock factor binding protein 1-like 1	NM_001136181	RefSeq	Mus musculus heat shock factor binding protein 1-like 1 (Hsbp1l1), mRNA.	0.383886	5.56724	1.90137	0.0733788	0.986669	-4.03178
TC1300001508.mm.2	NM_019491	Rala	v-ral simian leukemia viral oncogene homolog A (ras related)	NM_019491	RefSeq	Mus musculus v-ral simian leukemia viral oncogene homolog A (ras related) (Rala), mRNA.	0.224239	8.502	1.90083	0.0734533	0.986669	-4.03232
TC0500003026.mm.2	NM_001159650	Crybb3	crystallin, beta B3	NM_001159650	RefSeq	Mus musculus crystallin, beta B3 (Crybb3), transcript variant 2, mRNA.	-0.247547	8.97076	-1.90067	0.0734746	0.986669	-4.03247
TC0900001718.mm.2	NM_032007	Mmp1b	matrix metallopeptidase 1b (interstitial collagenase)	NM_032007	RefSeq	Mus musculus matrix metallopeptidase 1b (interstitial collagenase) (Mmp1b), mRNA.	0.289167	5.11179	1.90037	0.0735164	0.986669	-4.03277
TC1400000004.mm.2	ENSMUST00000112797	D830030K20Rik	RIKEN cDNA D830030K20 gene	ENSMUST00000112797	ENSEMBL	RIKEN cDNA D830030K20 gene [gene_biotype:protein_coding transcript_biotype:protein_coding]	-0.659575	6.55886	-1.9002	0.0735397	0.986669	-4.03293
TC1800001175.mm.2	NM_011397	Slc23a1	solute carrier family 23 (nucleobase transporters), member 1	NM_011397	RefSeq	Mus musculus solute carrier family 23 (nucleobase transporters), member 1 (Slc23a1), mRNA.	-0.174593	8.55078	-1.90003	0.0735636	0.986669	-4.03311
TC1300000338.mm.2	NM_013674	Irf4	interferon regulatory factor 4	NM_013674	RefSeq	Mus musculus interferon regulatory factor 4 (Irf4), mRNA.	-0.267561	7.52996	-1.89937	0.0736551	0.986669	-4.03376
TC0500000319.mm.2	NM_144909	Gckr	glucokinase regulatory protein	NM_144909	RefSeq	Mus musculus glucokinase regulatory protein (Gckr), mRNA.	-0.278687	6.05323	-1.89886	0.0737267	0.986669	-4.03427
TC0X00000902.mm.2	NM_001081473	Zxdb	zinc finger, X-linked, duplicated B	NM_001081473	RefSeq	Mus musculus zinc finger, X-linked, duplicated B (Zxdb), mRNA.	-0.249284	7.89203	-1.89849	0.0737774	0.986669	-4.03463
TC1700001544.mm.2	NM_134192	Vmn1r228	vomeronasal 1 receptor 228	NM_134192	RefSeq	Mus musculus vomeronasal 1 receptor 228 (Vmn1r228), mRNA.	0.242507	6.35892	1.89796	0.0738514	0.986669	-4.03516
TC1400001812.mm.2	ENSMUST00000163566	Gm6401	predicted gene 6401 [Source:MGI Symbol;Acc:MGI:3645739]	ENSMUST00000163566	ENSEMBL	predicted gene 6401 [gene_biotype:protein_coding transcript_biotype:protein_coding]	-0.3786	6.54315	-1.89776	0.0738783	0.986669	-4.03535
TC1200001039.mm.2	NM_173024	Serpina3b	serine (or cysteine) peptidase inhibitor, clade A, member 3B	NM_173024	RefSeq	Mus musculus serine (or cysteine) peptidase inhibitor, clade A, member 3B (Serpina3b), mRNA.	-0.318226	5.0845	-1.89768	0.0738902	0.986669	-4.03544
TC1600001501.mm.2	NM_173439	Fbxo45	F-box protein 45	NM_173439	RefSeq	Mus musculus F-box protein 45 (Fbxo45), mRNA.	0.158304	8.81158	1.89725	0.07395	0.986669	-4.03586
TC0200002509.mm.2	NM_021363	Svs3a	seminal vesicle secretory protein 3A	NM_021363	RefSeq	Mus musculus seminal vesicle secretory protein 3A (Svs3a), transcript variant 1, mRNA.	-0.236717	5.8291	-1.89689	0.0739996	0.986669	-4.03621
TC0500003487.mm.2	NM_172723	Adap1	ArfGAP with dual PH domains 1	NM_172723	RefSeq	Mus musculus ArfGAP with dual PH domains 1 (Adap1), mRNA.	0.253428	8.59636	1.89594	0.0741321	0.986669	-4.03715
TC0Y00000196.mm.2	ENSMUST00000179880	Gm21913	predicted gene, 21913 [Source:MGI Symbol;Acc:MGI:5434077]	ENSMUST00000179880	ENSEMBL	predicted gene, 21913 [gene_biotype:protein_coding transcript_biotype:protein_coding]	-0.170729	4.89677	-1.89575	0.0741595	0.986669	-4.03735
TC0Y00000199.mm.2	ENSMUST00000177676	Gm21776	predicted gene, 21776 [Source:MGI Symbol;Acc:MGI:5433940]	ENSMUST00000177676	ENSEMBL	predicted gene, 21776 [gene_biotype:protein_coding transcript_biotype:protein_coding]	-0.170729	4.89677	-1.89575	0.0741595	0.986669	-4.03735
TC1900001005.mm.2	NM_198168	Ppp2r5b	protein phosphatase 2, regulatory subunit B, beta	NM_198168	RefSeq	Mus musculus protein phosphatase 2, regulatory subunit B, beta (Ppp2r5b), mRNA.	0.230644	9.31194	1.89568	0.0741683	0.986669	-4.03741
TC0300002551.mm.2	NM_001111336	Hsd3b4	hydroxy-delta-5-steroid dehydrogenase, 3 beta- and steroid delta-isomerase 4	NM_001111336	RefSeq	Mus musculus hydroxy-delta-5-steroid dehydrogenase, 3 beta- and steroid delta-isomerase 4 (Hsd3b4), transcript variant 1, mRNA.	-0.215526	7.6046	-1.89524	0.0742303	0.986669	-4.03785
TC1900001556.mm.2	NM_181422	Pkd2l1	polycystic kidney disease 2-like 1	NM_181422	RefSeq	Mus musculus polycystic kidney disease 2-like 1 (Pkd2l1), mRNA.	0.277842	6.71627	1.89457	0.0743242	0.986669	-4.03852
TC1100004196.mm.2	NM_001164798	Slc38a10	solute carrier family 38, member 10	NM_001164798	RefSeq	Mus musculus solute carrier family 38, member 10 (Slc38a10), transcript variant 2, mRNA.	0.214142	10.2206	1.89395	0.0744101	0.986669	-4.03912
TC1900001111.mm.2	NM_021453	Pga5	pepsinogen 5, group I	NM_021453	RefSeq	Mus musculus pepsinogen 5, group I (Pga5), mRNA.	0.2423	6.06035	1.89293	0.0745536	0.986669	-4.04014
TC0500002218.mm.2	NM_178390	Fam53a	family with sequence similarity 53, member A	NM_178390	RefSeq	Mus musculus family with sequence similarity 53, member A (Fam53a), mRNA.	0.209499	8.9129	1.89282	0.0745689	0.986669	-4.04024
TC0400001436.mm.2	NM_175246	Snip1	Smad nuclear interacting protein 1	NM_175246	RefSeq	Mus musculus Smad nuclear interacting protein 1 (Snip1), mRNA.	-0.198276	8.19049	-1.89194	0.0746927	0.986669	-4.04112
TC1600001198.mm.2	NM_001271603	Socs1	suppressor of cytokine signaling 1	NM_001271603	RefSeq	Mus musculus suppressor of cytokine signaling 1 (Socs1), transcript variant 1, mRNA.	0.222058	7.05063	1.89137	0.0747727	0.986669	-4.04168
TC1700001972.mm.2	NM_001244654	Gm9573	predicted gene 9573	NM_001244654	RefSeq	Mus musculus predicted gene 9573 (Gm9573), mRNA.	-0.203857	6.32235	-1.89132	0.0747791	0.986669	-4.04172
TC0500003329.mm.2	NM_177047	Auts2	autism susceptibility candidate 2	NM_177047	RefSeq	Mus musculus autism susceptibility candidate 2 (Auts2), mRNA.	-0.197604	11.8092	-1.89119	0.0747982	0.986669	-4.04186
TC0900003169.mm.2	NM_009916	Ccr4	chemokine (C-C motif) receptor 4	NM_009916	RefSeq	Mus musculus chemokine (C-C motif) receptor 4 (Ccr4), mRNA.	-0.256197	5.47705	-1.89093	0.074834	0.986669	-4.04211
TC0200003888.mm.2	NM_001033346	Lrrc55	leucine rich repeat containing 55	NM_001033346	RefSeq	Mus musculus leucine rich repeat containing 55 (Lrrc55), mRNA.	0.230485	10.8468	1.89052	0.074892	0.986669	-4.04252
TC1600001368.mm.2	NM_023737	Ehhadh	enoyl-Coenzyme A, hydratase/3-hydroxyacyl Coenzyme A dehydrogenase	NM_023737	RefSeq	Mus musculus enoyl-Coenzyme A, hydratase/3-hydroxyacyl Coenzyme A dehydrogenase (Ehhadh), mRNA.	0.235366	7.14828	1.89026	0.0749291	0.986669	-4.04278
TC0X00000676.mm.2	NM_001081643	Xlr3b	X-linked lymphocyte-regulated 3B	NM_001081643	RefSeq	Mus musculus X-linked lymphocyte-regulated 3B (Xlr3b), mRNA.	-0.43671	5.31961	-1.88989	0.0749814	0.986669	-4.04314
TC1600001303.mm.2	NM_153150	Slc25a1	solute carrier family 25 (mitochondrial carrier, citrate transporter), member 1	NM_153150	RefSeq	Mus musculus solute carrier family 25 (mitochondrial carrier, citrate transporter), member 1 (Slc25a1), mRNA.	0.223839	11.1124	1.88938	0.0750525	0.986669	-4.04364
TC0100002354.mm.2	NM_010477	Hspd1	heat shock protein 1 (chaperonin)	NM_010477	RefSeq	Mus musculus heat shock protein 1 (chaperonin) (Hspd1), mRNA.	0.188403	9.49803	1.88938	0.0750534	0.986669	-4.04365
TC1100000961.mm.2	NM_027445	Rnf167	ring finger protein 167	NM_027445	RefSeq	Mus musculus ring finger protein 167 (Rnf167), transcript variant 1, mRNA.	0.180949	11.0856	1.88897	0.0751114	0.986669	-4.04405
TC0200002796.mm.2	NM_031373	Ogfr	opioid growth factor receptor	NM_031373	RefSeq	Mus musculus opioid growth factor receptor (Ogfr), mRNA.	0.238588	8.47996	1.88867	0.0751531	0.986669	-4.04435
TC0700002020.mm.2	NM_146963	Olfr45	olfactory receptor 45	NM_146963	RefSeq	Mus musculus olfactory receptor 45 (Olfr45), mRNA.	-0.350202	5.49169	-1.88847	0.0751809	0.986669	-4.04454
TC1800000453.mm.2	NM_010935	Npy6r	neuropeptide Y receptor Y6	NM_010935	RefSeq	Mus musculus neuropeptide Y receptor Y6 (Npy6r), mRNA.	-0.242469	5.15381	-1.88823	0.0752152	0.986669	-4.04478
TC1700002181.mm.2	NM_175168	Ptk7	PTK7 protein tyrosine kinase 7	NM_175168	RefSeq	Mus musculus PTK7 protein tyrosine kinase 7 (Ptk7), mRNA.	0.243422	7.54291	1.88807	0.0752377	0.986669	-4.04494
TC1900000452.mm.2	NM_144873	Uhrf2	ubiquitin-like, containing PHD and RING finger domains 2	NM_144873	RefSeq	Mus musculus ubiquitin-like, containing PHD and RING finger domains 2 (Uhrf2), mRNA.	-0.208761	8.53899	-1.88801	0.0752461	0.986669	-4.045
TC0400000836.mm.2	NM_001081012	Ccdc171	coiled-coil domain containing 171	NM_001081012	RefSeq	Mus musculus coiled-coil domain containing 171 (Ccdc171), mRNA.	0.215575	7.18187	1.88774	0.0752847	0.986669	-4.04527
TC0500001769.mm.2	NM_001083958	Zfp655	zinc finger protein 655	NM_001083958	RefSeq	Mus musculus zinc finger protein 655 (Zfp655), transcript variant 2, mRNA.	-0.188123	9.58543	-1.88766	0.0752966	0.986669	-4.04535
TC0200003680.mm.2	ENSMUST00000100063	Scn9a	sodium channel, voltage-gated, type IX, alpha	ENSMUST00000100063	ENSEMBL	sodium channel, voltage-gated, type IX, alpha [gene_biotype:protein_coding transcript_biotype:protein_coding]	0.294172	8.12877	1.88742	0.0753305	0.986669	-4.04559
TC0700001509.mm.2	NM_001271020	Olfr631	olfactory receptor 631	NM_001271020	RefSeq	Mus musculus olfactory receptor 631 (Olfr631), mRNA.	-0.271307	6.72376	-1.88699	0.0753913	0.986669	-4.04601
TC0700002445.mm.2	NM_001162950	Hif3a	hypoxia inducible factor 3, alpha subunit	NM_001162950	RefSeq	Mus musculus hypoxia inducible factor 3, alpha subunit (Hif3a), transcript variant 1, mRNA.	-0.206716	8.36381	-1.88632	0.075486	0.986669	-4.04667
TC0500003392.mm.2	NM_001277891	Fkbp6	FK506 binding protein 6	NM_001277891	RefSeq	Mus musculus FK506 binding protein 6 (Fkbp6), transcript variant 2, mRNA.	0.261742	6.72226	1.88579	0.0755607	0.986669	-4.04719
TC1600000969.mm.2	ENSMUST00000079151	Krtap6-3	keratin associated protein 6-3 [Source:MGI Symbol;Acc:MGI:1330279]	ENSMUST00000079151	ENSEMBL	keratin associated protein 6-3 [gene_biotype:protein_coding transcript_biotype:protein_coding]	0.285358	6.01272	1.88578	0.0755621	0.986669	-4.0472
TC1400001067.mm.2	NM_013745	Nufip1	nuclear fragile X mental retardation protein interacting protein 1	NM_013745	RefSeq	Mus musculus nuclear fragile X mental retardation protein interacting protein 1 (Nufip1), mRNA.	-0.172747	9.33322	-1.88521	0.0756428	0.986669	-4.04776
TC0800000034.mm.2	NM_009138	Ccl25	chemokine (C-C motif) ligand 25	NM_009138	RefSeq	Mus musculus chemokine (C-C motif) ligand 25 (Ccl25), transcript variant 1, mRNA.	-0.163277	9.30639	-1.88517	0.0756489	0.986669	-4.0478
TC0700002061.mm.2	NM_023566	Muc2	mucin 2	NM_023566	RefSeq	Mus musculus mucin 2 (Muc2), mRNA.	0.548623	7.70615	1.88511	0.0756573	0.986669	-4.04786
TC0400004113.mm.2	NM_001033455	Ccdc27	coiled-coil domain containing 27	NM_001033455	RefSeq	Mus musculus coiled-coil domain containing 27 (Ccdc27), mRNA.	0.29244	7.17675	1.88487	0.0756922	0.986669	-4.0481
TC0400004200.mm.2	ENSMUST00000123460	Gm13235	predicted gene 13235 [Source:MGI Symbol;Acc:MGI:3649925]	ENSMUST00000123460	ENSEMBL	predicted gene 13235 [gene_biotype:protein_coding transcript_biotype:protein_coding]	-0.195246	7.84616	-1.8848	0.0757015	0.986669	-4.04817
TC0600001371.mm.2	NM_133661	Slc6a12	solute carrier family 6 (neurotransmitter transporter, betaine/GABA), member 12	NM_133661	RefSeq	Mus musculus solute carrier family 6 (neurotransmitter transporter, betaine/GABA), member 12 (Slc6a12), mRNA.	0.362065	8.16607	1.88439	0.0757606	0.986669	-4.04858
TC0600002688.mm.2	NM_030251	Abtb1	ankyrin repeat and BTB (POZ) domain containing 1	NM_030251	RefSeq	Mus musculus ankyrin repeat and BTB (POZ) domain containing 1 (Abtb1), mRNA.	0.280675	8.22112	1.88425	0.0757795	0.986669	-4.04871
TC0700003932.mm.2	NM_146751	Olfr648	olfactory receptor 648	NM_146751	RefSeq	Mus musculus olfactory receptor 648 (Olfr648), mRNA.	0.308891	4.76267	1.88385	0.0758374	0.986669	-4.04911
TC1400002059.mm.2	NM_010590	Ajuba	ajuba LIM protein	NM_010590	RefSeq	Mus musculus ajuba LIM protein (Ajuba), mRNA.	0.270923	7.91125	1.88345	0.0758931	0.986669	-4.0495
TC1600001561.mm.2	NM_001033239	Csta1	cystatin A1	NM_001033239	RefSeq	Mus musculus cystatin A1 (Csta1), mRNA.	-0.26183	5.43067	-1.8834	0.075901	0.986669	-4.04955
TC0700004633.mm.2	ENSMUST00000094911	Gm15448	predicted gene 15448 [Source:MGI Symbol;Acc:MGI:3705216]	ENSMUST00000094911	ENSEMBL	predicted gene 15448 [gene_biotype:protein_coding transcript_biotype:protein_coding]	-0.216821	8.37604	-1.8833	0.075915	0.986669	-4.04965
TC0900002115.mm.2	NM_172769	Sc5d	sterol-C5-desaturase (fungal ERG3, delta-5-desaturase) homolog (S. cerevisae)	NM_172769	RefSeq	Mus musculus sterol-C5-desaturase (fungal ERG3, delta-5-desaturase) homolog (S. cerevisae) (Sc5d), mRNA.	0.232861	10.6411	1.88207	0.0760907	0.986669	-4.05086
TC0600001136.mm.2	NM_001113198	Mitf	microphthalmia-associated transcription factor	NM_001113198	RefSeq	Mus musculus microphthalmia-associated transcription factor (Mitf), transcript variant 1, mRNA.	0.208242	9.70307	1.88176	0.0761353	0.986669	-4.05117
TC0900000871.mm.2	NM_178396	Car12	carbonic anyhydrase 12	NM_178396	RefSeq	Mus musculus carbonic anyhydrase 12 (Car12), transcript variant 1, mRNA.	0.221105	7.65631	1.88138	0.0761887	0.986669	-4.05154
TC0500001938.mm.2	NM_001110327	Dmtf1	cyclin D binding myb-like transcription factor 1	NM_001110327	RefSeq	Mus musculus cyclin D binding myb-like transcription factor 1 (Dmtf1), transcript variant 2, mRNA.	-0.162687	10.0297	-1.88126	0.076206	0.986669	-4.05166
TC0200004537.mm.2	NM_001080944	Atp8b4	ATPase, class I, type 8B, member 4	NM_001080944	RefSeq	Mus musculus ATPase, class I, type 8B, member 4 (Atp8b4), mRNA.	0.305594	4.93126	1.88104	0.0762372	0.986669	-4.05187
TC1100001526.mm.2	NM_031183	Sp6	trans-acting transcription factor 6	NM_031183	RefSeq	Mus musculus trans-acting transcription factor 6 (Sp6), mRNA.	-0.243386	7.05294	-1.88069	0.0762874	0.986669	-4.05222
TC0400001024.mm.2	NM_183024	Raver2	ribonucleoprotein, PTB-binding 2	NM_183024	RefSeq	Mus musculus ribonucleoprotein, PTB-binding 2 (Raver2), mRNA.	0.215231	9.94228	1.8802	0.0763574	0.986669	-4.0527
TC0400001536.mm.2	OTTMUST00000021789	Spocd1	SPOC domain containing 1	OTTMUST00000021789	Havana transcript	SPOC domain containing 1[gene_biotype:protein_coding transcript_biotype:protein_coding]	-0.253328	7.80769	-1.88007	0.0763766	0.986669	-4.05283
TC1000000590.mm.2	NM_175194	Slc25a16	solute carrier family 25 (mitochondrial carrier, Graves disease autoantigen), member 16	NM_175194	RefSeq	Mus musculus solute carrier family 25 (mitochondrial carrier, Graves disease autoantigen), member 16 (Slc25a16), mRNA.	0.161669	9.65781	1.87975	0.076423	0.986669	-4.05315
TC0100001684.mm.2	ENSMUST00000069568	Desi2	desumoylating isopeptidase 2	ENSMUST00000069568	ENSEMBL	desumoylating isopeptidase 2 [gene_biotype:protein_coding transcript_biotype:protein_coding]	-0.237626	8.36663	-1.87834	0.0766242	0.986669	-4.05453
TC0700002975.mm.2	NM_001042655	Tbc1d17	TBC1 domain family, member 17	NM_001042655	RefSeq	Mus musculus TBC1 domain family, member 17 (Tbc1d17), mRNA.	-0.232406	9.12725	-1.87774	0.0767116	0.986669	-4.05513
TC1100000497.mm.2	NM_146877	Olfr1395	olfactory receptor 1395	NM_146877	RefSeq	Mus musculus olfactory receptor 1395 (Olfr1395), mRNA.	-0.190456	7.11407	-1.87765	0.0767234	0.986669	-4.05521
TC0500001342.mm.2	NM_028041	Ddx54	DEAD (Asp-Glu-Ala-Asp) box polypeptide 54	NM_028041	RefSeq	Mus musculus DEAD (Asp-Glu-Ala-Asp) box polypeptide 54 (Ddx54), mRNA.	0.170702	8.23476	1.87726	0.0767802	0.986669	-4.0556
TC1100003948.mm.2	NM_145823	Pitpnc1	phosphatidylinositol transfer protein, cytoplasmic 1	NM_145823	RefSeq	Mus musculus phosphatidylinositol transfer protein, cytoplasmic 1 (Pitpnc1), mRNA.	0.170696	10.0665	1.87676	0.0768523	0.986669	-4.05609
TC1400000363.mm.2	NM_145741	Gdf10	growth differentiation factor 10	NM_145741	RefSeq	Mus musculus growth differentiation factor 10 (Gdf10), mRNA.	0.279296	6.79085	1.8757	0.0770048	0.986669	-4.05713
TC1900001774.mm.2	NM_001013770	Lipo1	lipase, member O1	NM_001013770	RefSeq	Mus musculus lipase, member O1 (Lipo1), mRNA.	0.350735	7.76233	1.87536	0.0770547	0.986669	-4.05747
TC1100001018.mm.2	NM_029031	Shpk	sedoheptulokinase	NM_029031	RefSeq	Mus musculus sedoheptulokinase (Shpk), mRNA.	0.217177	8.63464	1.87472	0.0771467	0.986669	-4.0581
TC0800000062.mm.2	ENSMUST00000048606	4921522P10Rik	RIKEN cDNA 4921522P10 gene [Source:MGI Symbol;Acc:MGI:1913969]	ENSMUST00000048606	ENSEMBL	RIKEN cDNA 4921522P10 gene [gene_biotype:protein_coding transcript_biotype:protein_coding]	-0.313636	6.69177	-1.87471	0.0771486	0.986669	-4.05811
TC0600003253.mm.2	NM_008464	Klra6	killer cell lectin-like receptor, subfamily A, member 6	NM_008464	RefSeq	Mus musculus killer cell lectin-like receptor, subfamily A, member 6 (Klra6), mRNA.	-0.207465	5.42612	-1.8747	0.0771491	0.986669	-4.05812
TC1000000292.mm.2	NM_001162957	Rsph4a	radial spoke head 4 homolog A (Chlamydomonas)	NM_001162957	RefSeq	Mus musculus radial spoke head 4 homolog A (Chlamydomonas) (Rsph4a), mRNA.	0.240528	7.69116	1.87371	0.0772932	0.986669	-4.0591
TC1000003158.mm.2	NM_173733	Suox	sulfite oxidase	NM_173733	RefSeq	Mus musculus sulfite oxidase (Suox), mRNA.	0.165594	9.13075	1.87354	0.0773176	0.986669	-4.05926
TC0600002416.mm.2	NM_134166	Vmn1r36	vomeronasal 1 receptor 36	NM_134166	RefSeq	Mus musculus vomeronasal 1 receptor 36 (Vmn1r36), mRNA.	-0.268462	4.93085	-1.87333	0.0773482	0.986669	-4.05947
TC0600001671.mm.2	NM_001177772	Slco1c1	solute carrier organic anion transporter family, member 1c1	NM_001177772	RefSeq	Mus musculus solute carrier organic anion transporter family, member 1c1 (Slco1c1), transcript variant 2, mRNA.	0.258553	10.0124	1.87331	0.0773508	0.986669	-4.05949
TC1600001844.mm.2	NM_008310	Htr1f	5-hydroxytryptamine (serotonin) receptor 1F	NM_008310	RefSeq	Mus musculus 5-hydroxytryptamine (serotonin) receptor 1F (Htr1f), mRNA.	-0.253955	8.29793	-1.87324	0.0773602	0.986669	-4.05955
TC1600000201.mm.2	NM_176833	Ppm1f	protein phosphatase 1F (PP2C domain containing)	NM_176833	RefSeq	Mus musculus protein phosphatase 1F (PP2C domain containing) (Ppm1f), mRNA.	-0.189705	9.74765	-1.87276	0.0774305	0.986669	-4.06003
TC0Y00000554.mm.2	uc009uzr.2	Gm10352	predicted gene 10352	uc009uzr.2	UCSC Genes	Mus musculus predicted gene 10352 (Gm10352), mRNA.	0.262034	5.69563	1.87262	0.077451	0.986669	-4.06017
TC1900000879.mm.2	NM_010253	Gal	galanin	NM_010253	RefSeq	Mus musculus galanin (Gal), mRNA.	-0.308786	8.22863	-1.87215	0.0775195	0.986669	-4.06063
TC0800002818.mm.2	NM_177449	Lrrc29	leucine rich repeat containing 29	NM_177449	RefSeq	Mus musculus leucine rich repeat containing 29 (Lrrc29), mRNA.	-0.18587	9.00061	-1.87187	0.0775589	0.986669	-4.0609
TC0600002176.mm.2	NM_203396	Tcaf3	TRPM8 channel-associated factor 3	NM_203396	RefSeq	Mus musculus TRPM8 channel-associated factor 3 (Tcaf3), mRNA.	-0.207641	7.45984	-1.87185	0.0775622	0.986669	-4.06092
TC1700001010.mm.2	NM_001163300	Safb	scaffold attachment factor B	NM_001163300	RefSeq	Mus musculus scaffold attachment factor B (Safb), mRNA.	-0.261232	10.0171	-1.87137	0.0776323	0.986669	-4.0614
TC1900000026.mm.2	NM_026373	Cdk2ap2	CDK2-associated protein 2	NM_026373	RefSeq	Mus musculus CDK2-associated protein 2 (Cdk2ap2), mRNA.	-0.220844	9.1567	-1.87102	0.0776833	0.986669	-4.06174
TC1000002356.mm.2	NM_009360	Tfam	transcription factor A, mitochondrial	NM_009360	RefSeq	Mus musculus transcription factor A, mitochondrial (Tfam), mRNA.	0.24079	8.00899	1.87093	0.0776957	0.986669	-4.06182
TC0200003632.mm.2	NM_133207	Kcnh7	potassium voltage-gated channel, subfamily H (eag-related), member 7	NM_133207	RefSeq	Mus musculus potassium voltage-gated channel, subfamily H (eag-related), member 7 (Kcnh7), mRNA.	-0.180457	9.10321	-1.87061	0.0777427	0.986669	-4.06214
TC0500001638.mm.2	NM_013478	Azgp1	alpha-2-glycoprotein 1, zinc	NM_013478	RefSeq	Mus musculus alpha-2-glycoprotein 1, zinc (Azgp1), mRNA.	0.325841	6.501	1.86939	0.0779206	0.986669	-4.06334
TC0300000387.mm.2	NM_175386	Lhfp	lipoma HMGIC fusion partner	NM_175386	RefSeq	Mus musculus lipoma HMGIC fusion partner (Lhfp), mRNA.	0.187338	9.89855	1.86938	0.0779213	0.986669	-4.06335
TC0200001776.mm.2	NM_001042652	Nusap1	nucleolar and spindle associated protein 1	NM_001042652	RefSeq	Mus musculus nucleolar and spindle associated protein 1 (Nusap1), transcript variant 2, mRNA.	0.277451	6.39149	1.86858	0.0780393	0.986669	-4.06414
TC0600000651.mm.2	NM_001167860	Wipf3	WAS/WASL interacting protein family, member 3	NM_001167860	RefSeq	Mus musculus WAS/WASL interacting protein family, member 3 (Wipf3), transcript variant 1, mRNA.	-0.18377	10.3722	-1.86854	0.0780441	0.986669	-4.06417
TC0400000889.mm.2	NM_001085528	Gm13271	predicted gene 13271	NM_001085528	RefSeq	Mus musculus predicted gene 13271 (Gm13271), mRNA.	-0.289177	8.29172	-1.86822	0.0780906	0.986669	-4.06449
TC0500000435.mm.2	NM_025480	Tmem128	transmembrane protein 128	NM_025480	RefSeq	Mus musculus transmembrane protein 128 (Tmem128), mRNA.	0.163279	8.33257	1.86809	0.0781099	0.986669	-4.06462
TC0800001727.mm.2	NM_178708	Pcid2	PCI domain containing 2	NM_178708	RefSeq	Mus musculus PCI domain containing 2 (Pcid2), mRNA.	0.150057	8.79364	1.8676	0.0781815	0.986669	-4.0651
TC1600000353.mm.2	NM_001145952	Lpp	LIM domain containing preferred translocation partner in lipoma	NM_001145952	RefSeq	Mus musculus LIM domain containing preferred translocation partner in lipoma (Lpp), transcript variant 2, mRNA.	0.167355	9.30729	1.86757	0.0781865	0.986669	-4.06513
TC0200002308.mm.2	NM_001172117	Hck	hemopoietic cell kinase	NM_001172117	RefSeq	Mus musculus hemopoietic cell kinase (Hck), transcript variant 1, mRNA.	0.300572	6.10291	1.86751	0.0781952	0.986669	-4.06519
TC1700002339.mm.2	NM_022328	Mllt1	myeloid/lymphoid or mixed-lineage leukemia (trithorax homolog, Drosophila); translocated to, 1	NM_022328	RefSeq	Mus musculus myeloid/lymphoid or mixed-lineage leukemia (trithorax homolog, Drosophila); translocated to, 1 (Mllt1), mRNA.	0.17609	9.10886	1.86745	0.0782044	0.986669	-4.06525
TC1500000489.mm.2	NM_018865	Wisp1	WNT1 inducible signaling pathway protein 1	NM_018865	RefSeq	Mus musculus WNT1 inducible signaling pathway protein 1 (Wisp1), mRNA.	-0.203863	8.42356	-1.86716	0.0782469	0.986669	-4.06553
TC0600002965.mm.2	NM_026376	Plxnd1	plexin D1	NM_026376	RefSeq	Mus musculus plexin D1 (Plxnd1), mRNA.	0.402344	9.24932	1.86705	0.078263	0.986669	-4.06564
TC1700002811.mm.2	NM_001077709	Slc39a7	solute carrier family 39 (zinc transporter), member 7	NM_001077709	RefSeq	Mus musculus solute carrier family 39 (zinc transporter), member 7 (Slc39a7), transcript variant 2, mRNA.	-0.162768	8.9642	-1.86685	0.0782916	0.986669	-4.06583
TC0800002739.mm.2	NM_001145831	Kifc3	kinesin family member C3	NM_001145831	RefSeq	Mus musculus kinesin family member C3 (Kifc3), transcript variant 2, mRNA.	0.189711	10.1206	1.86663	0.0783234	0.986669	-4.06605
TC0700001957.mm.2	NM_183193	Foxi2	forkhead box I2	NM_183193	RefSeq	Mus musculus forkhead box I2 (Foxi2), mRNA.	-0.214702	7.85691	-1.86636	0.0783634	0.986669	-4.06632
TC0X00001934.mm.2	NM_008823	Cfp	complement factor properdin	NM_008823	RefSeq	Mus musculus complement factor properdin (Cfp), mRNA.	-0.172192	9.76787	-1.86607	0.0784066	0.986669	-4.0666
TC1700002058.mm.2	NM_001011518	Olfr94	olfactory receptor 94	NM_001011518	RefSeq	Mus musculus olfactory receptor 94 (Olfr94), mRNA.	0.232895	6.95937	1.8657	0.0784609	0.986669	-4.06697
TC0600000672.mm.2	NM_011153	Ppp1r17	protein phosphatase 1, regulatory subunit 17	NM_011153	RefSeq	Mus musculus protein phosphatase 1, regulatory subunit 17 (Ppp1r17), mRNA.	-0.258459	4.88753	-1.86539	0.0785058	0.986669	-4.06727
TC1300001793.mm.2	NM_026947	Eci3	enoyl-Coenzyme A delta isomerase 3	NM_026947	RefSeq	Mus musculus enoyl-Coenzyme A delta isomerase 3 (Eci3), mRNA.	0.251089	6.62302	1.86535	0.0785112	0.986669	-4.0673
TC0600001402.mm.2	NM_001004159	Clec4b2	C-type lectin domain family 4, member b2	NM_001004159	RefSeq	Mus musculus C-type lectin domain family 4, member b2 (Clec4b2), mRNA.	-0.210968	6.29337	-1.86523	0.0785292	0.986669	-4.06743
TC0400004133.mm.2	NM_001113360	Plch2	phospholipase C, eta 2	NM_001113360	RefSeq	Mus musculus phospholipase C, eta 2 (Plch2), transcript variant 2, mRNA.	-0.183568	9.37436	-1.8652	0.0785339	0.986669	-4.06746
TC1400002010.mm.2	ENSMUST00000167617	Gm17078	predicted gene 17078 [Source:MGI Symbol;Acc:MGI:4937905]	ENSMUST00000167617	ENSEMBL	predicted gene 17078 [gene_biotype:protein_coding transcript_biotype:protein_coding]	-0.255941	6.9421	-1.86448	0.078639	0.986669	-4.06816
TC0600000648.mm.2	NM_001163640	Chn2	chimerin 2	NM_001163640	RefSeq	Mus musculus chimerin 2 (Chn2), transcript variant 2, mRNA.	0.153332	10.5783	1.8644	0.0786519	0.986669	-4.06824
TC1200001729.mm.2	NM_008159	Gpr33	G protein-coupled receptor 33	NM_008159	RefSeq	Mus musculus G protein-coupled receptor 33 (Gpr33), mRNA.	0.253373	6.40544	1.86422	0.078677	0.986669	-4.06841
TC0700001612.mm.2	NM_011975	Rpl27a	ribosomal protein L27A	NM_011975	RefSeq	Mus musculus ribosomal protein L27A (Rpl27a), mRNA.	-0.232608	9.98163	-1.86402	0.0787072	0.986669	-4.06861
TC0900003066.mm.2	NM_011790	Arih2	ariadne homolog 2 (Drosophila)	NM_011790	RefSeq	Mus musculus ariadne homolog 2 (Drosophila) (Arih2), mRNA.	-0.154808	9.68332	-1.8639	0.0787244	0.986669	-4.06873
TC1500000742.mm.2	NM_033218	Srebf2	sterol regulatory element binding factor 2	NM_033218	RefSeq	Mus musculus sterol regulatory element binding factor 2 (Srebf2), mRNA.	0.18477	11.5572	1.86324	0.0788215	0.986669	-4.06937
TC0100000364.mm.2	NM_019790	Tmeff2	transmembrane protein with EGF-like and two follistatin-like domains 2	NM_019790	RefSeq	Mus musculus transmembrane protein with EGF-like and two follistatin-like domains 2 (Tmeff2), mRNA.	-0.165704	11.3084	-1.86292	0.0788687	0.986669	-4.06969
TC1400001860.mm.2	ENSMUST00000166110	Gm17654	predicted gene, 17654 [Source:MGI Symbol;Acc:MGI:4937288]	ENSMUST00000166110	ENSEMBL	predicted gene, 17654 [gene_biotype:protein_coding transcript_biotype:protein_coding]	-0.172229	8.17334	-1.86288	0.0788751	0.986669	-4.06973
TC0800000603.mm.2	XM_001474438.2	Gm2749	PREDICTED: predicted gene 2749 (Gm2749), mRNA.	XM_001474438.2	MGI/Jackson Lab	PREDICTED: predicted gene 2749 (Gm2749), mRNA.	-0.303971	7.85641	-1.86234	0.0789552	0.986669	-4.07026
TC0Y00000021.mm.2	ENSMUST00000178779	Gm21778	predicted gene, 21778	ENSMUST00000178779	ENSEMBL	predicted gene, 21778 [gene_biotype:protein_coding transcript_biotype:protein_coding]	-0.262041	6.77827	-1.86222	0.0789722	0.986669	-4.07038
TC1600000122.mm.2	ENSMUST00000115822	Gm11172	predicted gene 11172 [Source:MGI Symbol;Acc:MGI:3779427]	ENSMUST00000115822	ENSEMBL	predicted gene 11172 [gene_biotype:protein_coding transcript_biotype:protein_coding]	-0.410157	8.62009	-1.86217	0.0789794	0.986669	-4.07042
TC1100004002.mm.2	NM_001166556	Abca6	ATP-binding cassette, sub-family A (ABC1), member 6	NM_001166556	RefSeq	Mus musculus ATP-binding cassette, sub-family A (ABC1), member 6 (Abca6), transcript variant 2, mRNA.	0.292528	6.85172	1.86195	0.0790123	0.986669	-4.07064
TC1300002688.mm.2	ENSMUST00000099162	Gm10735	predicted gene 10735 [Source:MGI Symbol;Acc:MGI:3642476]	ENSMUST00000099162	ENSEMBL	predicted gene 10735 [gene_biotype:protein_coding transcript_biotype:protein_coding]	0.16774	7.23853	1.86182	0.0790311	0.986669	-4.07077
TC0500000436.mm.2	NM_172709	Otop1	otopetrin 1	NM_172709	RefSeq	Mus musculus otopetrin 1 (Otop1), mRNA.	0.257044	7.15316	1.86179	0.0790365	0.986669	-4.0708
TC0600000473.mm.2	NM_146295	Olfr446	olfactory receptor 446	NM_146295	RefSeq	Mus musculus olfactory receptor 446 (Olfr446), mRNA.	0.312661	4.81776	1.86169	0.0790512	0.986669	-4.0709
TC1700002349.mm.2	NR_033508	Gm11110	predicted gene 11110	NR_033508	RefSeq	Mus musculus predicted gene 11110 (Gm11110), long non-coding RNA.	-0.236229	5.50914	-1.86096	0.0791585	0.987056	-4.07161
TC1200000217.mm.2	XM_003084889.1	Gm19340	PREDICTED: predicted gene, 19340 (Gm19340), mRNA.	XM_003084889.1	MGI/Jackson Lab	PREDICTED: predicted gene, 19340 (Gm19340), mRNA.	-0.215425	5.15475	-1.86059	0.0792136	0.987056	-4.07198
TC0100002193.mm.2	NM_018872	Tmem131	transmembrane protein 131	NM_018872	RefSeq	Mus musculus transmembrane protein 131 (Tmem131), mRNA.	-0.14853	11.1656	-1.86053	0.0792224	0.987056	-4.07204
TC0900001889.mm.2	NM_010149	Epor	erythropoietin receptor	NM_010149	RefSeq	Mus musculus erythropoietin receptor (Epor), mRNA.	-0.168532	8.1919	-1.85915	0.0794258	0.987694	-4.07338
TC1100003034.mm.2	NM_008192	Gucy2e	guanylate cyclase 2e	NM_008192	RefSeq	Mus musculus guanylate cyclase 2e (Gucy2e), mRNA.	-0.215815	6.18711	-1.85906	0.07944	0.987694	-4.07347
TC1300000832.mm.2	ENSMUST00000060609	Gm10037	predicted gene 10037 [Source:MGI Symbol;Acc:MGI:3645096]	ENSMUST00000060609	ENSEMBL	predicted gene 10037 [gene_biotype:protein_coding transcript_biotype:protein_coding]	-0.292896	7.39119	-1.85898	0.0794517	0.987694	-4.07355
TC0600003135.mm.2	NM_001289726	Gapdh	glyceraldehyde-3-phosphate dehydrogenase	NM_001289726	RefSeq	Mus musculus glyceraldehyde-3-phosphate dehydrogenase (Gapdh), transcript variant 1, mRNA.	0.211445	12.3875	1.85851	0.079522	0.987694	-4.07402
TC1700002164.mm.2	NM_029338	Rsph9	radial spoke head 9 homolog (Chlamydomonas)	NM_029338	RefSeq	Mus musculus radial spoke head 9 homolog (Chlamydomonas) (Rsph9), mRNA.	0.230377	9.44297	1.85843	0.0795331	0.987694	-4.07409
TC0800002815.mm.2	NM_177788	Exoc3l	exocyst complex component 3-like	NM_177788	RefSeq	Mus musculus exocyst complex component 3-like (Exoc3l), mRNA.	0.241391	6.82083	1.8579	0.0796114	0.987694	-4.0746
TC0900001887.mm.2	NM_031874	Rab3d	RAB3D, member RAS oncogene family	NM_031874	RefSeq	Mus musculus RAB3D, member RAS oncogene family (Rab3d), mRNA.	0.216717	7.65969	1.85765	0.0796486	0.987694	-4.07485
TC1900000767.mm.2	NM_007417	Adra2a	adrenergic receptor, alpha 2a	NM_007417	RefSeq	Mus musculus adrenergic receptor, alpha 2a (Adra2a), mRNA.	0.192605	7.29019	1.85759	0.0796582	0.987694	-4.07491
TC0600002020.mm.2	NM_013723	Podxl	podocalyxin-like	NM_013723	RefSeq	Mus musculus podocalyxin-like (Podxl), mRNA.	0.246818	8.13087	1.85731	0.0796993	0.987694	-4.07518
TC0800002510.mm.2	NM_001252089	Rbmxl1	RNA binding motif protein, X-linked like-1	NM_001252089	RefSeq	Mus musculus RNA binding motif protein, X-linked like-1 (Rbmxl1), transcript variant 2, mRNA.	-0.17699	8.34893	-1.85624	0.0798589	0.987694	-4.07623
TC1400001516.mm.2	ENSMUST00000164372	Gm2244	predicted gene 2244	ENSMUST00000164372	ENSEMBL	predicted gene 2244 [gene_biotype:protein_coding transcript_biotype:protein_coding]	-0.31763	6.54215	-1.85593	0.0799051	0.987694	-4.07654
TC1000000502.mm.2	NM_008297	Hsf2	heat shock factor 2	NM_008297	RefSeq	Mus musculus heat shock factor 2 (Hsf2), mRNA.	0.218291	8.84548	1.85584	0.0799193	0.987694	-4.07663
TC0700000655.mm.2	NM_017394	Slc7a10	solute carrier family 7 (cationic amino acid transporter, y+ system), member 10	NM_017394	RefSeq	Mus musculus solute carrier family 7 (cationic amino acid transporter, y+ system), member 10 (Slc7a10), mRNA.	0.176038	9.2337	1.85564	0.0799494	0.987694	-4.07683
TC0800000646.mm.2	NM_001177881	Mfap3l	microfibrillar-associated protein 3-like	NM_001177881	RefSeq	Mus musculus microfibrillar-associated protein 3-like (Mfap3l), transcript variant 2, mRNA.	0.232046	10.2178	1.85532	0.0799956	0.987694	-4.07713
TC0600003159.mm.2	NM_145983	Kcna5	potassium voltage-gated channel, shaker-related subfamily, member 5	NM_145983	RefSeq	Mus musculus potassium voltage-gated channel, shaker-related subfamily, member 5 (Kcna5), mRNA.	-0.21954	8.16653	-1.85528	0.080003	0.987694	-4.07718
TC0X00000659.mm.2	NR_027801	Gm1141	predicted gene 1141	NR_027801	RefSeq	Mus musculus predicted gene 1141 (Gm1141), long non-coding RNA.	-0.286177	6.59877	-1.85515	0.0800214	0.987694	-4.0773
TC1800000869.mm.2	NM_001025245	Mbp	myelin basic protein	NM_001025245	RefSeq	Mus musculus myelin basic protein (Mbp), transcript variant 8, mRNA.	0.266605	10.3873	1.85465	0.0800967	0.987959	-4.07779
TC1000002208.mm.2	ENSMUST00000169859	Gm17542	predicted gene, 17542 [Source:MGI Symbol;Acc:MGI:4937176]	ENSMUST00000169859	ENSEMBL	predicted gene, 17542 [gene_biotype:protein_coding transcript_biotype:protein_coding]	-0.222785	7.46473	-1.85382	0.0802198	0.987959	-4.0786
TC0900003168.mm.2	NM_019922	Crtap	cartilage associated protein	NM_019922	RefSeq	Mus musculus cartilage associated protein (Crtap), mRNA.	0.361159	8.35077	1.85327	0.0803028	0.987959	-4.07914
TC0700003804.mm.2	NM_001252530	Slco2b1	solute carrier organic anion transporter family, member 2b1	NM_001252530	RefSeq	Mus musculus solute carrier organic anion transporter family, member 2b1 (Slco2b1), transcript variant 1, mRNA.	0.210522	8.15542	1.85277	0.0803774	0.987959	-4.07963
TC0X00000335.mm.2	NM_025937	Nkap	NFKB activating protein	NM_025937	RefSeq	Mus musculus NFKB activating protein (Nkap), mRNA.	-0.224253	6.56546	-1.85273	0.0803836	0.987959	-4.07967
TC0600002918.mm.2	NM_133932	Tada3	transcriptional adaptor 3	NM_133932	RefSeq	Mus musculus transcriptional adaptor 3 (Tada3), mRNA.	0.201701	9.68139	1.85272	0.0803849	0.987959	-4.07968
TC0800002421.mm.2	NM_001163042	Haus8	4HAUS augmin-like complex, subunit 8	NM_001163042	RefSeq	Mus musculus 4HAUS augmin-like complex, subunit 8 (Haus8), transcript variant 1, mRNA.	-0.18212	7.99524	-1.85233	0.0804441	0.987959	-4.08006
TC0400001000.mm.2	ENSMUST00000094955	Gm12689	predicted gene 12689 [Source:MGI Symbol;Acc:MGI:3650433]	ENSMUST00000094955	ENSEMBL	predicted gene 12689 [gene_biotype:protein_coding transcript_biotype:protein_coding]	-0.227643	8.16382	-1.85223	0.0804588	0.987959	-4.08016
TC0400004097.mm.2	NM_001252654	Kcnab2	potassium voltage-gated channel, shaker-related subfamily, beta member 2	NM_001252654	RefSeq	Mus musculus potassium voltage-gated channel, shaker-related subfamily, beta member 2 (Kcnab2), transcript variant 4, mRNA.	0.163411	11.6872	1.85209	0.0804791	0.987959	-4.08029
TC0400001091.mm.2	NM_080555	Plpp3	phospholipid phosphatase 3	NM_080555	RefSeq	Mus musculus phosphatidic acid phosphatase type 2B (Ppap2b), mRNA.	0.179335	11.8782	1.85189	0.0805104	0.987959	-4.08049
TC1600000115.mm.2	NM_011955	Nubp1	nucleotide binding protein 1	NM_011955	RefSeq	Mus musculus nucleotide binding protein 1 (Nubp1), mRNA.	-0.152856	9.65569	-1.85146	0.0805739	0.988164	-4.08091
TC0800000366.mm.2	NM_025869	Dusp26	dual specificity phosphatase 26 (putative)	NM_025869	RefSeq	Mus musculus dual specificity phosphatase 26 (putative) (Dusp26), mRNA.	-0.170604	10.1705	-1.8511	0.080629	0.988267	-4.08126
TC0300002955.mm.2	NM_008212	Hadh	hydroxyacyl-Coenzyme A dehydrogenase	NM_008212	RefSeq	Mus musculus hydroxyacyl-Coenzyme A dehydrogenase (Hadh), mRNA.	0.370883	9.04875	1.85024	0.0807584	0.988472	-4.08211
TC0700002347.mm.2	NM_001017955	Zscan18	zinc finger and SCAN domain containing 18	NM_001017955	RefSeq	Mus musculus zinc finger and SCAN domain containing 18 (Zscan18), mRNA.	-0.264698	9.57233	-1.85	0.0807944	0.988472	-4.08234
TC0100000916.mm.2	NM_016696	Gpc1	glypican 1	NM_016696	RefSeq	Mus musculus glypican 1 (Gpc1), mRNA.	0.185793	8.661	1.84999	0.080795	0.988472	-4.08234
TC0400002455.mm.2	NM_007473	Aqp7	aquaporin 7	NM_007473	RefSeq	Mus musculus aquaporin 7 (Aqp7), mRNA.	-0.283864	7.2283	-1.84968	0.0808414	0.988472	-4.08264
TC0800002144.mm.2	NM_008455	Klkb1	kallikrein B, plasma 1	NM_008455	RefSeq	Mus musculus kallikrein B, plasma 1 (Klkb1), mRNA.	-0.168707	6.06073	-1.84877	0.080979	0.988472	-4.08354
TC0200003987.mm.2	NM_146836	Olfr1132	olfactory receptor 1132	NM_146836	RefSeq	Mus musculus olfactory receptor 1132 (Olfr1132), mRNA.	0.227218	5.72145	1.84873	0.0809855	0.988472	-4.08358
TC0600001001.mm.2	NM_001170591	Nfu1	NFU1 iron-sulfur cluster scaffold homolog (S. cerevisiae)	NM_001170591	RefSeq	Mus musculus NFU1 iron-sulfur cluster scaffold homolog (S. cerevisiae) (Nfu1), transcript variant 1, mRNA.	0.193692	9.96284	1.84726	0.0812071	0.988472	-4.08501
TC0700003972.mm.2	NM_147069	Olfr686	olfactory receptor 686	NM_147069	RefSeq	Mus musculus olfactory receptor 686 (Olfr686), mRNA.	0.258271	6.06628	1.84681	0.081276	0.988472	-4.08545
TC1800001181.mm.2	NM_001289591	Tmem173	transmembrane protein 173	NM_001289591	RefSeq	Mus musculus transmembrane protein 173 (Tmem173), transcript variant 2, mRNA.	0.317317	7.17096	1.84633	0.0813477	0.988472	-4.08592
TC0200001904.mm.2	NM_175550	Ap4e1	adaptor-related protein complex AP-4, epsilon 1	NM_175550	RefSeq	Mus musculus adaptor-related protein complex AP-4, epsilon 1 (Ap4e1), mRNA.	-0.171355	9.13096	-1.84624	0.0813622	0.988472	-4.08601
TC0600000676.mm.2	NM_030235	Avl9	AVL9 homolog (S. cerevisiase)	NM_030235	RefSeq	Mus musculus AVL9 homolog (S. cerevisiase) (Avl9), mRNA.	0.177887	9.7153	1.8459	0.0814136	0.988472	-4.08634
TC0700000965.mm.2	NM_130880	Otud7a	OTU domain containing 7A	NM_130880	RefSeq	Mus musculus OTU domain containing 7A (Otud7a), mRNA.	0.158068	9.28492	1.84556	0.0814654	0.988472	-4.08667
TC0400001315.mm.2	NM_146304	Olfr1340	olfactory receptor 1340	NM_146304	RefSeq	Mus musculus olfactory receptor 1340 (Olfr1340), mRNA.	0.307512	5.73585	1.84523	0.0815147	0.988472	-4.08699
TC0200004165.mm.2	NM_001033452	Accsl	1-aminocyclopropane-1-carboxylate synthase (non-functional)-like	NM_001033452	RefSeq	Mus musculus 1-aminocyclopropane-1-carboxylate synthase (non-functional)-like (Accsl), mRNA.	-0.196481	8.21467	-1.8452	0.081519	0.988472	-4.08702
TC0700001464.mm.2	NM_146754	Olfr556	olfactory receptor 556	NM_146754	RefSeq	Mus musculus olfactory receptor 556 (Olfr556), mRNA.	-0.248179	7.15585	-1.84453	0.0816205	0.988472	-4.08767
TC0200001368.mm.2	NM_011355	Spi1	spleen focus forming virus (SFFV) proviral integration oncogene	NM_011355	RefSeq	Mus musculus spleen focus forming virus (SFFV) proviral integration oncogene (Spi1), mRNA.	0.235161	7.55223	1.84434	0.0816494	0.988472	-4.08786
TC0400001874.mm.2	NR_033612	Gm13238	carnitine deficiency-associated gene expressed in ventricle 3 pseudogene	NR_033612	RefSeq	Mus musculus predicted gene 13238 (Gm13238), non-coding RNA.	-0.292945	7.81653	-1.84388	0.0817207	0.988472	-4.08831
TC1700000337.mm.2	NM_010023	Eci1	enoyl-Coenzyme A delta isomerase 1	NM_010023	RefSeq	Mus musculus enoyl-Coenzyme A delta isomerase 1 (Eci1), mRNA.	0.225943	9.80209	1.84386	0.0817227	0.988472	-4.08833
TC1300002422.mm.2	NM_001163627	Fam151b	family with sequence similarity 151, member B	NM_001163627	RefSeq	Mus musculus family with sequence similarity 151, member B (Fam151b), mRNA.	0.254817	8.38656	1.84385	0.0817251	0.988472	-4.08834
TC0700000793.mm.2	NM_008693	Klk1b3	kallikrein 1-related peptidase b3	NM_008693	RefSeq	Mus musculus kallikrein 1-related peptidase b3 (Klk1b3), mRNA.	-0.216419	5.70243	-1.84381	0.0817303	0.988472	-4.08837
TC1100000342.mm.2	NM_173784	Ubtd2	ubiquitin domain containing 2	NM_173784	RefSeq	Mus musculus ubiquitin domain containing 2 (Ubtd2), mRNA.	0.210875	8.58335	1.84294	0.081863	0.988472	-4.08922
TC0500000462.mm.2	NM_001135172	C1qtnf7	C1q and tumor necrosis factor related protein 7	NM_001135172	RefSeq	Mus musculus C1q and tumor necrosis factor related protein 7 (C1qtnf7), transcript variant 1, mRNA.	-0.2992	7.88879	-1.84227	0.0819654	0.988472	-4.08988
TC0600002079.mm.2	NM_008973	Ptn	pleiotrophin	NM_008973	RefSeq	Mus musculus pleiotrophin (Ptn), mRNA.	0.251393	12.1975	1.84217	0.0819801	0.988472	-4.08997
TC1800000677.mm.2	NM_207255	Zfp532	zinc finger protein 532	NM_207255	RefSeq	Mus musculus zinc finger protein 532 (Zfp532), mRNA.	0.301932	8.7589	1.84202	0.0820028	0.988472	-4.09012
TC1000003204.mm.2	NM_146677	Olfr825	olfactory receptor 825	NM_146677	RefSeq	Mus musculus olfactory receptor 825 (Olfr825), mRNA.	-0.193453	5.55614	-1.84184	0.082031	0.988472	-4.0903
TC0900000534.mm.2	NM_001014761	Scn2b	sodium channel, voltage-gated, type II, beta	NM_001014761	RefSeq	Mus musculus sodium channel, voltage-gated, type II, beta (Scn2b), mRNA.	0.15279	10.3575	1.84119	0.0821304	0.988472	-4.09093
TC0300000218.mm.2	NM_028231	Kcnmb2	potassium large conductance calcium-activated channel, subfamily M, beta member 2	NM_028231	RefSeq	Mus musculus potassium large conductance calcium-activated channel, subfamily M, beta member 2 (Kcnmb2), mRNA.	0.247995	8.63002	1.84116	0.0821353	0.988472	-4.09096
TC0200001839.mm.2	NM_080510	Trim69	tripartite motif-containing 69	NM_080510	RefSeq	Mus musculus tripartite motif-containing 69 (Trim69), mRNA.	-0.219354	5.9201	-1.84006	0.0823027	0.988472	-4.09203
TC0300002972.mm.2	NM_001029836	Npnt	nephronectin	NM_001029836	RefSeq	Mus musculus nephronectin (Npnt), transcript variant 2, mRNA.	0.185338	8.22572	1.84001	0.0823106	0.988472	-4.09208
TC0X00000388.mm.2	NM_001281929	Gria3	glutamate receptor, ionotropic, AMPA3 (alpha 3)	NM_001281929	RefSeq	Mus musculus glutamate receptor, ionotropic, AMPA3 (alpha 3) (Gria3), transcript variant 2, mRNA.	-0.209922	10.9168	-1.83967	0.0823619	0.988472	-4.09241
TC1100000078.mm.2	NM_001146308	Dbnl	drebrin-like	NM_001146308	RefSeq	Mus musculus drebrin-like (Dbnl), transcript variant 1, mRNA.	-0.166925	9.08218	-1.83957	0.0823779	0.988472	-4.09251
TC0900001383.mm.2	NM_001287261	Mst1r	macrophage stimulating 1 receptor (c-met-related tyrosine kinase)	NM_001287261	RefSeq	Mus musculus macrophage stimulating 1 receptor (c-met-related tyrosine kinase) (Mst1r), transcript variant 2, mRNA.	-0.16708	8.09843	-1.83952	0.0823854	0.988472	-4.09256
TC0100001736.mm.2	OTTMUST00000088638	Dnah14	dynein, axonemal, heavy chain 14	OTTMUST00000088638	Havana transcript	dynein, axonemal, heavy chain 14[gene_biotype:protein_coding transcript_biotype:protein_coding]	-0.17719	5.57595	-1.83941	0.0824031	0.988472	-4.09267
TC1100003013.mm.2	NM_008744	Ntn1	netrin 1	NM_008744	RefSeq	Mus musculus netrin 1 (Ntn1), mRNA.	0.179538	8.32746	1.83907	0.0824541	0.988472	-4.09299
TC1300001762.mm.2	NM_025429	Serpinb1a	serine (or cysteine) peptidase inhibitor, clade B, member 1a	NM_025429	RefSeq	Mus musculus serine (or cysteine) peptidase inhibitor, clade B, member 1a (Serpinb1a), mRNA.	0.248258	8.69671	1.83855	0.0825336	0.988472	-4.0935
TC1500001933.mm.2	NM_030229	Polr3h	polymerase (RNA) III (DNA directed) polypeptide H	NM_030229	RefSeq	Mus musculus polymerase (RNA) III (DNA directed) polypeptide H (Polr3h), mRNA.	0.216613	8.76578	1.8384	0.0825572	0.988472	-4.09365
TC1800000011.mm.2	NM_026092	Lyzl1	lysozyme-like 1	NM_026092	RefSeq	Mus musculus lysozyme-like 1 (Lyzl1), mRNA.	-0.210537	5.85518	-1.83832	0.0825697	0.988472	-4.09373
TC1000001183.mm.2	NM_007569	Btg1	B cell translocation gene 1, anti-proliferative	NM_007569	RefSeq	Mus musculus B cell translocation gene 1, anti-proliferative (Btg1), mRNA.	-0.181701	8.56587	-1.83829	0.0825743	0.988472	-4.09376
TC1000001518.mm.2	NM_001252387	Fam19a2	family with sequence similarity 19, member A2	NM_001252387	RefSeq	Mus musculus family with sequence similarity 19, member A2 (Fam19a2), transcript variant 2, mRNA.	0.181044	9.75928	1.83818	0.0825911	0.988472	-4.09386
TC1200002237.mm.2	NM_026681	Ccdc88c	coiled-coil domain containing 88C	NM_026681	RefSeq	Mus musculus coiled-coil domain containing 88C (Ccdc88c), mRNA.	-0.14848	9.42598	-1.83798	0.0826217	0.988472	-4.09406
TC1300000575.mm.2	XM_990847.4	Gm270	PREDICTED: predicted gene 270 (Gm270), mRNA.	XM_990847.4	MGI/Jackson Lab	PREDICTED: predicted gene 270 (Gm270), mRNA.	0.291316	6.79137	1.83796	0.0826242	0.988472	-4.09407
TC1600000278.mm.2	NM_007889	Dvl3	dishevelled 3, dsh homolog (Drosophila)	NM_007889	RefSeq	Mus musculus dishevelled 3, dsh homolog (Drosophila) (Dvl3), mRNA.	0.175697	10.7272	1.83765	0.0826716	0.988472	-4.09437
TC0X00001832.mm.2	NM_025975	Dynlt3	dynein light chain Tctex-type 3	NM_025975	RefSeq	Mus musculus dynein light chain Tctex-type 3 (Dynlt3), mRNA.	0.222941	10.0385	1.83748	0.0826991	0.988472	-4.09455
TC0800001078.mm.2	NM_173014	Lpcat2	lysophosphatidylcholine acyltransferase 2	NM_173014	RefSeq	Mus musculus lysophosphatidylcholine acyltransferase 2 (Lpcat2), mRNA.	0.285647	8.01048	1.83714	0.0827505	0.988472	-4.09487
TC0800002364.mm.2	XM_977914.3	Gm7697	PREDICTED: predicted gene 7697 (Gm7697), mRNA.	XM_977914.3	MGI/Jackson Lab	PREDICTED: predicted gene 7697 (Gm7697), mRNA.	-0.271248	6.81753	-1.83714	0.0827508	0.988472	-4.09487
TC1900000439.mm.2	NM_001048177	Jak2	Janus kinase 2	NM_001048177	RefSeq	Mus musculus Janus kinase 2 (Jak2), transcript variant 2, mRNA.	-0.206051	10.1111	-1.83682	0.0827993	0.988492	-4.09518
TC1100004277.mm.2	NM_019444	Ramp2	receptor (calcitonin) activity modifying protein 2	NM_019444	RefSeq	Mus musculus receptor (calcitonin) activity modifying protein 2 (Ramp2), mRNA.	0.289103	8.57268	1.8365	0.0828491	0.988528	-4.0955
TC1000001772.mm.2	NM_001164195	Pex3	peroxisomal biogenesis factor 3	NM_001164195	RefSeq	Mus musculus peroxisomal biogenesis factor 3 (Pex3), transcript variant 2, mRNA.	0.170533	9.453	1.83562	0.0829853	0.988624	-4.09636
TC0200002793.mm.2	NM_018766	Ntsr1	neurotensin receptor 1	NM_018766	RefSeq	Mus musculus neurotensin receptor 1 (Ntsr1), mRNA.	0.222406	8.22024	1.83531	0.083032	0.988624	-4.09665
TC0200000461.mm.2	NM_001001322	Adamts13	a disintegrin-like and metallopeptidase (reprolysin type) with thrombospondin type 1 motif, 13	NM_001001322	RefSeq	Mus musculus a disintegrin-like and metallopeptidase (reprolysin type) with thrombospondin type 1 motif, 13 (Adamts13), transcript variant 1, mRNA.	-0.314091	6.68927	-1.83526	0.0830405	0.988624	-4.0967
TC1100000035.mm.2	NM_027859	Rnf215	ring finger protein 215	NM_027859	RefSeq	Mus musculus ring finger protein 215 (Rnf215), mRNA.	0.248344	7.75563	1.8352	0.0830493	0.988624	-4.09676
TC0900000605.mm.2	NM_001289782	Cryab	crystallin, alpha B	NM_001289782	RefSeq	Mus musculus crystallin, alpha B (Cryab), transcript variant 1, mRNA.	0.321569	10.6382	1.83493	0.083091	0.988624	-4.09702
TC0800001906.mm.2	NM_177089	Tacc1	transforming, acidic coiled-coil containing protein 1	NM_177089	RefSeq	Mus musculus transforming, acidic coiled-coil containing protein 1 (Tacc1), transcript variant 1, mRNA.	-0.223242	9.753	-1.83398	0.0832379	0.988842	-4.09795
TC0600000231.mm.2	NM_001201378	Ccdc136	coiled-coil domain containing 136	NM_001201378	RefSeq	Mus musculus coiled-coil domain containing 136 (Ccdc136), transcript variant 2, mRNA.	0.197879	11.2465	1.83375	0.0832742	0.988842	-4.09818
TC0100002019.mm.2	NM_030033	Crisp4	cysteine-rich secretory protein 4	NM_030033	RefSeq	Mus musculus cysteine-rich secretory protein 4 (Crisp4), mRNA.	-0.33447	4.80352	-1.83314	0.0833675	0.988842	-4.09876
TC1000001744.mm.2	NM_026405	Rab32	RAB32, member RAS oncogene family	NM_026405	RefSeq	Mus musculus RAB32, member RAS oncogene family (Rab32), mRNA.	0.256025	5.89323	1.8327	0.0834359	0.988842	-4.09919
TC0600000924.mm.2	NM_027948	1700003E16Rik	RIKEN cDNA 1700003E16 gene	NM_027948	RefSeq	Mus musculus RIKEN cDNA 1700003E16 gene (1700003E16Rik), mRNA.	0.204599	8.32488	1.83254	0.0834612	0.988842	-4.09935
TC1400001546.mm.2	NM_175132	Synpo2l	synaptopodin 2-like	NM_175132	RefSeq	Mus musculus synaptopodin 2-like (Synpo2l), transcript variant 2, mRNA.	-0.222354	7.35101	-1.8323	0.0834981	0.988842	-4.09958
TC1300002303.mm.2	NM_028878	Slc6a19	solute carrier family 6 (neurotransmitter transporter), member 19	NM_028878	RefSeq	Mus musculus solute carrier family 6 (neurotransmitter transporter), member 19 (Slc6a19), mRNA.	-0.156093	8.89337	-1.83221	0.0835123	0.988842	-4.09967
TC1200001643.mm.2	NM_025359	Tspan13	tetraspanin 13	NM_025359	RefSeq	Mus musculus tetraspanin 13 (Tspan13), mRNA.	0.179808	11.0906	1.83211	0.0835266	0.988842	-4.09976
TC1100003542.mm.2	NM_028547	Kif2b	kinesin family member 2B	NM_028547	RefSeq	Mus musculus kinesin family member 2B (Kif2b), mRNA.	-0.246825	5.06126	-1.83209	0.0835305	0.988842	-4.09978
TC0X00000354.mm.2	NM_008818	Rhox5	reproductive homeobox 5	NM_008818	RefSeq	Mus musculus reproductive homeobox 5 (Rhox5), mRNA.	-0.227465	7.13269	-1.83155	0.0836137	0.988987	-4.10031
TC0900001722.mm.2	NM_007464	Birc3	baculoviral IAP repeat-containing 3	NM_007464	RefSeq	Mus musculus baculoviral IAP repeat-containing 3 (Birc3), mRNA.	0.194078	6.97817	1.83063	0.0837566	0.988987	-4.1012
TC0100003122.mm.2	NM_134438	Gpr37l1	G protein-coupled receptor 37-like 1	NM_134438	RefSeq	Mus musculus G protein-coupled receptor 37-like 1 (Gpr37l1), mRNA.	0.194442	10.9026	1.8302	0.083824	0.988987	-4.10162
TC0600003599.mm.2	NM_001201389	Gm11128	predicted gene 11128	NM_001201389	RefSeq	Mus musculus predicted gene 11128 (Gm11128), mRNA.	-0.180804	8.09462	-1.83016	0.0838303	0.988987	-4.10166
TC0X00000289.mm.2	NM_001099333	Gm2863	predicted gene 2863	NM_001099333	RefSeq	Mus musculus predicted gene 2863 (Gm2863), mRNA.	-0.287163	5.26303	-1.83014	0.0838328	0.988987	-4.10168
TC0700000050.mm.2	NM_173008	Ssc5d	scavenger receptor cysteine rich family, 5 domains	NM_173008	RefSeq	Mus musculus scavenger receptor cysteine rich family, 5 domains (Ssc5d), mRNA.	-0.22175	7.90502	-1.8301	0.0838394	0.988987	-4.10172
TC0800001080.mm.2	NM_009209	Slc6a2	solute carrier family 6 (neurotransmitter transporter, noradrenalin), member 2	NM_009209	RefSeq	Mus musculus solute carrier family 6 (neurotransmitter transporter, noradrenalin), member 2 (Slc6a2), mRNA.	-0.228293	6.76472	-1.82962	0.0839137	0.988987	-4.10218
TC0700002088.mm.2	NM_133655	Cd81	CD81 antigen	NM_133655	RefSeq	Mus musculus CD81 antigen (Cd81), mRNA.	0.154613	12.4638	1.8296	0.0839172	0.988987	-4.1022
TC1900000606.mm.2	NM_020033	Ankrd2	ankyrin repeat domain 2 (stretch responsive muscle)	NM_020033	RefSeq	Mus musculus ankyrin repeat domain 2 (stretch responsive muscle) (Ankrd2), mRNA.	0.262947	7.03149	1.82917	0.0839838	0.988999	-4.10262
TC0700003088.mm.2	NM_001195601	1700015G11Rik	RIKEN cDNA 1700015G11 gene	NM_001195601	RefSeq	Mus musculus RIKEN cDNA 1700015G11 gene (1700015G11Rik), mRNA.	-0.295344	6.56597	-1.82899	0.0840118	0.988999	-4.10279
TC1700000344.mm.2	NM_013630	Pkd1	polycystic kidney disease 1 homolog	NM_013630	RefSeq	Mus musculus polycystic kidney disease 1 homolog (Pkd1), mRNA.	-0.245667	10.0663	-1.82847	0.0840932	0.989029	-4.1033
TC1600001754.mm.2	XM_003085104.1	Gm19797	PREDICTED: predicted gene, 19797 (Gm19797), mRNA.	XM_003085104.1	MGI/Jackson Lab	PREDICTED: predicted gene, 19797 (Gm19797), mRNA.	-0.247364	8.63211	-1.82838	0.084108	0.989029	-4.10339
TC1400002843.mm.2	NM_001270812	LOC100861615	alpha takusan-like	NM_001270812	RefSeq	Mus musculus alpha takusan-like (LOC100861615), mRNA.	0.397454	9.54163	1.82748	0.0842482	0.990127	-4.10426
TC1000000913.mm.2	XM_001002269.2	Gm8290	PREDICTED: predicted gene 8290 (Gm8290), mRNA.	XM_001002269.2	MGI/Jackson Lab	PREDICTED: predicted gene 8290 (Gm8290), mRNA.	-0.198288	9.42447	-1.82704	0.0843162	0.990376	-4.10468
TC0100002916.mm.2	NM_001081386	Cdh19	cadherin 19, type 2	NM_001081386	RefSeq	Mus musculus cadherin 19, type 2 (Cdh19), mRNA.	0.30045	9.10201	1.82431	0.0847437	0.992884	-4.10733
TC0600003538.mm.2	NM_080467	Atp6v0a4	ATPase, H+ transporting, lysosomal V0 subunit A4	NM_080467	RefSeq	Mus musculus ATPase, H+ transporting, lysosomal V0 subunit A4 (Atp6v0a4), mRNA.	0.196912	6.2424	1.8243	0.0847466	0.992884	-4.10735
TC0500001651.mm.2	NM_016964	Stag3	stromal antigen 3	NM_016964	RefSeq	Mus musculus stromal antigen 3 (Stag3), mRNA.	-0.220825	5.51034	-1.82428	0.0847494	0.992884	-4.10736
TC0X00001421.mm.2	NM_026247	Alg13	asparagine-linked glycosylation 13	NM_026247	RefSeq	Mus musculus asparagine-linked glycosylation 13 (Alg13), transcript variant 1, mRNA.	-0.377781	6.90891	-1.82387	0.0848137	0.992884	-4.10776
TC1100003020.mm.2	NM_145746	Odf4	outer dense fiber of sperm tails 4	NM_145746	RefSeq	Mus musculus outer dense fiber of sperm tails 4 (Odf4), mRNA.	0.215433	6.42015	1.82371	0.0848392	0.992884	-4.10792
TC1100002713.mm.2	NR_034155	Olfr1372-ps1	olfactory receptor 1372, pseudogene 1	NR_034155	RefSeq	Mus musculus olfactory receptor 1372, pseudogene 1 (Olfr1372-ps1), non-coding RNA.	0.499902	6.61029	1.82355	0.0848634	0.992884	-4.10807
TC0700001363.mm.2	NM_177696	Gdpd4	glycerophosphodiester phosphodiesterase domain containing 4	NM_177696	RefSeq	Mus musculus glycerophosphodiester phosphodiesterase domain containing 4 (Gdpd4), mRNA.	-0.258893	9.29851	-1.82293	0.084962	0.992884	-4.10868
TC0700001726.mm.2	NM_177213	Abca15	ATP-binding cassette, sub-family A (ABC1), member 15	NM_177213	RefSeq	Mus musculus ATP-binding cassette, sub-family A (ABC1), member 15 (Abca15), mRNA.	-0.194993	6.103	-1.82257	0.0850177	0.992884	-4.10902
TC0800000416.mm.2	NM_176933	Dusp4	dual specificity phosphatase 4	NM_176933	RefSeq	Mus musculus dual specificity phosphatase 4 (Dusp4), mRNA.	0.236985	8.9878	1.82253	0.0850243	0.992884	-4.10906
TC0400002095.mm.2	NM_024263	Mxra8	matrix-remodelling associated 8	NM_024263	RefSeq	Mus musculus matrix-remodelling associated 8 (Mxra8), mRNA.	0.419627	8.24909	1.82153	0.0851821	0.992884	-4.11003
TC0900001418.mm.2	NM_020520	Slc25a20	solute carrier family 25 (mitochondrial carnitine/acylcarnitine translocase), member 20	NM_020520	RefSeq	Mus musculus solute carrier family 25 (mitochondrial carnitine/acylcarnitine translocase), member 20 (Slc25a20), mRNA.	0.249709	8.60632	1.82145	0.0851952	0.992884	-4.11011
TC0Y00000132.mm.2	ENSMUST00000178528	Gm20795	predicted gene, 20795 [Source:MGI Symbol;Acc:MGI:5434151]	ENSMUST00000178528	ENSEMBL	predicted gene, 20795 [gene_biotype:protein_coding transcript_biotype:protein_coding]	-0.259865	5.3801	-1.82135	0.0852105	0.992884	-4.1102
TC0300002470.mm.2	NM_019914	Mllt11	myeloid/lymphoid or mixed-lineage leukemia (trithorax homolog, Drosophila); translocated to, 11	NM_019914	RefSeq	Mus musculus myeloid/lymphoid or mixed-lineage leukemia (trithorax homolog, Drosophila); translocated to, 11 (Mllt11), mRNA.	0.202717	9.86615	1.82073	0.0853079	0.992884	-4.1108
TC0200002227.mm.2	NM_172117	Entpd6	ectonucleoside triphosphate diphosphohydrolase 6	NM_172117	RefSeq	Mus musculus ectonucleoside triphosphate diphosphohydrolase 6 (Entpd6), mRNA.	-0.201849	9.25047	-1.82028	0.0853797	0.992884	-4.11124
TC0800000483.mm.2	NM_026840	Pdgfrl	platelet-derived growth factor receptor-like	NM_026840	RefSeq	Mus musculus platelet-derived growth factor receptor-like (Pdgfrl), mRNA.	0.228653	7.7343	1.8202	0.0853915	0.992884	-4.11131
TC0200002435.mm.2	NM_145635	Adig	adipogenin	NM_145635	RefSeq	Mus musculus adipogenin (Adig), mRNA.	-0.222601	7.87145	-1.81998	0.0854268	0.992884	-4.11153
TC0900000419.mm.2	NM_207560	Olfr924	olfactory receptor 924	NM_207560	RefSeq	Mus musculus olfactory receptor 924 (Olfr924), mRNA.	0.21818	5.3903	1.81957	0.0854911	0.992884	-4.11192
TC0700000165.mm.2	NM_013877	Cabp5	calcium binding protein 5	NM_013877	RefSeq	Mus musculus calcium binding protein 5 (Cabp5), mRNA.	-0.207076	7.18505	-1.81951	0.0855002	0.992884	-4.11198
TC1700002793.mm.2	NM_144939	Frs3	fibroblast growth factor receptor substrate 3	NM_144939	RefSeq	Mus musculus fibroblast growth factor receptor substrate 3 (Frs3), mRNA.	0.202744	8.82383	1.81949	0.0855042	0.992884	-4.112
TC0700004550.mm.2	NM_028308	Mob2	MOB kinase activator 2	NM_028308	RefSeq	Mus musculus MOB kinase activator 2 (Mob2), mRNA.	-0.17603	9.32973	-1.81919	0.0855512	0.992884	-4.11229
TC0700002135.mm.2	NM_029934	Mboat7	membrane bound O-acyltransferase domain containing 7	NM_029934	RefSeq	Mus musculus membrane bound O-acyltransferase domain containing 7 (Mboat7), mRNA.	0.175781	9.08346	1.81915	0.0855574	0.992884	-4.11233
TC1500001183.mm.2	NM_148938	Slc1a3	solute carrier family 1 (glial high affinity glutamate transporter), member 3	NM_148938	RefSeq	Mus musculus solute carrier family 1 (glial high affinity glutamate transporter), member 3 (Slc1a3), mRNA.	0.230255	8.61905	1.81887	0.0856025	0.992884	-4.1126
TC1200000884.mm.2	NR_033562	Gm1995	REX1, RNA exonuclease 1 homolog pseudogene	NR_033562	RefSeq	Mus musculus predicted gene 1995 (Gm1995), non-coding RNA.	-0.20155	7.82673	-1.81882	0.0856104	0.992884	-4.11265
TC0700000752.mm.2	ENSMUST00000087694	Gm10351	predicted gene 10351 [Source:MGI Symbol;Acc:MGI:3642306]	ENSMUST00000087694	ENSEMBL	predicted gene 10351 [gene_biotype:protein_coding transcript_biotype:protein_coding]	0.23384	5.09067	1.81821	0.0857067	0.993455	-4.11324
TC0600002641.mm.2	NM_010751	Mxd1	MAX dimerization protein 1	NM_010751	RefSeq	Mus musculus MAX dimerization protein 1 (Mxd1), mRNA.	-0.197337	9.10021	-1.81787	0.0857607	0.993536	-4.11357
TC0700001135.mm.2	NM_008589	Mesp2	mesoderm posterior 2	NM_008589	RefSeq	Mus musculus mesoderm posterior 2 (Mesp2), mRNA.	-0.164902	7.64558	-1.81692	0.0859115	0.994737	-4.11449
TC1300000019.mm.2	NM_013778	Akr1c13	aldo-keto reductase family 1, member C13	NM_013778	RefSeq	Mus musculus aldo-keto reductase family 1, member C13 (Akr1c13), mRNA.	0.233924	5.40007	1.81503	0.0862117	0.997547	-4.11631
TC0700001669.mm.2	NM_011055	Pde3b	phosphodiesterase 3B, cGMP-inhibited	NM_011055	RefSeq	Mus musculus phosphodiesterase 3B, cGMP-inhibited (Pde3b), mRNA.	0.217586	9.07829	1.81441	0.0863117	0.997547	-4.11692
TC1400002297.mm.2	NM_008691	Nefm	neurofilament, medium polypeptide	NM_008691	RefSeq	Mus musculus neurofilament, medium polypeptide (Nefm), mRNA.	0.285382	9.38555	1.81425	0.0863375	0.997547	-4.11707
TC0400003633.mm.2	NM_025998	Nkain1	Na+/K+ transporting ATPase interacting 1	NM_025998	RefSeq	Mus musculus Na+/K+ transporting ATPase interacting 1 (Nkain1), mRNA.	0.229902	9.03347	1.81416	0.0863507	0.997547	-4.11715
TC0700001002.mm.2	NM_001191051	Lysmd4	LysM, putative peptidoglycan-binding, domain containing 4	NM_001191051	RefSeq	Mus musculus LysM, putative peptidoglycan-binding, domain containing 4 (Lysmd4), transcript variant A, mRNA.	0.169693	9.56773	1.81392	0.0863902	0.997547	-4.11739
TC0700002065.mm.2	NM_001009929	Brsk2	BR serine/threonine kinase 2	NM_001009929	RefSeq	Mus musculus BR serine/threonine kinase 2 (Brsk2), transcript variant 2, mRNA.	0.172555	10.3948	1.81323	0.0865003	0.998273	-4.11806
TC1500002266.mm.2	NM_001003670	Gm5414	predicted gene 5414	NM_001003670	RefSeq	Mus musculus predicted gene 5414 (Gm5414), mRNA.	0.206569	6.22628	1.812	0.0866974	0.998308	-4.11925
TC1300002339.mm.2	NM_001131068	Rfesd	Rieske (Fe-S) domain containing	NM_001131068	RefSeq	Mus musculus Rieske (Fe-S) domain containing (Rfesd), transcript variant 3, mRNA.	0.264345	9.26344	1.81185	0.0867206	0.998308	-4.11939
TC0X00002667.mm.2	NM_175179	Amer1	APC membrane recruitment 1	NM_175179	RefSeq	Mus musculus APC membrane recruitment 1 (Amer1), mRNA.	-0.186979	7.706	-1.8115	0.0867762	0.998308	-4.11972
TC0X00002187.mm.2	NM_001190332	Frmd7	FERM domain containing 7	NM_001190332	RefSeq	Mus musculus FERM domain containing 7 (Frmd7), mRNA.	-0.204439	10.6578	-1.8114	0.0867935	0.998308	-4.11983
TC1200001615.mm.2	NM_001024478	Cdhr3	cadherin-related family member 3	NM_001024478	RefSeq	Mus musculus cadherin-related family member 3 (Cdhr3), mRNA.	-0.24397	8.58924	-1.81134	0.0868022	0.998308	-4.11988
TC1000000864.mm.2	NM_001100606	Adat3	adenosine deaminase, tRNA-specific 3	NM_001100606	RefSeq	Mus musculus adenosine deaminase, tRNA-specific 3 (Adat3), mRNA.	0.18807	10.0847	1.81115	0.0868327	0.998308	-4.12006
TC0600003168.mm.2	NM_177003	Tigar	Trp53 induced glycolysis repulatory phosphatase	NM_177003	RefSeq	Mus musculus Trp53 induced glycolysis repulatory phosphatase (Tigar), mRNA.	0.198257	7.99073	1.81089	0.0868746	0.998308	-4.12031
TC0700004172.mm.2	NM_001033380	Itpripl2	inositol 1,4,5-triphosphate receptor interacting protein-like 2	NM_001033380	RefSeq	Mus musculus inositol 1,4,5-triphosphate receptor interacting protein-like 2 (Itpripl2), mRNA.	0.209562	5.84802	1.81046	0.0869439	0.998308	-4.12073
TC0800001639.mm.2	NM_011369	Shcbp1	Shc SH2-domain binding protein 1	NM_011369	RefSeq	Mus musculus Shc SH2-domain binding protein 1 (Shcbp1), mRNA.	-0.310216	6.96271	-1.80893	0.0871904	0.998308	-4.12221
TC1200002406.mm.2	NM_001033248	Gm266	predicted gene 266	NM_001033248	RefSeq	Mus musculus predicted gene 266 (Gm266), mRNA.	0.217354	8.93811	1.80744	0.0874303	0.998308	-4.12365
TC0900001440.mm.2	NM_183136	Spink8	serine peptidase inhibitor, Kazal type 8	NM_183136	RefSeq	Mus musculus serine peptidase inhibitor, Kazal type 8 (Spink8), mRNA.	-0.298479	7.25315	-1.80703	0.0874964	0.998308	-4.12404
[truncated: 19,289 more rows]

## Sheet: DIF 18M P<0.01 FC>1.3 <0.7
Table S3. Transcriptomic data obtained in aged Tg2576 Obs.
[truncated: 108 more rows]
