# Supplementary material for: Network-Driven Proteogenomics Unveils an Aging-Related Imbalance in the Olfactory IκBα-NFκB p65 Complex Functionality in Tg2576 Alzheimer’s Disease Mouse Model
Source: Int J Mol Sci. 2017 Oct 27;18(11):2260. doi: 10.3390/ijms18112260 (PMC5713230; doi:10.3390/ijms18112260)
Supplement: Supplementary file 1 [file ijms-18-02260-s001.zip › Table S4. Biofunction analysis.xlsx]

## Sheet: Biofunctions
Table S4. Functional analysis of differential omics datasets.
Categories	Functions	Diseases or Functions Annotation	p-Value	Molecules	# Molecules
Carbohydrate Metabolism	synthesis	synthesis of carbohydrate	0.00108	HLA-A,SREBF1,SCD,NR4A3,NR4A1,GPAM,APOE,B3GNT2,CHST15,NR4A2	10
Cell Cycle, Gene Expression	binding	binding of DNA	0.00179	TP63,SREBF1,SCD,NR4A1,HEY2,EGR2,FOSB,APP,EGR1,JUNB,NR4A2	11
Cell Death and Survival	survival	cell survival	0.000156	FDXR,KLK6,NR4A3,GAB1,CD82,PLXNB1,EBF3,SCD,BCL2A1,NOL3,NR4A2,KSR1,TP63,NR4A1,SERPINB9,SBF1,APP,EGR1,SMARCE1,HLA-A,PTPRE,PLD2,APOE,DAB2,TBX21	25
Cell Death and Survival	apoptosis	apoptosis	2.75e-07	FDXR,LANCL1,LPAR1,NR4A3,RBP4,GAB1,CD82,GNAL,TEK,SCD,BCL2A1,NOL3,ZFP36L1,ANXA11,FOSB,AIMP2,UGT8,SERPINH1,NR4A2,KSR1,SCRIB,TP63,SREBF1,NR4A1,SERPINB9,APP,Cd59a,EGR1,SMARCE1,AKIP1,Mt3,ARC,RHOG,Irgm1,FAT4,PTPRE,GPAM,PLD2,EGR2,CBS/CBSL,APOE,FRZB,DAB2,JUNB,BGN	45
Cell Death and Survival	cell death	cell death	1.08e-07	FDXR,LANCL1,LPAR1,KLK6,NR4A3,RBP4,GNAL,PLXNB1,TEK,BCL2A1,ZFP36L1,ANXA11,FOSB,AIMP2,NR4A2,KSR1,SCRIB,TP63,SERPINB9,APP,Cd59a,SMARCE1,CHMP3,FETUB,CBS/CBSL,JUNB,GAB1,CD82,SCD,NOL3,UGT8,SERPINH1,AP1G1,SREBF1,NR4A1,EGR1,AKIP1,GFAP,Mt3,ARC,RHOG,Irgm1,HLA-A,FAT4,PLD2,PTPRE,GPAM,EGR2,VAPA,APOE,FRZB,DAB2,TBX21,BGN	54
Cellular Movement	chemotaxis	chemotaxis	0.000326	SCRIB,TP63,LPAR1,NR4A1,APP,GAB1,PLXNB1,TEK,RHOG,PLD2,CBS/CBSL,APOE,SERPINH1	13
Cellular Movement	cell movement	cell movement	0.000271	LPAR1,KLK6,GAB1,SYNE2,CD82,PLXNB1,TEK,EBF3,ADCY3,FOSB,SERPINH1,NR4A2,SCRIB,TP63,SLC9B1,SREBF1,HEY2,NR4A1,APP,Cd59a,EGR1,GFAP,RHOG,HLA-A,Irgm1,PLD2,EGR2,CBS/CBSL,APOE,DAB2,TBX21,JUNB,BGN	33
Energy Production, Lipid Metabolism, Small Molecule Biochemistry	oxidation	oxidation of lipid	1.23e-05	TP63,SREBF1,SCD,NR4A1,NR4A3,GPAM,APP,APOE,NR4A2	9
Gene Expression	transactivation	transactivation of RNA	0.000722	TP63,SREBF1,NR4A3,NR4A1,EGR2,FOSB,APP,EGR1,DAB2,TBX21,JUNB,NR4A2	12
Lipid Metabolism, Molecular Transport, Small Molecule Biochemistry	secretion	secretion of lipid	0.000271	SREBF1,SCD,GPAM,PLD2,FOSB,EGR1,APOE	7
Lipid Metabolism, Small Molecule Biochemistry	metabolism	fatty acid metabolism	0.000527	SREBF1,NUDT7,APP,EGR1,RBP4,CYP4F12,CD82,SCD,GPAM,PLD2,Pdha2,APOE,UGT8	13
Organismal Injury and Abnormalities	oxidative stress	oxidative stress	3.84e-07	LANCL1,NR4A3,APP,CBS/CBSL,APOE,CA5B,NR4A2	7
Categories	Functions	Diseases or Functions Annotation	p-Value	Molecules	# Molecules
Behavior	learning	learning	0.00449	ARC,KSR1,TP63,ADCY3,APP,EGR1,APOE,JUNB,NR4A2	9
Behavior	cognition	cognition	0.000704	ARC,KSR1,TP63,ADCY3,FOSB,APP,SLC1A4,EGR1,APOE,JUNB,NR4A2	11
Behavior	behavior	behavior	0.00308	KSR1,TP63,LPAR1,OMP,NR4A3,APP,SLC1A4,EGR1,GNAL,ARC,ADCY3,SCD,FOSB,EGR2,APOE,JUNB,NR4A2	17
Behavior, Nervous System Development and Function	long-term recognition memory	long-term recognition memory	0.000203	ARC,APP,EGR1	3
Cell Death and Survival	cell death	neuronal cell death	0.000282	KSR1,TP63,LANCL1,KLK6,NR4A3,APP,EGR1,GFAP,Mt3,HLA-A,NOL3,VAPA,APOE,JUNB,NR4A2	15
Cell Morphology	shape change	shape change of axons	0.00231	RHOG,ADCY3,APP,APOE	4
Cell Morphology, Cellular Assembly and Organization, Cellular Development, Cellular Function and Maintenance, Cellular Growth and Proliferation, Nervous System Development and Function, Organismal Development, Tissue Development	axonogenesis	axonogenesis	0.0049	RHOG,ADCY3,PTPRE,APP,APOE,PLXNB1	6
Cell Morphology, Nervous System Development and Function	morphology	morphology of neuroglia	0.00078	LPAR1,APP,CBS/CBSL,GFAP,Mt3	5
Cell-To-Cell Signaling and Interaction, Nervous System Development and Function	long-term potentiation	long-term potentiation	0.00249	ARC,KSR1,PLD2,APP,EGR1,APOE,GFAP	7
Cellular Development, Cellular Growth and Proliferation, Nervous System Development and Function, Tissue Development	growth	growth of neurites	0.00281	RHOG,NUDT7,PLD2,APP,VAPA,EGR1,APOE,GAB1,SGPP2,GFAP	10
Cellular Development, Cellular Growth and Proliferation, Nervous System Development and Function, Tissue Development	development	development of neurons	0.00162	HEY2,APP,EGR1,PLXNB1,RHOG,EBF3,ADCY3,EFHD1,PTPRE,PLD2,EGR2,VAPA,APOE,UGT8,NR4A2	15
Nervous System Development and Function	myelination	myelination	0.00192	LGI4,PTPRE,EGR2,APOE,UGT8,GFAP	6
Nervous System Development and Function, Neurological Disease	abnormal morphology	abnormal morphology of nervous system	0.000227	LPAR1,OMP,HEY2,NXNL2,APP,SYNE2,GFAP,Mt3,ADCY3,EGR2,CBS/CBSL,APOE,UGT8,FRZB,AADAT,NR4A2	16
Neurological Disease	neurodegeneration	Neurodegeneration	0.000466	LANCL1,KLK6,NR4A3,APP,APOE,UGT8,AADAT,GFAP,NR4A2	9
Neurological Disease, Organismal Injury and Abnormalities, Psychological Disorders	dementia	Dementia	0.00395	ARC,SREBF1,SCD,PTPRE,APP,CBS/CBSL,APOE,CNKSR2,KLF3,CA5B,GFAP,BGN	12
